# Supplementary material for: An immune-related lncRNA model for predicting prognosis, immune landscape and chemotherapeutic response in bladder cancer
Source: Sci Rep. 2022 Feb 25;12:3225. doi: 10.1038/s41598-022-07334-w (PMC8881497; doi:10.1038/s41598-022-07334-w)
Supplement: Supplementary file 1 — Supplementary Information 1. [file 41598_2022_7334_MOESM1_ESM.xlsx]

## Sheet: Sheet1
Immune-related genes	Immune-related lncRNAs	Correlation coefficient	P-value	Regulation
ZC3HAV1L	SNHG16	0.531809	2.60603e-31	postive
NFYC	AL050341.2	0.687037	1.48626e-58	postive
SYTL1	LINC02298	0.515543	3.23015e-29	postive
NTF4	LINC02298	0.521198	6.22705e-30	postive
DDX17	LINC01355	0.553258	2.99457e-34	postive
GNRH1	LINC01355	0.702388	3.23076e-62	postive
AVPR1A	LINC01355	0.510993	1.18784e-28	postive
BMPR1A	LINC01355	0.522468	4.28368e-30	postive
INSR	LINC01355	0.513323	6.11315e-29	postive
NR2C1	LINC01355	0.523943	2.76911e-30	postive
BRAF	LINC01355	0.6593	1.75594e-52	postive
GAL	AP000424.1	0.706459	3.1486e-63	postive
ZC3HAV1L	MIRLET7BHG	0.501654	1.61957e-27	postive
NFAT5	MIRLET7BHG	0.613292	1.01507e-43	postive
GNRH1	MIRLET7BHG	0.566099	4.09364e-36	postive
AGER	LINC01089	0.599584	2.22004e-41	postive
PLXNB1	LINC01089	0.510676	1.29989e-28	postive
RABEP2	LINC01089	0.509206	1.97091e-28	postive
SEMA4B	FAM83A-AS1	0.52665	1.23631e-30	postive
NR2C1	AC079907.1	0.506812	3.86397e-28	postive
PSMC4	AC006538.1	0.528094	8.01825e-31	postive
LTBP4	AC006538.1	0.518131	1.52633e-29	postive
VGF	AC006538.1	0.656998	5.24397e-52	postive
NFAT5	DLEU1	0.627999	2.31841e-46	postive
PIK3CA	DLEU1	0.517008	2.11498e-29	postive
GNRH1	DLEU1	0.573814	2.83266e-37	postive
AVPR1A	DLEU1	0.667232	3.75636e-54	postive
BMPR1A	DLEU1	0.634024	1.74445e-47	postive
INSR	DLEU1	0.511531	1.01938e-28	postive
BRAF	DLEU1	0.791005	4.33669e-89	postive
CBL	DLEU1	0.542102	1.07551e-32	postive
LBP	LBX2-AS1	0.520362	7.95716e-30	postive
IL1RL1	LBX2-AS1	0.526562	1.26953e-30	postive
S100A3	MAFG-DT	0.582894	1.11452e-38	postive
FGF8	MAFG-DT	0.578155	6.10912e-38	postive
FGFRL1	MAFG-DT	0.519801	9.37818e-30	postive
COLEC12	ACTA2-AS1	0.582396	1.33467e-38	postive
A2M	ACTA2-AS1	0.804078	3.56027e-94	postive
CTSG	ACTA2-AS1	0.717089	5.94492e-66	postive
ELN	ACTA2-AS1	0.512352	8.06861e-29	postive
CSRP1	ACTA2-AS1	0.85498	2.17133e-118	postive
TPM2	ACTA2-AS1	0.752579	4.90256e-76	postive
DES	ACTA2-AS1	0.817201	1.10731e-99	postive
ILK	ACTA2-AS1	0.583957	7.58258e-39	postive
ANXA6	ACTA2-AS1	0.59561	1.0087e-40	postive
CMA1	ACTA2-AS1	0.677225	2.49201e-56	postive
EDNRA	ACTA2-AS1	0.520644	7.32709e-30	postive
FGF7	ACTA2-AS1	0.610425	3.2015e-43	postive
TGFB3	ACTA2-AS1	0.526295	1.37476e-30	postive
PTGFR	ACTA2-AS1	0.635523	9.08394e-48	postive
AVPR1A	AC008035.1	0.575302	1.67865e-37	postive
BRAF	AC008035.1	0.627842	2.47848e-46	postive
CD1C	PCED1B-AS1	0.697374	5.38626e-61	postive
CD1D	PCED1B-AS1	0.691947	1.06103e-59	postive
HLA-DMB	PCED1B-AS1	0.626187	4.99312e-46	postive
HLA-DOB	PCED1B-AS1	0.66461	1.35642e-53	postive
HLA-DPB1	PCED1B-AS1	0.552434	3.91961e-34	postive
HLA-DRA	PCED1B-AS1	0.545498	3.6674e-33	postive
CIITA	PCED1B-AS1	0.567813	2.27512e-36	postive
IFI30	PCED1B-AS1	0.53813	3.72824e-32	postive
CETP	PCED1B-AS1	0.585679	4.04917e-39	postive
CD40	PCED1B-AS1	0.546626	2.55805e-33	postive
CSK	PCED1B-AS1	0.528119	7.95918e-31	postive
PDCD1	PCED1B-AS1	0.579938	3.23146e-38	postive
CCL19	PCED1B-AS1	0.522859	3.81636e-30	postive
CXCR4	PCED1B-AS1	0.609391	4.83191e-43	postive
CD79A	PCED1B-AS1	0.831218	4.46469e-106	postive
CD79B	PCED1B-AS1	0.813632	3.84841e-98	postive
BTK	PCED1B-AS1	0.881137	8.76068e-135	postive
VAV1	PCED1B-AS1	0.709842	4.41269e-64	postive
RAC2	PCED1B-AS1	0.754951	9.02246e-77	postive
CD19	PCED1B-AS1	0.789474	1.61654e-88	postive
PIK3CD	PCED1B-AS1	0.701059	6.84922e-62	postive
CD22	PCED1B-AS1	0.740042	2.75833e-72	postive
CD72	PCED1B-AS1	0.799046	3.57833e-92	postive
PTPN6	PCED1B-AS1	0.636104	7.04844e-48	postive
RASGRP3	PCED1B-AS1	0.744072	1.81555e-73	postive
PRKCB	PCED1B-AS1	0.642373	4.39588e-49	postive
IGKJ5	PCED1B-AS1	0.819146	1.54954e-100	postive
CXCR3	PCED1B-AS1	0.521632	5.48034e-30	postive
EBI3	PCED1B-AS1	0.797562	1.35903e-91	postive
IL16	PCED1B-AS1	0.706746	2.66821e-63	postive
LTB	PCED1B-AS1	0.555519	1.42531e-34	postive
HTR3A	PCED1B-AS1	0.646482	6.88395e-50	postive
IL10RA	PCED1B-AS1	0.520231	8.27008e-30	postive
IL21R	PCED1B-AS1	0.794524	2.01634e-90	postive
IL2RG	PCED1B-AS1	0.515907	2.90757e-29	postive
TNFRSF13C	PCED1B-AS1	0.784918	7.62339e-87	postive
TNFRSF17	PCED1B-AS1	0.826648	6.27353e-104	postive
ITGAL	PCED1B-AS1	0.640226	1.14524e-48	postive
ITGB2	PCED1B-AS1	0.635562	8.93243e-48	postive
LCK	PCED1B-AS1	0.810547	7.77389e-97	postive
CD247	PCED1B-AS1	0.518576	1.34077e-29	postive
ZAP70	PCED1B-AS1	0.5067	3.98794e-28	postive
LCP2	PCED1B-AS1	0.585959	3.65498e-39	postive
HCST	PCED1B-AS1	0.588293	1.55091e-39	postive
CD48	PCED1B-AS1	0.899105	1.80237e-148	postive
SH2D1A	PCED1B-AS1	0.56423	7.73618e-36	postive
CD3D	PCED1B-AS1	0.570798	8.11399e-37	postive
CD3E	PCED1B-AS1	0.614518	6.18938e-44	postive
CD3G	PCED1B-AS1	0.521896	5.07057e-30	postive
PTPRC	PCED1B-AS1	0.668208	2.32218e-54	postive
TRAC	PCED1B-AS1	0.62952	1.21302e-46	postive
TRBJ2-7	PCED1B-AS1	0.510294	1.44854e-28	postive
TRBV5-1	PCED1B-AS1	0.541137	1.4569e-32	postive
TRBV19	PCED1B-AS1	0.543546	6.81759e-33	postive
TRBV20-1	PCED1B-AS1	0.555418	1.4735e-34	postive
TRBV28	PCED1B-AS1	0.651765	6.08591e-51	postive
TRBV29-1	PCED1B-AS1	0.558516	5.28176e-35	postive
TLR1	MIR222HG	0.508428	2.4543e-28	postive
IL6ST	MIR222HG	0.608341	7.32524e-43	postive
TGFB2	MIR222HG	0.509808	1.66208e-28	postive
CD28	MIR222HG	0.514419	4.46376e-29	postive
PSMC4	ZNF793-AS1	0.617325	1.9773e-44	postive
AKT2	ZNF793-AS1	0.541884	1.15201e-32	postive
VGF	ZNF793-AS1	0.601284	1.15421e-41	postive
MSR1	AC092818.1	0.541571	1.27108e-32	postive
NR2F6	AC020663.2	0.536275	6.62433e-32	postive
SYTL1	AC018695.6	0.558813	4.78452e-35	postive
AGER	AC018695.6	0.523679	2.99466e-30	postive
RABEP2	AC018695.6	0.540382	1.84651e-32	postive
GNRH1	AC011481.1	0.601218	1.18433e-41	postive
PPARG	AL138756.1	0.570837	8.00598e-37	postive
AVPR1A	AL138756.1	0.642931	3.42277e-49	postive
BMPR1A	AL138756.1	0.538441	3.38474e-32	postive
INSR	AL138756.1	0.617524	1.82286e-44	postive
NR1H4	AL138756.1	0.508981	2.09997e-28	postive
BRAF	AL138756.1	0.677471	2.19711e-56	postive
TRAV30	AL138756.1	0.665686	8.02197e-54	postive
DDX17	AL135999.1	0.57674	1.00968e-37	postive
IRF9	AL135999.1	0.502199	1.39372e-27	postive
GNRH1	AL135999.1	0.520835	6.92782e-30	postive
NR2C1	AL135999.1	0.512624	7.46534e-29	postive
GNRH1	AL353708.3	0.511307	1.08658e-28	postive
ZC3HAV1L	GAS5-AS1	0.609681	4.30544e-43	postive
XCL2	GAS5-AS1	0.57318	3.53655e-37	postive
NFAT5	GAS5-AS1	0.687874	9.5146e-59	postive
GNRH1	GAS5-AS1	0.507032	3.63366e-28	postive
FABP6	AC068831.7	0.550079	8.4226e-34	postive
SYTL1	AC068831.7	0.551112	6.02563e-34	postive
TNFRSF14	AC005840.4	0.529043	6.02568e-31	postive
PIK3CA	AC073569.2	0.58834	1.52429e-39	postive
DDX17	AC037459.2	0.589967	8.35108e-40	postive
TMSB15A	LINC01816	0.536095	7.00368e-32	postive
VEGFC	LINC00973	0.507758	2.96375e-28	postive
PAEP	AC084357.2	0.726572	1.72063e-68	postive
KCNH2	AC084357.2	0.925084	1.17775e-173	postive
PLCG2	AC084357.2	0.858962	1.14165e-120	postive
FGF12	AC084357.2	0.935282	3.72134e-186	postive
IL37	AC084357.2	0.946565	1.2805e-202	postive
CD209	FENDRR	0.617548	1.80498e-44	postive
CXCL12	FENDRR	0.695629	1.41444e-60	postive
COLEC12	FENDRR	0.521375	5.91171e-30	postive
A2M	FENDRR	0.594548	1.5064e-40	postive
CTSG	FENDRR	0.519621	9.88363e-30	postive
CYBB	FENDRR	0.600034	1.86806e-41	postive
CSRP1	FENDRR	0.521481	5.73027e-30	postive
TLR1	FENDRR	0.558064	6.13886e-35	postive
DES	FENDRR	0.518848	1.23889e-29	postive
HGF	FENDRR	0.738597	7.22675e-72	postive
PIK3R5	FENDRR	0.529667	4.99088e-31	postive
SEMA3A	FENDRR	0.58408	7.25084e-39	postive
IL6ST	FENDRR	0.734108	1.38383e-70	postive
NRG1	FENDRR	0.528734	6.61405e-31	postive
PDGFD	FENDRR	0.660723	8.88599e-53	postive
PTGER3	FENDRR	0.634551	1.3876e-47	postive
TEK	FENDRR	0.679561	7.49584e-57	postive
CD28	FENDRR	0.593476	2.2544e-40	postive
DDX17	AC002128.1	0.556077	1.18561e-34	postive
NFAT5	AC002128.1	0.571506	6.34507e-37	postive
GNRH1	AC002128.1	0.661668	5.64097e-53	postive
AVPR1A	AC002128.1	0.540829	1.60497e-32	postive
BMPR1A	AC002128.1	0.524335	2.46486e-30	postive
INSR	AC002128.1	0.529271	5.62379e-31	postive
MC1R	AC002128.1	0.521235	6.15943e-30	postive
BRAF	AC002128.1	0.739383	4.28314e-72	postive
IGHE	AC099518.6	0.517228	1.98407e-29	postive
PSMC4	AL513318.2	0.539458	2.4646e-32	postive
AKT2	AL513318.2	0.523911	2.79529e-30	postive
LTBP4	AL513318.2	0.528679	6.72301e-31	postive
VGF	AL513318.2	0.653634	2.54961e-51	postive
S100A6	AL023284.4	0.536269	6.63624e-32	postive
SYTL1	AL023284.4	0.601345	1.12735e-41	postive
ZC3HAV1L	HIF1A-AS3	0.752066	7.05075e-76	postive
NEDD4	HIF1A-AS3	0.545012	4.2817e-33	postive
XCL2	HIF1A-AS3	0.657221	4.71733e-52	postive
NFAT5	HIF1A-AS3	0.799629	2.11144e-92	postive
RORA	HIF1A-AS3	0.51982	9.32491e-30	postive
PDK1	HIF1A-AS3	0.648742	2.45339e-50	postive
SYTL1	AL354836.1	0.535857	7.53765e-32	postive
AGER	AL354836.1	0.632781	2.98853e-47	postive
PLXNB1	AL354836.1	0.56221	1.53203e-35	postive
NR2C1	AL354836.1	0.511424	1.05082e-28	postive
CXCL14	SNHG28	0.625733	6.04449e-46	postive
S100A3	SNHG28	0.617708	1.69102e-44	postive
FGF4	SNHG28	0.59518	1.18702e-40	postive
FGF8	SNHG28	0.657333	4.47362e-52	postive
DHX58	AC116407.2	0.500348	2.31941e-27	postive
GNRH1	AC073534.2	0.563977	8.42757e-36	postive
AVPR1A	AC073534.2	0.626836	3.79525e-46	postive
BMPR1A	AC073534.2	0.566508	3.55903e-36	postive
INSR	AC073534.2	0.547963	1.66676e-33	postive
BRAF	AC073534.2	0.758658	6.16143e-78	postive
AGER	AC008610.1	0.601034	1.27126e-41	postive
UBR1	AL133243.2	0.521865	5.11667e-30	postive
ZC3HAV1L	AL133243.2	0.671238	5.15091e-55	postive
NEDD4	AL133243.2	0.507146	3.51862e-28	postive
IREB2	AL133243.2	0.511003	1.1847e-28	postive
XCL2	AL133243.2	0.584107	7.17913e-39	postive
NFAT5	AL133243.2	0.787662	7.57372e-88	postive
PIK3CA	AL133243.2	0.591236	5.21182e-40	postive
RORA	AL133243.2	0.546059	3.06674e-33	postive
BRAF	AL133243.2	0.60614	1.74422e-42	postive
CBL	AL133243.2	0.533064	1.77742e-31	postive
PDK1	AL133243.2	0.609939	3.88606e-43	postive
GNRH1	AC025171.4	0.657891	3.43312e-52	postive
BRAF	AC025171.4	0.628924	1.56465e-46	postive
S100A3	LINC02381	0.608165	7.85316e-43	postive
FGF4	LINC02381	0.505638	5.36624e-28	postive
FGF8	LINC02381	0.575254	1.70716e-37	postive
AGER	AC063948.1	0.582908	1.10908e-38	postive
CXCL14	UNC5B-AS1	0.659806	1.37889e-52	postive
S100A3	UNC5B-AS1	0.865221	2.14048e-124	postive
DKK1	UNC5B-AS1	0.645808	9.35043e-50	postive
FGF4	UNC5B-AS1	0.766287	2.10365e-80	postive
FGF8	UNC5B-AS1	0.833221	4.87164e-107	postive
FGFRL1	UNC5B-AS1	0.500488	2.23154e-27	postive
IL17RD	UNC5B-AS1	0.554606	1.92468e-34	postive
GNRH1	AC027117.1	0.589445	1.01355e-39	postive
AVPR1A	AC027117.1	0.620939	4.47341e-45	postive
BMPR1A	AC027117.1	0.562821	1.24671e-35	postive
INSR	AC027117.1	0.555839	1.2827e-34	postive
BRAF	AC027117.1	0.722358	2.38121e-67	postive
NFAT5	SP2-AS1	0.528708	6.66619e-31	postive
AVPR1A	SP2-AS1	0.661735	5.46085e-53	postive
BMPR1A	SP2-AS1	0.619511	8.06667e-45	postive
INSR	SP2-AS1	0.523409	3.24383e-30	postive
BRAF	SP2-AS1	0.776256	8.9944e-84	postive
CREB1	ALG13-AS1	0.529698	4.94449e-31	postive
UBR1	ALG13-AS1	0.560676	2.56621e-35	postive
ZC3HAV1L	ALG13-AS1	0.554113	2.26328e-34	postive
NEDD4	ALG13-AS1	0.510048	1.55308e-28	postive
IREB2	ALG13-AS1	0.542922	8.30494e-33	postive
DDX17	ALG13-AS1	0.544833	4.5323e-33	postive
NFAT5	ALG13-AS1	0.781712	1.0851e-85	postive
PIK3CA	ALG13-AS1	0.512126	8.60496e-29	postive
GNRH1	ALG13-AS1	0.629669	1.13823e-46	postive
BMPR1A	ALG13-AS1	0.504723	6.92495e-28	postive
BMPR2	ALG13-AS1	0.502613	1.24326e-27	postive
INSR	ALG13-AS1	0.504895	6.60194e-28	postive
SOS2	ALG13-AS1	0.526542	1.2769e-30	postive
BRAF	ALG13-AS1	0.685603	3.18311e-58	postive
CBL	ALG13-AS1	0.577076	8.96292e-38	postive
PDK1	ALG13-AS1	0.545862	3.26507e-33	postive
RFXANK	AC026979.2	0.600845	1.36716e-41	postive
AGER	RPARP-AS1	0.526579	1.26308e-30	postive
UBR1	AC127024.4	0.523956	2.7588e-30	postive
ZC3HAV1L	AC127024.4	0.635136	1.07574e-47	postive
NEDD4	AC127024.4	0.501231	1.81975e-27	postive
IREB2	AC127024.4	0.533061	1.77881e-31	postive
DDX17	AC127024.4	0.517832	1.66502e-29	postive
NFAT5	AC127024.4	0.765157	4.94772e-80	postive
GNRH1	AC127024.4	0.64172	5.88789e-49	postive
BRAF	AC127024.4	0.610564	3.02946e-43	postive
CBL	AC127024.4	0.571623	6.09096e-37	postive
PDK1	AC127024.4	0.590952	5.79295e-40	postive
DDX17	AC006042.1	0.57485	1.96808e-37	postive
CXCL14	AC104958.2	0.712955	7.0516e-65	postive
S100A3	AC104958.2	0.919889	5.93591e-168	postive
DKK1	AC104958.2	0.701431	5.55248e-62	postive
FGF4	AC104958.2	0.790383	7.40985e-89	postive
FGF8	AC104958.2	0.905143	1.16554e-153	postive
FGFRL1	AC104958.2	0.622853	2.02044e-45	postive
IL17RD	AC104958.2	0.665196	1.01943e-53	postive
DDX17	ERVK13-1	0.501057	1.90898e-27	postive
GNRH1	ERVK13-1	0.500484	2.23421e-27	postive
BRAF	ERVK13-1	0.570886	7.86988e-37	postive
VCAM1	AC112721.2	0.501042	1.91656e-27	postive
CCL24	AC112721.2	0.861776	2.53864e-122	postive
NFAT5	AC006270.1	0.560988	2.31117e-35	postive
GNRH1	AC006270.1	0.589952	8.39735e-40	postive
AVPR1A	AC006270.1	0.70082	7.83978e-62	postive
BMPR1A	AC006270.1	0.611971	1.72589e-43	postive
INSR	AC006270.1	0.539293	2.59526e-32	postive
BRAF	AC006270.1	0.826225	9.84057e-104	postive
TNFRSF10A	TNFRSF10A-AS1	0.846073	1.56923e-113	postive
TNFRSF10B	TNFRSF10A-AS1	0.654429	1.75746e-51	postive
PRKCQ	PRKCQ-AS1	0.858942	1.17297e-120	postive
GNRH1	AC090948.3	0.528822	6.44054e-31	postive
AGER	COA6-AS1	0.516654	2.34293e-29	postive
SEM1	AC027644.3	0.518679	1.30127e-29	postive
NOD1	CASC22	0.503527	9.65376e-28	postive
BRAF	CASC22	0.508421	2.45927e-28	postive
DEFB4A	AC113346.1	0.563447	1.0087e-35	postive
S100A7	AC113346.1	0.536215	6.74796e-32	postive
CD70	AC113346.1	0.567074	2.93196e-36	postive
IL32	AC113346.1	0.503907	8.68796e-28	postive
INHA	AC113346.1	0.594371	1.61049e-40	postive
SEMG1	AC008759.3	0.594894	1.32205e-40	postive
GNRH1	AL359715.1	0.526108	1.45408e-30	postive
BRAF	AL359715.1	0.522813	3.86935e-30	postive
ZC3HAV1L	AP000240.1	0.501104	1.88438e-27	postive
XCL2	AP000240.1	0.519741	9.54296e-30	postive
NFAT5	AP000240.1	0.616693	2.55891e-44	postive
GNRH1	AP000240.1	0.565147	5.66251e-36	postive
GNRH1	AC005261.1	0.516369	2.54484e-29	postive
BRAF	NDUFB2-AS1	0.665055	1.09168e-53	postive
CD8B	NFE4	0.591061	5.56166e-40	postive
LTF	NFE4	0.558384	5.51943e-35	postive
IGF2	IGF2-AS	0.771166	4.9609e-82	postive
SEMA6C	AL450998.2	0.521309	6.027e-30	postive
ROBO1	AC126175.2	0.506336	4.41573e-28	postive
RFXANK	AL355353.2	0.602438	7.3895e-42	postive
DEFB126	AL355353.2	0.501462	1.70738e-27	postive
NENF	AL355353.2	0.50035	2.31758e-27	postive
NR2F6	AL355353.2	0.504475	7.41883e-28	postive
A2M	AC005180.2	0.771909	2.78054e-82	postive
CTSG	AC005180.2	0.580971	2.23047e-38	postive
ELN	AC005180.2	0.516973	2.13652e-29	postive
CSRP1	AC005180.2	0.934017	1.69144e-184	postive
TPM2	AC005180.2	0.827174	3.57879e-104	postive
DES	AC005180.2	0.94312	3.06939e-197	postive
ILK	AC005180.2	0.615939	3.47936e-44	postive
ANXA6	AC005180.2	0.571367	6.65867e-37	postive
CMA1	AC005180.2	0.572308	4.79705e-37	postive
FGF7	AC005180.2	0.596974	6.01421e-41	postive
PTGFR	AC005180.2	0.601535	1.04778e-41	postive
IGHV2-70	LINC00460	0.502819	1.17441e-27	postive
IGHV4-4	LINC00460	0.501887	1.51901e-27	postive
IGKV3-7	LINC00460	0.520577	7.47273e-30	postive
ZC3HAV1L	AL512791.1	0.513866	5.23206e-29	postive
DDX17	AL512791.1	0.527525	9.513e-31	postive
NFAT5	AL512791.1	0.644597	1.61765e-49	postive
PDK1	AL512791.1	0.50247	1.29337e-27	postive
IREB2	AC091057.1	0.541771	1.19391e-32	postive
CDK4	AC093001.1	0.604583	3.20802e-42	postive
ZC3HAV1L	C1RL-AS1	0.52564	1.67196e-30	postive
DDX17	C1RL-AS1	0.502785	1.1855e-27	postive
NFAT5	C1RL-AS1	0.622912	1.97096e-45	postive
PPP4C	AC133552.5	0.515374	3.39118e-29	postive
AGER	AC145423.2	0.605413	2.3187e-42	postive
FAS	AL157394.1	0.786163	2.68511e-87	postive
TXK	AC108112.1	0.632348	3.60333e-47	postive
CREB1	AC004918.5	0.509851	1.64225e-28	postive
UBR1	AC004918.5	0.543683	6.52838e-33	postive
ZC3HAV1L	AC004918.5	0.736589	2.72697e-71	postive
LMBR1	AC004918.5	0.53407	1.30622e-31	postive
IREB2	AC004918.5	0.539166	2.70042e-32	postive
XCL2	AC004918.5	0.542461	9.60434e-33	postive
NFAT5	AC004918.5	0.793521	4.86202e-90	postive
PIK3CA	AC004918.5	0.565925	4.34299e-36	postive
GNRH1	AC004918.5	0.512706	7.29287e-29	postive
PPARA	AC004918.5	0.517505	1.83084e-29	postive
SOS2	AC004918.5	0.519554	1.00791e-29	postive
BRAF	AC004918.5	0.661397	6.42846e-53	postive
CBL	AC004918.5	0.559967	3.25444e-35	postive
PDK1	AC004918.5	0.583911	7.71007e-39	postive
NR2C1	AL033384.2	0.512294	8.20334e-29	postive
SEM1	TP53TG1	0.593732	2.04812e-40	postive
FABP6	TP53TG1	0.54324	7.50948e-33	postive
SYTL1	TP53TG1	0.634128	1.66737e-47	postive
PTK2	AC100860.1	0.628336	2.00885e-46	postive
FABP6	AC005009.1	0.544719	4.69935e-33	postive
SYTL1	AC005009.1	0.547181	2.14154e-33	postive
SPINK5	CT69	0.662525	3.73096e-53	postive
IGLV5-37	CT69	0.825125	3.15829e-103	postive
RAET1L	AL031058.1	0.540909	1.5652e-32	postive
RBP1	AL031058.1	0.547215	2.11868e-33	postive
CRABP1	AL359881.1	0.554445	2.02941e-34	postive
RBP7	AL359881.1	0.548847	1.25388e-33	postive
SEMA6C	AL359881.1	0.615071	4.94836e-44	postive
CHGA	AL359881.1	0.527876	8.56057e-31	postive
NFAT5	AC023510.2	0.604637	3.14117e-42	postive
GNRH1	AC023510.2	0.596196	8.08215e-41	postive
AVPR1A	AC023510.2	0.585336	4.5888e-39	postive
BMPR1A	AC023510.2	0.545044	4.2372e-33	postive
BRAF	AC023510.2	0.765392	4.14137e-80	postive
AGER	AC009065.5	0.599011	2.76514e-41	postive
RABEP2	AC009065.5	0.531745	2.65708e-31	postive
GNRH1	AC116667.1	0.54499	4.31136e-33	postive
RAET1L	LINC02178	0.713361	5.5424e-65	postive
PDIA2	LINC02178	0.684251	6.49553e-58	postive
CXCL14	LINC02178	0.568538	1.77284e-36	postive
RBP1	LINC02178	0.903645	2.43176e-152	postive
PROC	LINC02178	0.547307	2.05689e-33	postive
AGT	LINC02178	0.798662	5.0573e-92	postive
BMP4	LINC02178	0.688429	7.06977e-59	postive
CHGB	LINC02178	0.583429	9.18319e-39	postive
IL23A	LINC02178	0.530191	4.25924e-31	postive
TRH	LINC02178	0.994686	0	postive
PRF1	LINC02178	0.758375	7.57499e-78	postive
CREB1	AC010761.3	0.519008	1.18232e-29	postive
UBR1	AC010761.3	0.548193	1.54761e-33	postive
ZC3HAV1L	AC010761.3	0.539294	2.59468e-32	postive
IREB2	AC010761.3	0.557363	7.747e-35	postive
NFAT5	AC010761.3	0.702121	3.75795e-62	postive
PIK3CA	AC010761.3	0.509089	2.03685e-28	postive
GNRH1	AC010761.3	0.58584	3.81689e-39	postive
AVPR1A	AC010761.3	0.554855	1.77377e-34	postive
BMPR1A	AC010761.3	0.566552	3.50524e-36	postive
BMPR2	AC010761.3	0.501394	1.73997e-27	postive
INSR	AC010761.3	0.589398	1.03114e-39	postive
BRAF	AC010761.3	0.708113	1.2086e-63	postive
CBL	AC010761.3	0.640918	8.41821e-49	postive
DDX17	AP002026.1	0.527859	8.60483e-31	postive
DDX17	AL158212.3	0.506512	4.20287e-28	postive
NFAT5	AL158212.3	0.571225	6.99572e-37	postive
CMTM4	AL158212.3	0.502039	1.45656e-27	postive
BMPR1A	AL158212.3	0.511704	9.70438e-29	postive
BRAF	AL158212.3	0.517548	1.80828e-29	postive
CBL	AL158212.3	0.543168	7.68371e-33	postive
CCRL2	CCR5AS	0.706512	3.05382e-63	postive
COLEC12	AP003071.4	0.582109	1.48066e-38	postive
A2M	AP003071.4	0.724929	4.82124e-68	postive
CTSG	AP003071.4	0.532512	2.10339e-31	postive
ELN	AP003071.4	0.726638	1.65058e-68	postive
CSRP1	AP003071.4	0.737478	1.51722e-71	postive
TPM2	AP003071.4	0.756258	3.52156e-77	postive
DES	AP003071.4	0.75886	5.31473e-78	postive
ILK	AP003071.4	0.557653	7.03656e-35	postive
PDGFRB	AP003071.4	0.506765	3.91518e-28	postive
ANXA6	AP003071.4	0.62424	1.13154e-45	postive
CCL23	AP003071.4	0.518521	1.36275e-29	postive
CMA1	AP003071.4	0.528553	6.98338e-31	postive
CCN1	AP003071.4	0.56909	1.46568e-36	postive
SEMA3G	AP003071.4	0.507277	3.39176e-28	postive
ACKR1	AP003071.4	0.678335	1.40992e-56	postive
CCN2	AP003071.4	0.573582	3.07281e-37	postive
FGF7	AP003071.4	0.751042	1.45212e-75	postive
GREM1	AP003071.4	0.547081	2.21144e-33	postive
OGN	AP003071.4	0.575392	1.62602e-37	postive
TGFB3	AP003071.4	0.627392	2.99949e-46	postive
TNFSF12	AP003071.4	0.523343	3.30753e-30	postive
ANGPTL2	AP003071.4	0.629434	1.25834e-46	postive
PTGFR	AP003071.4	0.574543	2.19306e-37	postive
S1PR1	AP003071.4	0.615178	4.73776e-44	postive
TIE1	AP003071.4	0.520816	6.9668e-30	postive
RARA	RARA-AS1	0.50095	1.96602e-27	postive
CRABP1	AC027575.3	0.500152	2.44713e-27	postive
RBP7	AC027575.3	0.551769	4.86798e-34	postive
SEMA6C	AC027575.3	0.542955	8.21836e-33	postive
PDGFA	AC008982.2	0.570219	9.91774e-37	postive
FGFR2	AC008982.2	0.510444	1.38832e-28	postive
ANXA6	BX322562.1	0.503619	9.41073e-28	postive
VIM	BX322562.1	0.609031	5.57333e-43	postive
TAFA5	BX322562.1	0.536016	7.17731e-32	postive
TGFB3	BX322562.1	0.508445	2.44274e-28	postive
PTH1R	BX322562.1	0.514566	4.27908e-29	postive
TIE1	BX322562.1	0.519008	1.1824e-29	postive
FYN	BX322562.1	0.54294	8.25704e-33	postive
CREB1	OIP5-AS1	0.615774	3.72078e-44	postive
UBR1	OIP5-AS1	0.614098	7.33454e-44	postive
SP1	OIP5-AS1	0.642602	3.96747e-49	postive
IREB2	OIP5-AS1	0.670282	8.29864e-55	postive
NFAT5	OIP5-AS1	0.50132	1.77541e-27	postive
PIK3CA	OIP5-AS1	0.547469	1.95268e-33	postive
PPARA	OIP5-AS1	0.605028	2.69568e-42	postive
SOS2	OIP5-AS1	0.563898	8.65596e-36	postive
FABP3	AC012313.5	0.766284	2.10844e-80	postive
CREB1	AL049840.4	0.616991	2.2663e-44	postive
UBR1	AL049840.4	0.584654	5.88531e-39	postive
ZC3HAV1	AL049840.4	0.511634	9.89979e-29	postive
ZC3HAV1L	AL049840.4	0.601636	1.00777e-41	postive
NEDD4	AL049840.4	0.562821	1.24658e-35	postive
IREB2	AL049840.4	0.569883	1.11431e-36	postive
NFAT5	AL049840.4	0.665544	8.59868e-54	postive
PIK3CA	AL049840.4	0.520355	7.97469e-30	postive
GMFB	AL049840.4	0.538937	2.90046e-32	postive
BMPR2	AL049840.4	0.508463	2.43029e-28	postive
SOS2	AL049840.4	0.513324	6.11014e-29	postive
CBL	AL049840.4	0.668246	2.27866e-54	postive
PDK1	AL049840.4	0.562779	1.26432e-35	postive
DDX17	PSMA3-AS1	0.633641	2.06008e-47	postive
IRF9	PSMA3-AS1	0.527494	9.60037e-31	postive
GNRH1	PSMA3-AS1	0.670549	7.26358e-55	postive
NR2C1	PSMA3-AS1	0.535522	8.35689e-32	postive
ZC3HAV1L	AC090589.3	0.518848	1.23857e-29	postive
DDX17	AC090589.3	0.539757	2.24523e-32	postive
NFAT5	AC090589.3	0.600927	1.32487e-41	postive
GNRH1	AC090589.3	0.576116	1.25912e-37	postive
NFAT5	AC145423.3	0.619613	7.73573e-45	postive
GNRH1	AC145423.3	0.614199	7.04072e-44	postive
BRAF	AC145423.3	0.565216	5.53245e-36	postive
IFITM1	PICSAR	0.509285	1.92723e-28	postive
AGER	AC087741.1	0.52379	2.89775e-30	postive
PLXNB1	AC087741.1	0.504322	7.74242e-28	postive
NR2C1	AC087741.1	0.546141	2.98683e-33	postive
PDGFRB	AC134312.5	0.595679	9.82722e-41	postive
VIM	AC134312.5	0.580383	2.75498e-38	postive
TAFA5	AC134312.5	0.594579	1.48907e-40	postive
PDGFRL	AC134312.5	0.520195	8.35703e-30	postive
SCT	AC134312.5	0.512279	8.23693e-29	postive
TGFB3	AC134312.5	0.609051	5.52888e-43	postive
ANGPTL2	AC134312.5	0.59983	2.02025e-41	postive
ZC3HAV1L	NARF-IT1	0.590701	6.35899e-40	postive
XCL2	NARF-IT1	0.584532	6.15268e-39	postive
NFAT5	NARF-IT1	0.719755	1.17774e-66	postive
GNRH1	NARF-IT1	0.536722	5.77e-32	postive
BRAF	NARF-IT1	0.594804	1.36786e-40	postive
NOD1	GARS1-DT	0.534715	1.07157e-31	postive
NFAT5	GARS1-DT	0.545648	3.49562e-33	postive
GNRH1	GARS1-DT	0.687425	1.20917e-58	postive
AVPR1A	GARS1-DT	0.548487	1.40814e-33	postive
BMPR1A	GARS1-DT	0.52266	4.04788e-30	postive
INSR	GARS1-DT	0.544689	4.74394e-33	postive
BRAF	GARS1-DT	0.698125	3.5468e-61	postive
TAC1	LINC00709	0.582703	1.19429e-38	postive
CXCL1	ZNF503-AS1	0.545457	3.71587e-33	postive
AGER	AC034236.2	0.573682	2.96705e-37	postive
RABEP2	AC034236.2	0.51042	1.39789e-28	postive
GNRH1	AC005899.7	0.504855	6.67525e-28	postive
ADIPOR2	AC125807.2	0.513098	6.5197e-29	postive
DDX17	AC104532.2	0.555374	1.49504e-34	postive
FLT1	AC026369.2	0.519978	8.9059e-30	postive
FLT4	AC026369.2	0.518221	1.48696e-29	postive
KDR	AC026369.2	0.533881	1.3838e-31	postive
SYTL1	AC099518.2	0.528213	7.73675e-31	postive
RABEP2	AC099518.2	0.500815	2.04022e-27	postive
RFXANK	SNHG5	0.52682	1.17517e-30	postive
DDX17	AL590652.1	0.578977	4.55624e-38	postive
THRB	AL590652.1	0.52926	5.64375e-31	postive
AGER	AC068620.2	0.57842	5.55858e-38	postive
TLR4	AC005046.2	0.50333	1.01941e-27	postive
CYBB	AC005046.2	0.559923	3.30256e-35	postive
WNT5A	AC005046.2	0.516132	2.72525e-29	postive
TLR1	AC005046.2	0.541436	1.32657e-32	postive
HGF	AC005046.2	0.639162	1.83584e-48	postive
NFAT5	AC005046.2	0.530665	3.68916e-31	postive
IL6ST	AC005046.2	0.675071	7.47238e-56	postive
NRG1	AC005046.2	0.517216	1.99083e-29	postive
PDGFD	AC005046.2	0.645772	9.50266e-50	postive
CBL	AC005046.2	0.563329	1.04971e-35	postive
TRAF3	AL049840.5	0.571759	5.80881e-37	postive
CBL	AL049840.5	0.542149	1.05977e-32	postive
DDX17	AC129510.1	0.519355	1.06828e-29	postive
NFAT5	AC129510.1	0.505759	5.18753e-28	postive
GNRH1	AC129510.1	0.571655	6.02358e-37	postive
INSR	AC129510.1	0.51482	3.97755e-29	postive
BRAF	AC129510.1	0.543746	6.39933e-33	postive
CD4	LINC01943	0.554318	2.11598e-34	postive
CD8A	LINC01943	0.528547	6.99593e-31	postive
CD74	LINC01943	0.554623	1.91407e-34	postive
FCER1G	LINC01943	0.584114	7.16191e-39	postive
HLA-DMB	LINC01943	0.573134	3.59508e-37	postive
HLA-DPB1	LINC01943	0.614653	5.86156e-44	postive
HLA-DQA1	LINC01943	0.539014	2.83131e-32	postive
HLA-DRA	LINC01943	0.530935	3.39931e-31	postive
HLA-DRB1	LINC01943	0.552341	4.04057e-34	postive
IFI30	LINC01943	0.673753	1.45557e-55	postive
CYBB	LINC01943	0.624833	8.82606e-46	postive
TLR8	LINC01943	0.646869	5.77425e-50	postive
TLR1	LINC01943	0.584096	7.20792e-39	postive
MSR1	LINC01943	0.513704	5.47993e-29	postive
SLC11A1	LINC01943	0.547919	1.69013e-33	postive
CCL4	LINC01943	0.655407	1.11067e-51	postive
CD14	LINC01943	0.508143	2.65915e-28	postive
VIM	LINC01943	0.502292	1.35833e-27	postive
CCL3	LINC01943	0.514799	4.00222e-29	postive
CCR5	LINC01943	0.61262	1.33007e-43	postive
CCL4L2	LINC01943	0.539155	2.70917e-32	postive
CXCR6	LINC01943	0.641615	6.17076e-49	postive
CD86	LINC01943	0.655664	9.83923e-52	postive
HCK	LINC01943	0.515238	3.52689e-29	postive
PIK3R5	LINC01943	0.612527	1.38079e-43	postive
LILRB3	LINC01943	0.662528	3.72543e-53	postive
IGHG1	LINC01943	0.507797	2.9308e-28	postive
IGLC2	LINC01943	0.507338	3.33445e-28	postive
C5AR1	LINC01943	0.56737	2.64894e-36	postive
CMKLR1	LINC01943	0.517517	1.82426e-29	postive
CXCR3	LINC01943	0.601476	1.07211e-41	postive
FPR1	LINC01943	0.509717	1.70576e-28	postive
PLXNC1	LINC01943	0.563514	9.86188e-36	postive
PTAFR	LINC01943	0.518084	1.54761e-29	postive
IL32	LINC01943	0.501331	1.77011e-27	postive
OSM	LINC01943	0.530689	3.66246e-31	postive
TNFSF13B	LINC01943	0.671784	3.91933e-55	postive
C3AR1	LINC01943	0.641829	5.60802e-49	postive
IL10RA	LINC01943	0.659295	1.76024e-52	postive
IL12RB1	LINC01943	0.551443	5.41273e-34	postive
IL15RA	LINC01943	0.533891	1.37962e-31	postive
IL2RA	LINC01943	0.60719	1.15373e-42	postive
IL2RG	LINC01943	0.510783	1.26094e-28	postive
TNFRSF1B	LINC01943	0.615085	4.92003e-44	postive
ITGAL	LINC01943	0.541569	1.27193e-32	postive
ITGB2	LINC01943	0.58451	6.20203e-39	postive
TYROBP	LINC01943	0.598915	2.86937e-41	postive
FCGR3A	LINC01943	0.619903	6.86466e-45	postive
CD247	LINC01943	0.535493	8.43208e-32	postive
LCP2	LINC01943	0.69838	3.07663e-61	postive
HCST	LINC01943	0.612584	1.34977e-43	postive
SH2D1A	LINC01943	0.507284	3.38501e-28	postive
CD3D	LINC01943	0.619358	8.5929e-45	postive
CD3E	LINC01943	0.604623	3.15818e-42	postive
CD3G	LINC01943	0.588962	1.21166e-39	postive
CD28	LINC01943	0.575971	1.32551e-37	postive
ICOS	LINC01943	0.558279	5.71472e-35	postive
CTLA4	LINC01943	0.640723	9.18049e-49	postive
TRAC	LINC01943	0.596185	8.11375e-41	postive
TRBV28	LINC01943	0.621969	2.91888e-45	postive
TMSB15A	AC007541.1	0.630262	8.83317e-47	postive
CRABP1	AC007541.1	0.512283	8.22921e-29	postive
RBP7	AC007541.1	0.519395	1.05593e-29	postive
AKT3	AC007541.1	0.515981	2.84679e-29	postive
SEMA6C	AC007541.1	0.636636	5.58272e-48	postive
CHGA	AC007541.1	0.579981	3.18161e-38	postive
ZC3HAV1L	RMRP	0.594769	1.38579e-40	postive
AHNAK	RMRP	0.636526	5.85872e-48	postive
AVPR1A	RMRP	0.575115	1.79289e-37	postive
INSR	RMRP	0.515164	3.603e-29	postive
SP1	AC000123.1	0.523018	3.64176e-30	postive
DDX17	AC000123.1	0.517594	1.78424e-29	postive
NFAT5	AC000123.1	0.602139	8.29418e-42	postive
GNRH1	AC000123.1	0.619058	9.71906e-45	postive
AVPR1A	AC000123.1	0.545509	3.65456e-33	postive
BMPR1A	AC000123.1	0.539815	2.2049e-32	postive
BRAF	AC000123.1	0.749829	3.40425e-75	postive
ZC3HAV1L	AC092794.1	0.619561	7.90373e-45	postive
XCL2	AC092794.1	0.607827	8.97608e-43	postive
NFAT5	AC092794.1	0.790997	4.36469e-89	postive
GNRH1	AC092794.1	0.623532	1.52156e-45	postive
AVPR1A	AC092794.1	0.505914	4.96777e-28	postive
BRAF	AC092794.1	0.684247	6.50994e-58	postive
PDK1	AC092794.1	0.518681	1.30055e-29	postive
AGER	AC009065.9	0.523721	2.95717e-30	postive
NFAT5	PSPC1-AS2	0.654501	1.69926e-51	postive
GNRH1	PSPC1-AS2	0.725724	2.93212e-68	postive
AVPR1A	PSPC1-AS2	0.535797	7.67926e-32	postive
BRAF	PSPC1-AS2	0.694302	2.93495e-60	postive
NFAT5	AC090948.1	0.583191	1.00103e-38	postive
GNRH1	AC090948.1	0.529673	4.9809e-31	postive
DDX17	ZNF436-AS1	0.544695	4.73501e-33	postive
PPARG	ZNF436-AS1	0.504827	6.72653e-28	postive
GNRH1	ZNF436-AS1	0.513931	5.13494e-29	postive
AVPR1A	ZNF436-AS1	0.505094	6.24477e-28	postive
THRB	ZNF436-AS1	0.54344	7.05021e-33	postive
BRAF	ZNF436-AS1	0.642915	3.44877e-49	postive
DDX17	OCIAD1-AS1	0.52374	2.94118e-30	postive
ZC3HAV1L	AL591806.1	0.660295	1.09083e-52	postive
XCL2	AL591806.1	0.727746	8.20435e-69	postive
NFAT5	AL591806.1	0.717513	4.60033e-66	postive
BRAF	AL591806.1	0.562286	1.49347e-35	postive
CXCL14	ST8SIA6-AS1	0.521713	5.35143e-30	postive
S100A3	ST8SIA6-AS1	0.648912	2.26958e-50	postive
FGF4	ST8SIA6-AS1	0.557321	7.85691e-35	postive
FGF8	ST8SIA6-AS1	0.630332	8.57244e-47	postive
FGFRL1	ST8SIA6-AS1	0.502752	1.19627e-27	postive
AGER	AL021707.6	0.528872	6.34435e-31	postive
ZC3HAV1L	AC093620.1	0.515151	3.61614e-29	postive
RAET1L	AC106795.2	0.528391	7.33288e-31	postive
PDIA2	AC106795.2	0.568923	1.55226e-36	postive
RBP1	AC106795.2	0.763537	1.67026e-79	postive
AGT	AC106795.2	0.673919	1.33906e-55	postive
BMP4	AC106795.2	0.594201	1.7171e-40	postive
CHGB	AC106795.2	0.51718	2.01184e-29	postive
TRH	AC106795.2	0.807198	1.90785e-95	postive
PRF1	AC106795.2	0.560575	2.65418e-35	postive
DDX17	ZNF32-AS2	0.577458	7.82627e-38	postive
NFAT5	MAP3K5-AS1	0.623365	1.63158e-45	postive
GNRH1	MAP3K5-AS1	0.596926	6.12456e-41	postive
AVPR1A	MAP3K5-AS1	0.595033	1.25476e-40	postive
BMPR1A	MAP3K5-AS1	0.509131	2.0126e-28	postive
INSR	MAP3K5-AS1	0.531582	2.79275e-31	postive
BRAF	MAP3K5-AS1	0.706593	2.91512e-63	postive
NFAT5	AC005332.3	0.521897	5.06894e-30	postive
GNRH1	AC005332.3	0.624426	1.04696e-45	postive
BRAF	AC005332.3	0.551959	4.57547e-34	postive
ELN	AL139393.3	0.511264	1.09977e-28	postive
PDGFRA	AL139393.3	0.56684	3.17634e-36	postive
FGF7	AL139393.3	0.574697	2.07696e-37	postive
OGN	AL139393.3	0.546109	3.01778e-33	postive
PTGER2	AL139393.3	0.500795	2.05143e-27	postive
S1PR1	AL139393.3	0.528952	6.19243e-31	postive
SHC3	AL353150.1	0.798584	5.42812e-92	postive
LMBR1L	KRT7-AS	0.553111	3.14155e-34	postive
CRABP2	AC080013.4	0.554336	2.1037e-34	postive
FABP6	AL354919.2	0.506028	4.81249e-28	postive
SYTL1	AL354919.2	0.62457	9.8536e-46	postive
PLXNB3	AL354919.2	0.548937	1.21809e-33	postive
A2M	AP001107.5	0.533138	1.73737e-31	postive
CSRP1	AP001107.5	0.614843	5.42678e-44	postive
TPM2	AP001107.5	0.591197	5.28761e-40	postive
DES	AP001107.5	0.606755	1.3693e-42	postive
LTBP4	AP001107.5	0.623413	1.59962e-45	postive
VGF	AP001107.5	0.675007	7.71572e-56	postive
SYTL1	AL450384.2	0.510301	1.44565e-28	postive
PLXNB1	AL450384.2	0.544959	4.35403e-33	postive
ORM2	FP671120.8	0.630088	9.51701e-47	postive
ORM1	FP671120.8	0.591424	4.85769e-40	postive
AVPR1A	AC132807.2	0.508394	2.47819e-28	postive
BRAF	AC132807.2	0.51705	2.08888e-29	postive
GNRH1	AL355488.1	0.658664	2.37788e-52	postive
NR2C1	AL355488.1	0.541759	1.19822e-32	postive
NFAT5	AC097641.2	0.500009	2.54483e-27	postive
GNRH1	AC097641.2	0.667241	3.74103e-54	postive
AVPR1A	AC097641.2	0.620366	5.66926e-45	postive
BMPR1A	AC097641.2	0.546626	2.55828e-33	postive
INSR	AC097641.2	0.565067	5.82006e-36	postive
BRAF	AC097641.2	0.722987	1.61377e-67	postive
ZC3HAV1L	AL359921.1	0.503286	1.03186e-27	postive
DDX17	AL359921.1	0.525888	1.55236e-30	postive
NFAT5	AL359921.1	0.676564	3.49407e-56	postive
GNRH1	AL359921.1	0.545883	3.24356e-33	postive
PDK1	AL359921.1	0.53055	3.81983e-31	postive
RFXANK	AC073896.4	0.508761	2.23461e-28	postive
THBS1	AL136084.3	0.551506	5.30312e-34	postive
A2M	AL136084.3	0.608541	6.76822e-43	postive
PDGFRB	AL136084.3	0.604667	3.10483e-42	postive
ANXA6	AL136084.3	0.533556	1.5289e-31	postive
SEMA3G	AL136084.3	0.535538	8.31786e-32	postive
SEMA6B	AL136084.3	0.57245	4.56449e-37	postive
EDNRA	AL136084.3	0.550596	7.12399e-34	postive
EDNRB	AL136084.3	0.520291	8.12533e-30	postive
FGF7	AL136084.3	0.549483	1.02144e-33	postive
ACVRL1	AL136084.3	0.589783	8.9427e-40	postive
APLNR	AL136084.3	0.691632	1.25877e-59	postive
CALCRL	AL136084.3	0.605295	2.42873e-42	postive
ENG	AL136084.3	0.51584	2.96455e-29	postive
FLT4	AL136084.3	0.536752	5.71582e-32	postive
KDR	AL136084.3	0.530272	4.15545e-31	postive
S1PR1	AL136084.3	0.649591	1.66084e-50	postive
TEK	AL136084.3	0.678304	1.43313e-56	postive
TGFBR2	AL136084.3	0.520677	7.25494e-30	postive
TIE1	AL136084.3	0.737062	1.99736e-71	postive
AGER	AC092171.4	0.558453	5.39302e-35	postive
GNRH1	AC092171.4	0.506701	3.98685e-28	postive
TNFRSF25	AC092171.4	0.537849	4.06874e-32	postive
TXK	AC010636.1	0.602583	6.98384e-42	postive
GNRH1	AC127024.5	0.631521	5.14505e-47	postive
UBR1	AL513550.1	0.504267	7.86123e-28	postive
DDX17	AL513550.1	0.568366	1.88085e-36	postive
NFAT5	AL513550.1	0.505252	5.97645e-28	postive
PPARA	AL513550.1	0.501578	1.654e-27	postive
BRAF	AL513550.1	0.515998	2.83248e-29	postive
HLA-F	U62317.2	0.520968	6.66095e-30	postive
PSMB8	U62317.2	0.501653	1.61991e-27	postive
TAP1	U62317.2	0.543148	7.73105e-33	postive
TAP2	U62317.2	0.562133	1.57226e-35	postive
PML	U62317.2	0.573035	3.72099e-37	postive
IFIH1	U62317.2	0.538513	3.3091e-32	postive
TYMP	U62317.2	0.751131	1.36453e-75	postive
IL15RA	U62317.2	0.519733	9.56651e-30	postive
UBR1	AC005104.1	0.551854	4.73503e-34	postive
ZC3HAV1L	AC005104.1	0.635233	1.03118e-47	postive
XCL2	AC005104.1	0.569144	1.43852e-36	postive
NFAT5	AC005104.1	0.804074	3.57392e-94	postive
PIK3CA	AC005104.1	0.503312	1.02456e-27	postive
GNRH1	AC005104.1	0.619206	9.14616e-45	postive
BRAF	AC005104.1	0.645518	1.06658e-49	postive
CBL	AC005104.1	0.50801	2.76069e-28	postive
PDK1	AC005104.1	0.568834	1.60084e-36	postive
ZC3HAV1L	NEAT1	0.659258	1.7916e-52	postive
XCL2	NEAT1	0.672575	2.63498e-55	postive
NFAT5	NEAT1	0.784498	1.08232e-86	postive
GNRH1	NEAT1	0.564355	7.4149e-36	postive
BRAF	NEAT1	0.560004	3.21355e-35	postive
PDK1	NEAT1	0.546098	3.02853e-33	postive
ZC3HAV1L	FLNB-AS1	0.580952	2.24539e-38	postive
NEDD4	FLNB-AS1	0.521257	6.11976e-30	postive
NFAT5	FLNB-AS1	0.748425	9.06802e-75	postive
GNRH1	FLNB-AS1	0.51843	1.39904e-29	postive
BRAF	FLNB-AS1	0.614639	5.89367e-44	postive
PDK1	FLNB-AS1	0.500919	1.98285e-27	postive
UBR1	GABPB1-AS1	0.517541	1.81199e-29	postive
IREB2	GABPB1-AS1	0.52601	1.49716e-30	postive
NFAT5	GABPB1-AS1	0.59967	2.14807e-41	postive
GNRH1	GABPB1-AS1	0.571845	5.63866e-37	postive
AVPR1A	GABPB1-AS1	0.509552	1.78735e-28	postive
BMPR1A	GABPB1-AS1	0.530704	3.64562e-31	postive
INSR	GABPB1-AS1	0.505622	5.3903e-28	postive
BRAF	GABPB1-AS1	0.656006	8.37813e-52	postive
CBL	GABPB1-AS1	0.558284	5.70543e-35	postive
DDX17	AF131215.5	0.545932	3.19371e-33	postive
TNFRSF14	TNFRSF14-AS1	0.71033	3.3153e-64	postive
LEAP2	LINC01767	0.52371	2.96747e-30	postive
VCAM1	AC112721.1	0.505978	4.88042e-28	postive
CCL24	AC112721.1	0.821083	2.13692e-101	postive
SEMA6C	AC106820.3	0.573402	3.27269e-37	postive
CREB1	AC004492.1	0.516393	2.52706e-29	postive
UBR1	AC004492.1	0.560956	2.33631e-35	postive
ZC3HAV1L	AC004492.1	0.654516	1.68769e-51	postive
NEDD4	AC004492.1	0.520797	7.00504e-30	postive
IREB2	AC004492.1	0.556198	1.13922e-34	postive
XCL2	AC004492.1	0.517717	1.72174e-29	postive
NFAT5	AC004492.1	0.817382	9.2367e-100	postive
PIK3CA	AC004492.1	0.571213	7.02441e-37	postive
GNRH1	AC004492.1	0.606022	1.82667e-42	postive
AVPR1A	AC004492.1	0.617249	2.03975e-44	postive
BMPR1A	AC004492.1	0.582418	1.3242e-38	postive
BMPR2	AC004492.1	0.517879	1.64241e-29	postive
INSR	AC004492.1	0.516107	2.74432e-29	postive
PPARA	AC004492.1	0.514365	4.53414e-29	postive
RORA	AC004492.1	0.521557	5.60341e-30	postive
SOS2	AC004492.1	0.527421	9.81289e-31	postive
BRAF	AC004492.1	0.784521	1.06157e-86	postive
CBL	AC004492.1	0.578438	5.52241e-38	postive
PDK1	AC004492.1	0.556925	8.95672e-35	postive
FGF19	AC107952.2	0.515242	3.52306e-29	postive
AGER	AC010331.1	0.629649	1.14796e-46	postive
IGHE	AC010331.1	0.553429	2.83167e-34	postive
IGHV1-3	FGD5-AS1	0.64933	1.87325e-50	postive
NR2C2	FGD5-AS1	0.902124	5.04955e-151	postive
CYBB	AC026356.1	0.515964	2.86047e-29	postive
TLR1	AC026356.1	0.556107	1.1742e-34	postive
HGF	AC026356.1	0.519662	9.76681e-30	postive
IL6ST	AC026356.1	0.604918	2.81476e-42	postive
NFAT5	Z98884.2	0.603755	4.4297e-42	postive
BRAF	Z98884.2	0.546082	3.0444e-33	postive
CD4	AC138207.5	0.63371	1.99915e-47	postive
FCGRT	AC138207.5	0.565806	4.52352e-36	postive
CD209	AC138207.5	0.774768	2.93789e-83	postive
CXCL12	AC138207.5	0.733449	2.12442e-70	postive
CYBB	AC138207.5	0.754126	1.62936e-76	postive
LRP1	AC138207.5	0.536216	6.74762e-32	postive
TLR8	AC138207.5	0.573076	3.66813e-37	postive
TLR1	AC138207.5	0.585849	3.80513e-39	postive
CD14	AC138207.5	0.554184	2.21108e-34	postive
HGF	AC138207.5	0.712326	1.02348e-64	postive
CCR1	AC138207.5	0.525202	1.90464e-30	postive
PIK3R5	AC138207.5	0.72801	6.94033e-69	postive
PRKCB	AC138207.5	0.507733	2.98418e-28	postive
SEMA6B	AC138207.5	0.550464	7.43573e-34	postive
CMKLR1	AC138207.5	0.609388	4.83598e-43	postive
PLXND1	AC138207.5	0.507147	3.5179e-28	postive
CSF1	AC138207.5	0.561248	2.118e-35	postive
IL6ST	AC138207.5	0.55746	7.50162e-35	postive
NRG1	AC138207.5	0.574705	2.0713e-37	postive
PDGFD	AC138207.5	0.655969	8.52382e-52	postive
CSF1R	AC138207.5	0.79432	2.41263e-90	postive
IGF2R	AC138207.5	0.562177	1.54917e-35	postive
IL10RA	AC138207.5	0.615638	3.93056e-44	postive
PTGER3	AC138207.5	0.507412	3.26552e-28	postive
TEK	AC138207.5	0.561992	1.64902e-35	postive
ITGB2	AC138207.5	0.550564	7.19831e-34	postive
NFAT5	LINC00852	0.572422	4.61058e-37	postive
GNRH1	LINC00852	0.567807	2.27997e-36	postive
AVPR1A	LINC00852	0.561532	1.9246e-35	postive
BMPR1A	LINC00852	0.525567	1.70877e-30	postive
INSR	LINC00852	0.543433	7.06561e-33	postive
BRAF	LINC00852	0.715056	2.01686e-65	postive
CBL	LINC00852	0.548094	1.59794e-33	postive
IL6ST	AL117336.1	0.537909	3.99279e-32	postive
NR4A3	AL117336.1	0.540678	1.68249e-32	postive
CD28	AL117336.1	0.631417	5.38197e-47	postive
CD1C	AC004687.1	0.698546	2.80531e-61	postive
CD1D	AC004687.1	0.602938	6.08531e-42	postive
CIITA	AC004687.1	0.532015	2.44737e-31	postive
CD40	AC004687.1	0.54009	2.02301e-32	postive
CD79A	AC004687.1	0.625927	5.57058e-46	postive
CD79B	AC004687.1	0.698371	3.09309e-61	postive
BTK	AC004687.1	0.675982	4.70016e-56	postive
VAV1	AC004687.1	0.569911	1.10351e-36	postive
RAC2	AC004687.1	0.562001	1.64393e-35	postive
CD19	AC004687.1	0.635906	7.68492e-48	postive
PIK3CD	AC004687.1	0.555654	1.36351e-34	postive
CD22	AC004687.1	0.567764	2.31407e-36	postive
CD72	AC004687.1	0.556677	9.72471e-35	postive
PTPN6	AC004687.1	0.627337	3.07012e-46	postive
RASGRP3	AC004687.1	0.647461	4.40816e-50	postive
PRKCB	AC004687.1	0.537879	4.03056e-32	postive
IGKJ5	AC004687.1	0.684479	5.76015e-58	postive
EBI3	AC004687.1	0.733112	2.64311e-70	postive
IL16	AC004687.1	0.542923	8.30089e-33	postive
HTR3A	AC004687.1	0.649033	2.14607e-50	postive
IL21R	AC004687.1	0.586702	2.78438e-39	postive
TNFRSF13C	AC004687.1	0.721367	4.38513e-67	postive
TNFRSF17	AC004687.1	0.612499	1.39627e-43	postive
LCK	AC004687.1	0.606965	1.26109e-42	postive
ZAP70	AC004687.1	0.530907	3.42834e-31	postive
CD48	AC004687.1	0.729037	3.61645e-69	postive
ZC3HAV1L	ATP1B3-AS1	0.728902	3.94182e-69	postive
NEDD4	ATP1B3-AS1	0.513645	5.57376e-29	postive
XCL2	ATP1B3-AS1	0.669229	1.40076e-54	postive
NFAT5	ATP1B3-AS1	0.793533	4.81356e-90	postive
RORA	ATP1B3-AS1	0.506289	4.47424e-28	postive
PDK1	ATP1B3-AS1	0.618263	1.34696e-44	postive
CREB1	AC010834.3	0.596081	8.43908e-41	postive
UBR1	AC010834.3	0.586474	3.02717e-39	postive
ZC3HAV1L	AC010834.3	0.53393	1.36322e-31	postive
MAPK8	AC010834.3	0.523974	2.74364e-30	postive
SP1	AC010834.3	0.548922	1.22387e-33	postive
IREB2	AC010834.3	0.603763	4.41595e-42	postive
DDX17	AC010834.3	0.580315	2.82253e-38	postive
NFAT5	AC010834.3	0.732756	3.328e-70	postive
PIK3CA	AC010834.3	0.589783	8.94232e-40	postive
GNRH1	AC010834.3	0.595084	1.23085e-40	postive
AVPR1A	AC010834.3	0.595371	1.10436e-40	postive
BMPR1A	AC010834.3	0.617837	1.60405e-44	postive
BMPR2	AC010834.3	0.519744	9.53449e-30	postive
INSR	AC010834.3	0.534905	1.01059e-31	postive
PPARA	AC010834.3	0.528229	7.69992e-31	postive
SOS2	AC010834.3	0.567407	2.61541e-36	postive
BRAF	AC010834.3	0.769298	2.10512e-81	postive
CBL	AC010834.3	0.605085	2.63709e-42	postive
VGF	FOXD3-AS1	0.57547	1.58218e-37	postive
LMBR1L	PTOV1-AS2	0.55665	9.81146e-35	postive
AGER	PTOV1-AS2	0.544965	4.34507e-33	postive
PLXNB1	PTOV1-AS2	0.578512	5.37881e-38	postive
NR2C1	PTOV1-AS2	0.626664	4.0821e-46	postive
TNFRSF25	PTOV1-AS2	0.505693	5.28488e-28	postive
DDX17	AL022328.3	0.662559	3.66943e-53	postive
NFAT5	AL022328.3	0.526715	1.21269e-30	postive
GNRH1	AL022328.3	0.515937	2.88307e-29	postive
B2M	IRF1-AS1	0.515415	3.35139e-29	postive
CD74	IRF1-AS1	0.599683	2.13721e-41	postive
CTSS	IRF1-AS1	0.556984	8.78563e-35	postive
HLA-DMA	IRF1-AS1	0.515468	3.3006e-29	postive
HLA-DMB	IRF1-AS1	0.575688	1.46494e-37	postive
HLA-DPA1	IRF1-AS1	0.519892	9.13056e-30	postive
HLA-DPB1	IRF1-AS1	0.52901	6.08495e-31	postive
HLA-DRA	IRF1-AS1	0.545507	3.65704e-33	postive
HLA-DRB1	IRF1-AS1	0.514897	3.8904e-29	postive
HLA-E	IRF1-AS1	0.526769	1.19331e-30	postive
IFNG	IRF1-AS1	0.509649	1.73881e-28	postive
CIITA	IRF1-AS1	0.554695	1.8696e-34	postive
PSMB8	IRF1-AS1	0.53553	8.33809e-32	postive
TAP1	IRF1-AS1	0.511262	1.10064e-28	postive
TAP2	IRF1-AS1	0.538973	2.86798e-32	postive
IFI30	IRF1-AS1	0.543303	7.36249e-33	postive
CYBB	IRF1-AS1	0.564153	7.94006e-36	postive
ISG20	IRF1-AS1	0.50671	3.97598e-28	postive
STAT1	IRF1-AS1	0.519776	9.44749e-30	postive
IRF1	IRF1-AS1	0.652503	4.31856e-51	postive
IL15	IRF1-AS1	0.518924	1.21142e-29	postive
TLR8	IRF1-AS1	0.549124	1.14696e-33	postive
TLR1	IRF1-AS1	0.557144	8.33007e-35	postive
CCL4	IRF1-AS1	0.551648	5.06304e-34	postive
TRIM22	IRF1-AS1	0.592473	3.28405e-40	postive
CCR5	IRF1-AS1	0.560685	2.55872e-35	postive
CXCR6	IRF1-AS1	0.60383	4.30314e-42	postive
JAK2	IRF1-AS1	0.51264	7.43117e-29	postive
PIK3R5	IRF1-AS1	0.566494	3.57621e-36	postive
CXCR3	IRF1-AS1	0.531001	3.33183e-31	postive
IL6ST	IRF1-AS1	0.507289	3.38069e-28	postive
TNFSF13B	IRF1-AS1	0.585394	4.49342e-39	postive
IL10RA	IRF1-AS1	0.592642	3.08241e-40	postive
IL12RB1	IRF1-AS1	0.560686	2.55711e-35	postive
IL15RA	IRF1-AS1	0.515615	3.16331e-29	postive
ITGAL	IRF1-AS1	0.549905	8.91245e-34	postive
LCP2	IRF1-AS1	0.593515	2.22197e-40	postive
CD3E	IRF1-AS1	0.536679	5.84787e-32	postive
CD3G	IRF1-AS1	0.576079	1.27604e-37	postive
CD28	IRF1-AS1	0.551063	6.12321e-34	postive
ICOS	IRF1-AS1	0.546998	2.27092e-33	postive
CTLA4	IRF1-AS1	0.544865	4.48539e-33	postive
TRAC	IRF1-AS1	0.525739	1.62295e-30	postive
XCL2	AC099343.3	0.50033	2.33053e-27	postive
NFAT5	AC099343.3	0.588083	1.67592e-39	postive
GNRH1	AC099343.3	0.680436	4.7655e-57	postive
BRAF	AC099343.3	0.612268	1.53219e-43	postive
BRAF	AC022400.1	0.52049	7.66389e-30	postive
AGER	MHENCR	0.562428	1.42328e-35	postive
VEGFD	AL928654.1	0.523373	3.27824e-30	postive
AGER	AC010973.2	0.551585	5.1675e-34	postive
LTBP4	DNM3OS	0.602617	6.89455e-42	postive
VGF	DNM3OS	0.587313	2.22497e-39	postive
AGER	AC092119.2	0.510545	1.34907e-28	postive
GNRH1	AC092119.2	0.542626	9.11791e-33	postive
BRAF	WARS2-AS1	0.51585	2.95635e-29	postive
GRP	LINC00668	0.683773	8.35459e-58	postive
SYTL1	LNCTAM34A	0.552705	3.58795e-34	postive
NFAT5	AC073046.1	0.501179	1.84571e-27	postive
INSR	AC073046.1	0.553187	3.06465e-34	postive
BRAF	AC073046.1	0.589113	1.14577e-39	postive
PTHLH	AC105460.1	0.573805	2.84173e-37	postive
COLEC12	MAGI2-AS3	0.506215	4.56724e-28	postive
ANXA6	MAGI2-AS3	0.513671	5.53313e-29	postive
SLIT2	MAGI2-AS3	0.573439	3.23034e-37	postive
FGF7	MAGI2-AS3	0.525511	1.73734e-30	postive
LTBP4	MAGI2-AS3	0.611388	2.18013e-43	postive
VGF	MAGI2-AS3	0.535319	8.89819e-32	postive
S1PR1	MAGI2-AS3	0.500372	2.30386e-27	postive
TEK	MAGI2-AS3	0.541737	1.20655e-32	postive
HLA-E	U62317.4	0.512575	7.56984e-29	postive
TAP2	U62317.4	0.508276	2.56126e-28	postive
TAPBP	U62317.4	0.508017	2.75501e-28	postive
IFI30	U62317.4	0.539971	2.09982e-32	postive
IRF1	U62317.4	0.515829	2.97394e-29	postive
PLAAT4	U62317.4	0.551838	4.75871e-34	postive
TYMP	U62317.4	0.541352	1.36185e-32	postive
IL15RA	U62317.4	0.540238	1.93125e-32	postive
GNRH1	AC005674.2	0.553719	2.57485e-34	postive
BRAF	AC005674.2	0.504657	7.05286e-28	postive
PSMC4	LINC00665	0.505497	5.58092e-28	postive
B2M	HCP5	0.75939	3.60626e-78	postive
CD8A	HCP5	0.531838	2.58283e-31	postive
CD74	HCP5	0.601542	1.04504e-41	postive
HLA-A	HCP5	0.784793	8.46107e-87	postive
HLA-B	HCP5	0.807746	1.13517e-95	postive
HLA-C	HCP5	0.721604	3.78984e-67	postive
HLA-DMA	HCP5	0.561431	1.99147e-35	postive
HLA-DMB	HCP5	0.549366	1.06072e-33	postive
HLA-DPA1	HCP5	0.547472	1.9512e-33	postive
HLA-DPB1	HCP5	0.514639	4.19045e-29	postive
HLA-DRA	HCP5	0.594394	1.59634e-40	postive
HLA-DRB1	HCP5	0.551302	5.66552e-34	postive
HLA-E	HCP5	0.741953	7.64094e-73	postive
HLA-F	HCP5	0.809558	2.01322e-96	postive
HLA-H	HCP5	0.699622	1.53629e-61	postive
IFNG	HCP5	0.537813	4.11365e-32	postive
CIITA	HCP5	0.523404	3.24873e-30	postive
PSMB8	HCP5	0.76288	2.73001e-79	postive
PSME2	HCP5	0.543878	6.13662e-33	postive
TAP1	HCP5	0.807884	9.95662e-96	postive
TAP2	HCP5	0.74818	1.07508e-74	postive
TAPBP	HCP5	0.622361	2.48025e-45	postive
CXCL10	HCP5	0.509721	1.70377e-28	postive
PML	HCP5	0.600711	1.43953e-41	postive
IFIH1	HCP5	0.573308	3.38194e-37	postive
STAT1	HCP5	0.751185	1.31313e-75	postive
IRF1	HCP5	0.674553	9.71328e-56	postive
IL15	HCP5	0.532994	1.8158e-31	postive
CCL4	HCP5	0.541961	1.1245e-32	postive
TRIM22	HCP5	0.599983	1.9051e-41	postive
CCR5	HCP5	0.512967	6.76861e-29	postive
IFITM1	HCP5	0.519983	8.89269e-30	postive
TYMP	HCP5	0.542164	1.05485e-32	postive
IL12RB1	HCP5	0.52339	3.26232e-30	postive
IL15RA	HCP5	0.604933	2.79823e-42	postive
CTLA4	HCP5	0.516922	2.16807e-29	postive
LMBR1L	AL031714.1	0.512559	7.60571e-29	postive
DDX17	AL031714.1	0.504306	7.77723e-28	postive
NR2C1	AL031714.1	0.523536	3.12383e-30	postive
LMBR1L	ZNF32-AS1	0.509296	1.92101e-28	postive
NR2C1	ZNF32-AS1	0.501994	1.47478e-27	postive
DDX17	AC107068.1	0.535946	7.33348e-32	postive
NFAT5	AL031667.3	0.510432	1.39304e-28	postive
BRAF	AL031667.3	0.560553	2.67375e-35	postive
FGFR1	AC011498.6	0.530004	4.50646e-31	postive
ZC3HAV1L	MCM3AP-AS1	0.722078	2.82987e-67	postive
IREB2	MCM3AP-AS1	0.519295	1.08741e-29	postive
XCL2	MCM3AP-AS1	0.611614	1.99122e-43	postive
NFAT5	MCM3AP-AS1	0.812714	9.46236e-98	postive
PIK3CA	MCM3AP-AS1	0.532112	2.37605e-31	postive
GNRH1	MCM3AP-AS1	0.541756	1.19936e-32	postive
BRAF	MCM3AP-AS1	0.61806	1.46421e-44	postive
CBL	MCM3AP-AS1	0.54285	8.49588e-33	postive
PDK1	MCM3AP-AS1	0.597395	5.12435e-41	postive
CREB1	AL353804.1	0.563233	1.08439e-35	postive
UBR1	AL353804.1	0.595552	1.03114e-40	postive
ZC3HAV1L	AL353804.1	0.582524	1.2741e-38	postive
NEDD4	AL353804.1	0.547211	2.12101e-33	postive
IREB2	AL353804.1	0.566867	3.14737e-36	postive
NFAT5	AL353804.1	0.752096	6.89925e-76	postive
PIK3CA	AL353804.1	0.556824	9.26146e-35	postive
GNRH1	AL353804.1	0.530646	3.71065e-31	postive
IL6ST	AL353804.1	0.581948	1.5691e-38	postive
BMPR1A	AL353804.1	0.514203	4.74996e-29	postive
BMPR2	AL353804.1	0.545827	3.30257e-33	postive
RORA	AL353804.1	0.504921	6.55346e-28	postive
BRAF	AL353804.1	0.602688	6.70498e-42	postive
TEC	AL353804.1	0.538935	2.90186e-32	postive
CBL	AL353804.1	0.636139	6.94137e-48	postive
PDK1	AL353804.1	0.590864	5.98399e-40	postive
FABP3	AL591848.2	0.552622	3.68581e-34	postive
AGER	LINC00685	0.587871	1.81181e-39	postive
DDX17	AC011477.2	0.538579	3.24198e-32	postive
THRB	AC011477.2	0.511205	1.11842e-28	postive
BRAF	AC011477.2	0.526713	1.21342e-30	postive
PSMC4	AC092295.2	0.501901	1.51319e-27	postive
AKT2	AC092295.2	0.569144	1.43855e-36	postive
A2M	LINC01082	0.567595	2.45203e-36	postive
ACKR1	LINC01082	0.523901	2.80397e-30	postive
NR2F6	AL121829.2	0.656661	6.14829e-52	postive
VEGFD	AL359962.1	0.702199	3.59702e-62	postive
NFAT5	AC092279.1	0.513755	5.40094e-29	postive
GNRH1	AC092279.1	0.509105	2.02751e-28	postive
AVPR1A	AC092279.1	0.686867	1.6274e-58	postive
BMPR1A	AC092279.1	0.664943	1.15316e-53	postive
INSR	AC092279.1	0.565599	4.85441e-36	postive
BRAF	AC092279.1	0.811198	4.14014e-97	postive
CBL	AC092279.1	0.528035	8.16105e-31	postive
IGHE	AC079922.2	0.621593	3.41161e-45	postive
ZC3HAV1L	AL355075.4	0.510225	1.47735e-28	postive
AHNAK	AL355075.4	0.639087	1.89792e-48	postive
AVPR1A	AL355075.4	0.520643	7.32751e-30	postive
GNRH1	AC232271.1	0.515676	3.1083e-29	postive
NFAT5	AL139407.1	0.595351	1.11246e-40	postive
GNRH1	AL139407.1	0.607041	1.22369e-42	postive
AVPR1A	AL139407.1	0.675519	5.95168e-56	postive
BMPR1A	AL139407.1	0.649874	1.45813e-50	postive
INSR	AL139407.1	0.570001	1.06976e-36	postive
BRAF	AL139407.1	0.816702	1.82725e-99	postive
CBL	AL139407.1	0.535737	7.82262e-32	postive
CCL8	AC083967.1	0.745681	6.03998e-74	postive
CCL7	AC083967.1	0.753899	1.916e-76	postive
LTBP4	AC136475.2	0.528998	6.10783e-31	postive
VGF	AC136475.2	0.525127	1.9482e-30	postive
GNRH1	AC141002.1	0.554462	2.01816e-34	postive
FGF3	TSPEAR-AS2	0.554958	1.71472e-34	postive
SP1	AL354993.2	0.552544	3.78076e-34	postive
IREB2	AL354993.2	0.532182	2.32635e-31	postive
NFAT5	AL354993.2	0.563387	1.02933e-35	postive
GNRH1	AL354993.2	0.526249	1.39387e-30	postive
AVPR1A	AL354993.2	0.611967	1.72871e-43	postive
BMPR1A	AL354993.2	0.564737	6.51128e-36	postive
INSR	AL354993.2	0.536621	5.95369e-32	postive
SOS2	AL354993.2	0.539956	2.10939e-32	postive
BRAF	AL354993.2	0.75189	7.98465e-76	postive
ZC3HAV1L	MIATNB	0.507186	3.47971e-28	postive
XCL2	MIATNB	0.51038	1.41366e-28	postive
NFAT5	MIATNB	0.517654	1.75349e-29	postive
B2M	USP30-AS1	0.646319	7.4134e-50	postive
CD8A	USP30-AS1	0.661689	5.58433e-53	postive
CD74	USP30-AS1	0.805752	7.45716e-95	postive
CTSS	USP30-AS1	0.573247	3.45546e-37	postive
FCER1G	USP30-AS1	0.502084	1.43862e-27	postive
HLA-A	USP30-AS1	0.696577	8.37711e-61	postive
HLA-B	USP30-AS1	0.700474	9.52238e-62	postive
HLA-C	USP30-AS1	0.683868	7.94461e-58	postive
HLA-DMA	USP30-AS1	0.675855	5.01462e-56	postive
HLA-DMB	USP30-AS1	0.703789	1.45611e-62	postive
HLA-DOA	USP30-AS1	0.510896	1.22118e-28	postive
HLA-DPA1	USP30-AS1	0.675633	5.61367e-56	postive
HLA-DPB1	USP30-AS1	0.734886	8.33096e-71	postive
HLA-DQA1	USP30-AS1	0.663445	2.38946e-53	postive
HLA-DQB1	USP30-AS1	0.662581	3.63169e-53	postive
HLA-DRA	USP30-AS1	0.738723	6.64915e-72	postive
HLA-DRB1	USP30-AS1	0.751949	7.6591e-76	postive
HLA-DRB5	USP30-AS1	0.642929	3.42666e-49	postive
HLA-E	USP30-AS1	0.742407	5.62238e-73	postive
HLA-F	USP30-AS1	0.732235	4.65875e-70	postive
HLA-H	USP30-AS1	0.523584	3.07976e-30	postive
IFNG	USP30-AS1	0.725981	2.49432e-68	postive
CIITA	USP30-AS1	0.567496	2.53667e-36	postive
PSMB8	USP30-AS1	0.758714	5.91352e-78	postive
PSME1	USP30-AS1	0.579485	3.80015e-38	postive
PSME2	USP30-AS1	0.688039	8.70843e-59	postive
TAP1	USP30-AS1	0.732038	5.29161e-70	postive
TAP2	USP30-AS1	0.707552	1.67393e-63	postive
TAPBP	USP30-AS1	0.666931	4.3564e-54	postive
IFI30	USP30-AS1	0.613473	9.43904e-44	postive
TAPBPL	USP30-AS1	0.558832	4.75316e-35	postive
CXCL10	USP30-AS1	0.639382	1.66525e-48	postive
CXCL9	USP30-AS1	0.546073	3.05285e-33	postive
CXCL11	USP30-AS1	0.556854	9.17091e-35	postive
PML	USP30-AS1	0.610603	2.98262e-43	postive
ISG20	USP30-AS1	0.738988	5.57309e-72	postive
IFIH1	USP30-AS1	0.587992	1.73289e-39	postive
IDO1	USP30-AS1	0.574904	1.93122e-37	postive
STAT1	USP30-AS1	0.633548	2.14523e-47	postive
IRF1	USP30-AS1	0.777416	3.55426e-84	postive
IL15	USP30-AS1	0.500323	2.33508e-27	postive
PLAAT4	USP30-AS1	0.537316	4.80072e-32	postive
GNLY	USP30-AS1	0.626579	4.23017e-46	postive
BST2	USP30-AS1	0.519452	1.03859e-29	postive
CCL4	USP30-AS1	0.715598	1.45802e-65	postive
TRIM22	USP30-AS1	0.550875	6.50908e-34	postive
PDCD1	USP30-AS1	0.645158	1.2549e-49	postive
CCL3	USP30-AS1	0.584146	7.07824e-39	postive
CCR5	USP30-AS1	0.684714	5.09013e-58	postive
CCL4L2	USP30-AS1	0.505069	6.28913e-28	postive
CXCR6	USP30-AS1	0.629284	1.34202e-46	postive
CD86	USP30-AS1	0.541071	1.48759e-32	postive
LILRB3	USP30-AS1	0.523824	2.86878e-30	postive
IFITM1	USP30-AS1	0.517606	1.77787e-29	postive
TYMP	USP30-AS1	0.586554	2.93921e-39	postive
CXCR3	USP30-AS1	0.676083	4.46586e-56	postive
PTAFR	USP30-AS1	0.559822	3.41575e-35	postive
FLT3LG	USP30-AS1	0.54663	2.55477e-33	postive
IL32	USP30-AS1	0.55852	5.27446e-35	postive
TNFSF13B	USP30-AS1	0.668984	1.5815e-54	postive
C3AR1	USP30-AS1	0.509108	2.02625e-28	postive
IL12RB1	USP30-AS1	0.712823	7.62367e-65	postive
IL15RA	USP30-AS1	0.750286	2.47089e-75	postive
IL2RB	USP30-AS1	0.507936	2.81849e-28	postive
IL21R	USP30-AS1	0.512663	7.38214e-29	postive
IL2RG	USP30-AS1	0.612506	1.39264e-43	postive
ITGAL	USP30-AS1	0.572684	4.2076e-37	postive
ITGB2	USP30-AS1	0.507131	3.5334e-28	postive
TYROBP	USP30-AS1	0.504936	6.52692e-28	postive
LCK	USP30-AS1	0.565625	4.81117e-36	postive
CD247	USP30-AS1	0.586672	2.81478e-39	postive
ZAP70	USP30-AS1	0.523501	3.15662e-30	postive
LCP2	USP30-AS1	0.593892	1.9281e-40	postive
HCST	USP30-AS1	0.588877	1.25036e-39	postive
SH2D1A	USP30-AS1	0.563489	9.9429e-36	postive
CD3D	USP30-AS1	0.676237	4.12836e-56	postive
CD3E	USP30-AS1	0.67818	1.52694e-56	postive
CD3G	USP30-AS1	0.623842	1.33705e-45	postive
ICOS	USP30-AS1	0.596851	6.30261e-41	postive
CTLA4	USP30-AS1	0.708428	1.0067e-63	postive
TRAC	USP30-AS1	0.663034	2.91652e-53	postive
TRAV19	USP30-AS1	0.529	6.10342e-31	postive
TRBV9	USP30-AS1	0.512662	7.38352e-29	postive
TRBV28	USP30-AS1	0.622036	2.83852e-45	postive
A2M	AC093278.2	0.608321	7.38207e-43	postive
DLL4	AC093278.2	0.587738	1.90305e-39	postive
SEMA3G	AC093278.2	0.617923	1.54836e-44	postive
SEMA6B	AC093278.2	0.527768	8.84212e-31	postive
EDNRB	AC093278.2	0.650613	1.0369e-50	postive
ACVRL1	AC093278.2	0.63695	4.86393e-48	postive
APLNR	AC093278.2	0.623918	1.29519e-45	postive
CALCRL	AC093278.2	0.70534	5.9943e-63	postive
ENG	AC093278.2	0.607255	1.12476e-42	postive
FLT1	AC093278.2	0.57412	2.54418e-37	postive
FLT4	AC093278.2	0.646842	5.84551e-50	postive
IL3RA	AC093278.2	0.549838	9.10502e-34	postive
KDR	AC093278.2	0.649822	1.49326e-50	postive
S1PR1	AC093278.2	0.65933	1.73111e-52	postive
TEK	AC093278.2	0.655281	1.17803e-51	postive
TIE1	AC093278.2	0.733329	2.29601e-70	postive
NFAT5	AC006001.2	0.55346	2.80289e-34	postive
AVPR1A	AC006001.2	0.584746	5.68973e-39	postive
MC1R	AC006001.2	0.540429	1.8194e-32	postive
BRAF	AC006001.2	0.732377	4.25072e-70	postive
CREB1	SDCBP2-AS1	0.528392	7.33016e-31	postive
UBR1	SDCBP2-AS1	0.575075	1.81833e-37	postive
ZC3HAV1L	SDCBP2-AS1	0.600419	1.61111e-41	postive
NEDD4	SDCBP2-AS1	0.536052	7.09652e-32	postive
IREB2	SDCBP2-AS1	0.537128	5.08857e-32	postive
NFAT5	SDCBP2-AS1	0.751351	1.16819e-75	postive
PIK3CA	SDCBP2-AS1	0.538852	2.97826e-32	postive
GNRH1	SDCBP2-AS1	0.510598	1.32905e-28	postive
IL6ST	SDCBP2-AS1	0.527522	9.52217e-31	postive
RORA	SDCBP2-AS1	0.511777	9.50434e-29	postive
BRAF	SDCBP2-AS1	0.580808	2.36497e-38	postive
TEC	SDCBP2-AS1	0.528574	6.93965e-31	postive
CBL	SDCBP2-AS1	0.637141	4.47311e-48	postive
PDK1	SDCBP2-AS1	0.58755	2.03905e-39	postive
PDGFRB	LINC01705	0.562685	1.30492e-35	postive
LBP	AC009283.1	0.665921	7.15161e-54	postive
IL1RL1	AC009283.1	0.74304	3.66165e-73	postive
TRBV30	AC009283.1	0.686003	2.57482e-58	postive
ZC3HAV1L	MIF-AS1	0.599915	1.95539e-41	postive
XCL2	MIF-AS1	0.533353	1.62692e-31	postive
NFAT5	MIF-AS1	0.5974	5.11447e-41	postive
PSMC4	AC005393.1	0.773186	1.02331e-82	postive
AKT2	AC005393.1	0.713686	4.56866e-65	postive
LTBP4	AC005393.1	0.777594	3.08172e-84	postive
VGF	AC005393.1	0.970211	2.50251e-253	postive
FABP7	LINC02672	0.711476	1.69061e-64	postive
IGKV1-12	LINC02672	0.600437	1.59997e-41	postive
RLN2	LINC02672	0.563208	1.09374e-35	postive
UTS2	LINC02672	0.712192	1.10762e-64	postive
AVPR1A	AL035071.1	0.574994	1.87107e-37	postive
BRAF	AL035071.1	0.531271	3.06918e-31	postive
UBR1	AP003392.1	0.548456	1.42227e-33	postive
ZC3HAV1L	AP003392.1	0.7044	1.02722e-62	postive
NEDD4	AP003392.1	0.573576	3.07952e-37	postive
IREB2	AP003392.1	0.529616	5.06848e-31	postive
HGF	AP003392.1	0.507834	2.90079e-28	postive
NFAT5	AP003392.1	0.700808	7.88971e-62	postive
PDGFD	AP003392.1	0.518499	1.37126e-29	postive
IGF2R	AP003392.1	0.50379	8.97426e-28	postive
CBL	AP003392.1	0.649135	2.04861e-50	postive
PDK1	AP003392.1	0.543127	7.78352e-33	postive
NFAT5	HM13-IT1	0.525558	1.71336e-30	postive
RFXANK	AC012510.1	0.588735	1.31781e-39	postive
TMSB10	AC012510.1	0.512205	8.41284e-29	postive
MAP2K2	AC012510.1	0.504464	7.4415e-28	postive
NENF	AC012510.1	0.513396	5.98656e-29	postive
AGER	AC024075.2	0.535713	7.87995e-32	postive
GNRH1	AC024075.2	0.505035	6.34946e-28	postive
NR2C1	AC024075.2	0.501488	1.69555e-27	postive
UBR1	AC015849.3	0.512225	8.36645e-29	postive
ZC3HAV1L	AC015849.3	0.61912	9.47391e-45	postive
IREB2	AC015849.3	0.552427	3.9288e-34	postive
DDX17	AC015849.3	0.555214	1.5761e-34	postive
NFAT5	AC015849.3	0.747628	1.57647e-74	postive
GNRH1	AC015849.3	0.510257	1.46396e-28	postive
BRAF	AC015849.3	0.516696	2.31473e-29	postive
CBL	AC015849.3	0.503312	1.02466e-27	postive
PDK1	AC015849.3	0.535967	7.28512e-32	postive
TLR1	LINC02595	0.506634	4.06254e-28	postive
HGF	LINC02595	0.503367	1.00915e-27	postive
IL6ST	LINC02595	0.575	1.86679e-37	postive
NRG1	LINC02595	0.501563	1.66077e-27	postive
DDX17	AC091151.1	0.556312	1.09707e-34	postive
NFAT5	AC091151.1	0.53896	2.87935e-32	postive
SEM1	KMT2E-AS1	0.587348	2.19612e-39	postive
SP1	FMR1-IT1	0.505861	5.04211e-28	postive
IREB2	FMR1-IT1	0.503446	9.87122e-28	postive
DDX17	FMR1-IT1	0.587373	2.17608e-39	postive
NFAT5	FMR1-IT1	0.687223	1.34611e-58	postive
GNRH1	FMR1-IT1	0.594272	1.6717e-40	postive
BRAF	FMR1-IT1	0.612197	1.57655e-43	postive
PSMD4	AL589765.4	0.567667	2.39182e-36	postive
GNRH1	AC009318.2	0.530288	4.13548e-31	postive
AVPR1A	AC009318.2	0.711719	1.4645e-64	postive
BMPR1A	AC009318.2	0.604903	2.83088e-42	postive
INSR	AC009318.2	0.570911	7.80119e-37	postive
BRAF	AC009318.2	0.781241	1.59739e-85	postive
DDX17	AC008124.1	0.565107	5.74167e-36	postive
ACVR2A	AC008124.1	0.513657	5.55446e-29	postive
NFAT5	AC002553.2	0.679516	7.67229e-57	postive
GNRH1	AC002553.2	0.668059	2.4994e-54	postive
INSR	AC002553.2	0.510782	1.26134e-28	postive
BRAF	AC002553.2	0.679448	7.94662e-57	postive
CBL	AC002553.2	0.503891	8.72587e-28	postive
CRABP1	AC104794.3	0.522576	4.14899e-30	postive
SEMA6C	AC104794.3	0.504264	7.86843e-28	postive
VIM	CYTOR	0.768317	4.47431e-81	postive
SCT	CYTOR	0.533227	1.69069e-31	postive
TGFB2	CYTOR	0.512591	7.53519e-29	postive
TNFRSF12A	CYTOR	0.569141	1.43979e-36	postive
GZMB	CYTOR	0.751277	1.23112e-75	postive
VGF	AC002310.1	0.508667	2.29423e-28	postive
GNRH1	AC139100.2	0.532536	2.08838e-31	postive
BRAF	AC139100.2	0.541754	1.20019e-32	postive
GNRH1	MUC20-OT1	0.574005	2.64851e-37	postive
BRAF	MUC20-OT1	0.53619	6.80042e-32	postive
ZC3HAV1L	AL391001.1	0.618012	1.49323e-44	postive
XCL2	AL391001.1	0.727365	1.04407e-68	postive
NFAT5	AL391001.1	0.662259	4.24241e-53	postive
STING1	VIM-AS1	0.504406	7.5621e-28	postive
LCP2	VIM-AS1	0.529638	5.03396e-31	postive
ZC3HAV1L	AF117829.1	0.513529	5.76168e-29	postive
NFAT5	AF117829.1	0.677798	1.85777e-56	postive
GNRH1	AF117829.1	0.568612	1.72803e-36	postive
BRAF	AF117829.1	0.648603	2.6141e-50	postive
PPIA	SNHG15	0.530013	4.49466e-31	postive
ALB	MYCL-AS1	0.612779	1.24814e-43	postive
KCNH2	HOXC-AS1	0.550078	8.42619e-34	postive
FGF12	HOXC-AS1	0.542056	1.09114e-32	postive
IL37	HOXC-AS1	0.539299	2.59027e-32	postive
CSRP1	ZNF710-AS1	0.523569	3.0935e-30	postive
DES	ZNF710-AS1	0.518222	1.48661e-29	postive
RFXANK	LINC01023	0.635384	9.65158e-48	postive
MAP2K2	LINC01023	0.512156	8.5323e-29	postive
NENF	LINC01023	0.534981	9.87344e-32	postive
PSMD3	PDE2A-AS2	0.572635	4.27993e-37	postive
GNRH1	AC253576.2	0.662625	3.55455e-53	postive
AVPR1A	AC253576.2	0.574955	1.89676e-37	postive
INSR	AC253576.2	0.505153	6.14414e-28	postive
BRAF	AC253576.2	0.683903	7.80283e-58	postive
AMELX	AC127502.2	0.699068	2.09491e-61	postive
ZC3HAV1L	AL596325.2	0.708505	9.6254e-64	postive
XCL2	AL596325.2	0.74722	2.09196e-74	postive
NFAT5	AL596325.2	0.718752	2.16992e-66	postive
UBR1	AC012181.1	0.508531	2.38396e-28	postive
ZC3HAV1L	AC012181.1	0.738806	6.29163e-72	postive
NEDD4	AC012181.1	0.533496	1.55714e-31	postive
XCL2	AC012181.1	0.718675	2.2742e-66	postive
NFAT5	AC012181.1	0.813822	3.19059e-98	postive
PIK3CA	AC012181.1	0.500474	2.24013e-27	postive
GNRH1	AC012181.1	0.521489	5.71681e-30	postive
RORA	AC012181.1	0.517317	1.93342e-29	postive
BRAF	AC012181.1	0.557476	7.46339e-35	postive
CBL	AC012181.1	0.505195	6.07108e-28	postive
PDK1	AC012181.1	0.589075	1.162e-39	postive
NFYA	SNHG14	0.543425	7.08342e-33	postive
BMPR1A	SNHG14	0.531791	2.62073e-31	postive
INSR	SNHG14	0.51213	8.5943e-29	postive
NR1H4	SNHG14	0.516972	2.13678e-29	postive
BRAF	SNHG14	0.652968	3.47834e-51	postive
TRAV30	SNHG14	0.511787	9.47885e-29	postive
PTGS2	PACERR	0.532436	2.1529e-31	postive
AGER	AC011462.4	0.564209	7.79129e-36	postive
GNRH1	AC011462.4	0.560569	2.66016e-35	postive
NFAT5	HCG18	0.57675	1.00623e-37	postive
PIK3CA	HCG18	0.517956	1.60605e-29	postive
ACVR2B	HCG18	0.533855	1.39487e-31	postive
BRAF	HCG18	0.550838	6.58662e-34	postive
FABP6	AC106900.1	0.503037	1.10559e-27	postive
SYTL1	AC106900.1	0.512805	7.08963e-29	postive
ACKR2	AC099329.2	0.789923	1.10075e-88	postive
SP1	AC008764.2	0.507329	3.34266e-28	postive
DDX17	AC008764.2	0.639533	1.55782e-48	postive
NRG4	AC010273.3	0.516453	2.48343e-29	postive
OSGIN1	AC010273.3	0.519329	1.07668e-29	postive
CRABP1	AL139286.1	0.506047	4.78715e-28	postive
SEMA6C	AL139286.1	0.502501	1.28207e-27	postive
CD74	AC008105.3	0.544264	5.42978e-33	postive
HLA-DMA	AC008105.3	0.550404	7.58184e-34	postive
HLA-DMB	AC008105.3	0.572098	5.16181e-37	postive
HLA-DPA1	AC008105.3	0.514528	4.32587e-29	postive
HLA-DPB1	AC008105.3	0.547782	1.76621e-33	postive
HLA-DQA1	AC008105.3	0.511501	1.02826e-28	postive
HLA-DRA	AC008105.3	0.524196	2.56928e-30	postive
HLA-DRB1	AC008105.3	0.50883	2.19108e-28	postive
CIITA	AC008105.3	0.527882	8.54623e-31	postive
FGF2	AC008105.3	0.662072	4.6425e-53	postive
IL7R	AC008105.3	0.560872	2.40276e-35	postive
PDCD1	AC008105.3	0.510056	1.54949e-28	postive
VCAM1	AC008105.3	0.553094	3.15966e-34	postive
CD72	AC008105.3	0.516568	2.40194e-29	postive
CXCR3	AC008105.3	0.510759	1.26972e-28	postive
NPR1	AC008105.3	0.583972	7.54012e-39	postive
ITGAL	AC008105.3	0.510892	1.22258e-28	postive
LCP2	AC008105.3	0.50442	7.53458e-28	postive
SH2D1A	AC008105.3	0.500271	2.36889e-27	postive
CD3E	AC008105.3	0.524376	2.43553e-30	postive
TRAC	AC008105.3	0.551232	5.79522e-34	postive
TRBV9	AC008105.3	0.515866	2.94277e-29	postive
TRBV28	AC008105.3	0.518739	1.27857e-29	postive
SOS1	ERVE-1	0.502855	1.16267e-27	postive
GNRH1	AC025165.4	0.603371	5.14329e-42	postive
ZC3HAV1L	AL157932.1	0.61514	4.81243e-44	postive
NFAT5	AL157932.1	0.62332	1.66279e-45	postive
GNRH1	AC245884.8	0.680631	4.3072e-57	postive
BRAF	AC245884.8	0.534199	1.2554e-31	postive
CYBB	LINC02577	0.542885	8.40189e-33	postive
TLR1	LINC02577	0.553014	3.24292e-34	postive
HGF	LINC02577	0.509261	1.94048e-28	postive
IL6ST	LINC02577	0.52402	2.70703e-30	postive
NRG1	LINC02577	0.531572	2.80062e-31	postive
NFAT5	N4BP2L2-IT2	0.600973	1.30126e-41	postive
GNRH1	N4BP2L2-IT2	0.67967	7.08566e-57	postive
AVPR1A	N4BP2L2-IT2	0.637949	3.13614e-48	postive
BMPR1A	N4BP2L2-IT2	0.613054	1.11737e-43	postive
INSR	N4BP2L2-IT2	0.563217	1.09041e-35	postive
BRAF	N4BP2L2-IT2	0.794561	1.95181e-90	postive
CBL	N4BP2L2-IT2	0.530536	3.83613e-31	postive
NFYC	AL603839.2	0.817403	9.04013e-100	postive
S100A1	AL603839.2	0.534827	1.03523e-31	postive
RBP5	AL603839.2	0.520207	8.32812e-30	postive
LYZ	AL603839.2	0.760034	2.24688e-78	postive
IL13RA2	AL603839.2	0.76536	4.24295e-80	postive
LIFR	AL603839.2	0.5877	1.92949e-39	postive
DDX17	TRHDE-AS1	0.500828	2.03274e-27	postive
PPARG	TRHDE-AS1	0.528973	6.15403e-31	postive
AVPR1A	TRHDE-AS1	0.609278	5.05366e-43	postive
BMPR1A	TRHDE-AS1	0.516964	2.14219e-29	postive
INSR	TRHDE-AS1	0.554987	1.69827e-34	postive
BRAF	TRHDE-AS1	0.723175	1.43594e-67	postive
ZC3HAV1L	AL139011.1	0.515136	3.63242e-29	postive
NFAT5	AL139011.1	0.574553	2.1847e-37	postive
RABEP2	AC135050.6	0.598593	3.24537e-41	postive
HLA-F	ETV7-AS1	0.537361	4.73405e-32	postive
PSMB8	ETV7-AS1	0.548619	1.34934e-33	postive
TAPBP	ETV7-AS1	0.501627	1.63168e-27	postive
IRF1	ETV7-AS1	0.502924	1.14071e-27	postive
GNLY	ETV7-AS1	0.571458	6.45121e-37	postive
TRDC	ETV7-AS1	0.528022	8.19355e-31	postive
NFAT5	AC080013.1	0.527071	1.08993e-30	postive
BRAF	AC080013.1	0.550932	6.38933e-34	postive
SP1	AL354733.3	0.514132	4.84797e-29	postive
DDX17	AL354733.3	0.632792	2.97438e-47	postive
NFAT5	AL354733.3	0.506487	4.23262e-28	postive
CREB1	AC108449.2	0.625921	5.58423e-46	postive
UBR1	AC108449.2	0.661994	4.82158e-53	postive
ZC3HAV1L	AC108449.2	0.649216	1.97382e-50	postive
NEDD4	AC108449.2	0.584278	6.74676e-39	postive
LMBR1	AC108449.2	0.501612	1.63852e-27	postive
SP1	AC108449.2	0.527594	9.31802e-31	postive
IREB2	AC108449.2	0.655057	1.30939e-51	postive
DDX17	AC108449.2	0.534973	9.89633e-32	postive
NFAT5	AC108449.2	0.805602	8.58576e-95	postive
PIK3CA	AC108449.2	0.624428	1.04604e-45	postive
GMFB	AC108449.2	0.524844	2.11933e-30	postive
GNRH1	AC108449.2	0.563747	9.11355e-36	postive
IL6ST	AC108449.2	0.502718	1.20746e-27	postive
AVPR1A	AC108449.2	0.563226	1.08702e-35	postive
BMPR1A	AC108449.2	0.602418	7.44509e-42	postive
BMPR2	AC108449.2	0.587082	2.42215e-39	postive
INSR	AC108449.2	0.583031	1.06085e-38	postive
PPARA	AC108449.2	0.620912	4.52327e-45	postive
RORA	AC108449.2	0.528902	6.28636e-31	postive
SOS2	AC108449.2	0.571275	6.87402e-37	postive
BRAF	AC108449.2	0.72028	8.54486e-67	postive
CBL	AC108449.2	0.716452	8.72627e-66	postive
PDK1	AC108449.2	0.57489	1.94088e-37	postive
NCK1	NCK1-DT	0.565899	4.38169e-36	postive
ALB	SNHG19	0.518068	1.55476e-29	postive
GNRH1	KDM4A-AS1	0.544882	4.46129e-33	postive
AVPR1A	KDM4A-AS1	0.554881	1.75832e-34	postive
BMPR1A	KDM4A-AS1	0.502509	1.27949e-27	postive
INSR	KDM4A-AS1	0.506193	4.59497e-28	postive
BRAF	KDM4A-AS1	0.678323	1.41917e-56	postive
UBR1	AL078581.2	0.502607	1.24524e-27	postive
NFAT5	AL078581.2	0.547709	1.80787e-33	postive
PIK3CA	AL078581.2	0.505127	6.18878e-28	postive
AVPR1A	AL078581.2	0.52471	2.20523e-30	postive
BMPR1A	AL078581.2	0.557103	8.444e-35	postive
BMPR2	AL078581.2	0.523871	2.82871e-30	postive
SOS2	AL078581.2	0.527795	8.77113e-31	postive
BRAF	AL078581.2	0.595771	9.49228e-41	postive
BRAF	AC004596.1	0.524389	2.42584e-30	postive
AGER	AL645940.1	0.547583	1.88254e-33	postive
GNRH1	AC024361.1	0.618625	1.16138e-44	postive
AVPR1A	AC024361.1	0.579078	4.39521e-38	postive
BMPR1A	AC024361.1	0.534813	1.03978e-31	postive
INSR	AC024361.1	0.516243	2.63913e-29	postive
BRAF	AC024361.1	0.682166	1.93849e-57	postive
NENF	FOXN3-AS1	0.545307	3.89724e-33	postive
AGER	SBNO1-AS1	0.540168	1.974e-32	postive
AGER	AP003419.3	0.554429	2.04037e-34	postive
PTGDR2	AP003419.3	0.506429	4.30148e-28	postive
RABEP2	AP003419.3	0.559743	3.50724e-35	postive
LMBR1L	AL022328.2	0.525199	1.90689e-30	postive
DDX17	AL022328.2	0.561984	1.65319e-35	postive
AGER	AL022328.2	0.556482	1.03704e-34	postive
PLXNB1	AL022328.2	0.503084	1.09129e-27	postive
GNRH1	AL022328.2	0.516474	2.46807e-29	postive
NR2C1	AL022328.2	0.516177	2.68963e-29	postive
TNFRSF25	AL022328.2	0.509927	1.60737e-28	postive
CREB1	AL049840.2	0.556667	9.75521e-35	postive
UBR1	AL049840.2	0.614491	6.25646e-44	postive
ZC3HAV1L	AL049840.2	0.735132	7.09256e-71	postive
NEDD4	AL049840.2	0.589117	1.14415e-39	postive
IREB2	AL049840.2	0.561486	1.95463e-35	postive
NFAT5	AL049840.2	0.823175	2.44378e-102	postive
PIK3CA	AL049840.2	0.539555	2.39174e-32	postive
GNRH1	AL049840.2	0.541971	1.12094e-32	postive
IL6ST	AL049840.2	0.54465	4.80312e-33	postive
PDGFD	AL049840.2	0.500099	2.48304e-27	postive
BMPR2	AL049840.2	0.510591	1.33174e-28	postive
RORA	AL049840.2	0.506531	4.18137e-28	postive
BRAF	AL049840.2	0.535678	7.96638e-32	postive
CBL	AL049840.2	0.653302	2.97651e-51	postive
PDK1	AL049840.2	0.659827	1.36477e-52	postive
FGF19	AL158166.1	0.620854	4.63351e-45	postive
NR2F6	AL451165.2	0.510832	1.24344e-28	postive
IGHE	AC040169.1	0.642234	4.67891e-49	postive
LMBR1L	AC006435.2	0.504505	7.35802e-28	postive
DDX17	AC006435.2	0.526683	1.2243e-30	postive
PLXNB1	AC006435.2	0.520459	7.73404e-30	postive
GNRH1	AC006435.2	0.525539	1.72316e-30	postive
NR2C1	AC006435.2	0.546703	2.49616e-33	postive
ZC3HAV1L	FIRRE	0.605684	2.08511e-42	postive
NFAT5	FIRRE	0.625424	6.88547e-46	postive
AVPR1A	FIRRE	0.604804	2.94282e-42	postive
BRAF	FIRRE	0.620528	5.30256e-45	postive
CREB1	LINC00641	0.500118	2.47019e-27	postive
UBR1	LINC00641	0.521943	5.0013e-30	postive
IREB2	LINC00641	0.557436	7.56277e-35	postive
DDX17	LINC00641	0.596699	6.67585e-41	postive
NFAT5	LINC00641	0.564247	7.69156e-36	postive
GNRH1	LINC00641	0.581561	1.80396e-38	postive
BMPR1A	LINC00641	0.560967	2.32764e-35	postive
BRAF	LINC00641	0.553796	2.51127e-34	postive
CBL	LINC00641	0.534097	1.29518e-31	postive
SYTL1	LINC02562	0.541626	1.24951e-32	postive
SEMA3F	LINC02562	0.543534	6.84295e-33	postive
GNRH1	AC022306.2	0.609611	4.42741e-43	postive
DDX17	AL683813.2	0.522926	3.74249e-30	postive
NFAT5	AL683813.2	0.533076	1.77081e-31	postive
GNRH1	AL683813.2	0.571346	6.7074e-37	postive
BRAF	AL683813.2	0.604034	3.97408e-42	postive
A2M	MBNL1-AS1	0.775226	2.04239e-83	postive
CTSG	MBNL1-AS1	0.576617	1.05452e-37	postive
ELN	MBNL1-AS1	0.520075	8.65494e-30	postive
CSRP1	MBNL1-AS1	0.873389	1.49685e-129	postive
TPM2	MBNL1-AS1	0.810342	9.46955e-97	postive
DES	MBNL1-AS1	0.896627	1.9537e-146	postive
ILK	MBNL1-AS1	0.562162	1.55703e-35	postive
ANXA6	MBNL1-AS1	0.542852	8.49048e-33	postive
CMA1	MBNL1-AS1	0.572521	4.45418e-37	postive
FGF7	MBNL1-AS1	0.64385	2.26554e-49	postive
PTGFR	MBNL1-AS1	0.584391	6.47564e-39	postive
NR1H4	LINC01608	0.512267	8.26508e-29	postive
IFNK	AC100801.1	0.506206	4.57872e-28	postive
PTHLH	AC100801.1	0.502907	1.14608e-27	postive
ADIPOQ	AL583785.1	0.589173	1.12059e-39	postive
ELN	AL583785.1	0.557949	6.37675e-35	postive
PTX3	AL583785.1	0.704254	1.11658e-62	postive
CCL23	AL583785.1	0.602794	6.4348e-42	postive
NFATC2	AL583785.1	0.546428	2.72515e-33	postive
C3	AL583785.1	0.536495	6.1898e-32	postive
CMA1	AL583785.1	0.516331	2.57276e-29	postive
CCN1	AL583785.1	0.501257	1.80653e-27	postive
SEMA3G	AL583785.1	0.523173	3.47843e-30	postive
ACKR1	AL583785.1	0.740246	2.40611e-72	postive
FPR1	AL583785.1	0.513279	6.19049e-29	postive
CCN2	AL583785.1	0.52311	3.54354e-30	postive
OGN	AL583785.1	0.538907	2.92701e-32	postive
S1PR1	AL583785.1	0.648389	2.88448e-50	postive
CCL24	LINC01615	0.592798	2.90764e-40	postive
NFAT5	AC002044.1	0.580108	3.04011e-38	postive
GNRH1	AC002044.1	0.64862	2.59435e-50	postive
AVPR1A	AC002044.1	0.547682	1.82377e-33	postive
BRAF	AC002044.1	0.689516	3.94645e-59	postive
IFNE	MIR31HG	0.650632	1.02801e-50	postive
BRAF	AC024560.3	0.551293	5.68209e-34	postive
NFYC	AL031985.3	0.724976	4.68107e-68	postive
AGER	LINC00930	0.62664	4.1238e-46	postive
IGHE	LINC00930	0.547523	1.91946e-33	postive
CHGA	GIHCG	0.544678	4.76004e-33	postive
CREB1	CR936218.1	0.532128	2.36485e-31	postive
UBR1	CR936218.1	0.594686	1.4303e-40	postive
ZC3HAV1L	CR936218.1	0.648465	2.78579e-50	postive
NEDD4	CR936218.1	0.531843	2.57932e-31	postive
IREB2	CR936218.1	0.562313	1.47966e-35	postive
XCL2	CR936218.1	0.523674	2.99871e-30	postive
NFAT5	CR936218.1	0.821867	9.51601e-102	postive
PIK3CA	CR936218.1	0.558745	4.89315e-35	postive
GNRH1	CR936218.1	0.596021	8.63312e-41	postive
AVPR1A	CR936218.1	0.529654	5.0094e-31	postive
BMPR1A	CR936218.1	0.52724	1.03608e-30	postive
BMPR2	CR936218.1	0.50755	3.14133e-28	postive
RORA	CR936218.1	0.503819	8.90159e-28	postive
SOS2	CR936218.1	0.521488	5.71799e-30	postive
BRAF	CR936218.1	0.68837	7.29799e-59	postive
CBL	CR936218.1	0.579914	3.25914e-38	postive
PDK1	CR936218.1	0.596732	6.59287e-41	postive
AGER	AC010618.2	0.645343	1.1542e-49	postive
PLXNB1	AC010618.2	0.552734	3.55405e-34	postive
RABEP2	AC010618.2	0.52568	1.65196e-30	postive
NR2C1	AC010618.2	0.526944	1.1322e-30	postive
TNFRSF25	AC010618.2	0.50837	2.49472e-28	postive
CD4	CARD8-AS1	0.562097	1.59168e-35	postive
HLA-DMB	CARD8-AS1	0.544498	5.04099e-33	postive
TLR8	CARD8-AS1	0.504367	7.64501e-28	postive
PDCD1	CARD8-AS1	0.5113	1.08872e-28	postive
CXCR4	CARD8-AS1	0.552546	3.77882e-34	postive
CCR4	CARD8-AS1	0.526388	1.33705e-30	postive
CD86	CARD8-AS1	0.52035	7.98622e-30	postive
BTK	CARD8-AS1	0.619852	7.01021e-45	postive
VAV1	CARD8-AS1	0.587391	2.16183e-39	postive
PIK3R5	CARD8-AS1	0.572217	4.95196e-37	postive
PIK3CD	CARD8-AS1	0.509068	2.04887e-28	postive
CD72	CARD8-AS1	0.560519	2.70474e-35	postive
PRKCB	CARD8-AS1	0.546158	2.97117e-33	postive
IL16	CARD8-AS1	0.598255	3.69243e-41	postive
TNFSF13B	CARD8-AS1	0.515828	2.97526e-29	postive
C3AR1	CARD8-AS1	0.504276	7.84205e-28	postive
IL10RA	CARD8-AS1	0.604921	2.81172e-42	postive
IL21R	CARD8-AS1	0.511027	1.17653e-28	postive
IL2RA	CARD8-AS1	0.53259	2.05402e-31	postive
TNFRSF1B	CARD8-AS1	0.51141	1.05527e-28	postive
ITGAL	CARD8-AS1	0.62544	6.83898e-46	postive
ITGB2	CARD8-AS1	0.5606	2.63253e-35	postive
LCK	CARD8-AS1	0.559781	3.46269e-35	postive
CD247	CARD8-AS1	0.514421	4.46085e-29	postive
LCP2	CARD8-AS1	0.59425	1.6851e-40	postive
CD48	CARD8-AS1	0.546479	2.68136e-33	postive
SH2D1A	CARD8-AS1	0.577646	7.3217e-38	postive
CD3E	CARD8-AS1	0.537219	4.94734e-32	postive
CD3G	CARD8-AS1	0.552259	4.14887e-34	postive
PTPRC	CARD8-AS1	0.650274	1.21272e-50	postive
CD28	CARD8-AS1	0.545891	3.2357e-33	postive
ICOS	CARD8-AS1	0.512526	7.67603e-29	postive
TRAC	CARD8-AS1	0.553334	2.92135e-34	postive
TRAV13-1	CARD8-AS1	0.540903	1.56804e-32	postive
TRBV5-1	CARD8-AS1	0.533109	1.7528e-31	postive
TRBV19	CARD8-AS1	0.553478	2.78682e-34	postive
TRBV20-1	CARD8-AS1	0.555786	1.30504e-34	postive
TRBV28	CARD8-AS1	0.502255	1.37241e-27	postive
TRBV29-1	CARD8-AS1	0.528012	8.21886e-31	postive
NFAT5	AL606489.1	0.564612	6.79324e-36	postive
THRB	AL606489.1	0.507203	3.46356e-28	postive
SOS2	AL606489.1	0.525489	1.74893e-30	postive
BRAF	AL606489.1	0.669629	1.14855e-54	postive
TAP1	U62317.1	0.560731	2.519e-35	postive
TAP2	U62317.1	0.531074	3.25904e-31	postive
CXCL10	U62317.1	0.502392	1.32149e-27	postive
DDX58	U62317.1	0.596678	6.73024e-41	postive
PML	U62317.1	0.526421	1.32396e-30	postive
ISG20	U62317.1	0.504326	7.73327e-28	postive
IFIH1	U62317.1	0.640373	1.07272e-48	postive
PLSCR1	U62317.1	0.507559	3.13383e-28	postive
IFITM1	U62317.1	0.516348	2.56034e-29	postive
TYMP	U62317.1	0.68398	7.49362e-58	postive
IL36RN	U62317.1	0.50352	9.6721e-28	postive
IL36G	U62317.1	0.567841	2.25367e-36	postive
IL15RA	U62317.1	0.513201	6.32933e-29	postive
CGA	LINC01356	0.933004	3.39892e-183	postive
CGB3	LINC01356	0.868535	1.90936e-126	postive
CGB8	LINC01356	0.647268	4.81408e-50	postive
PGF	LINC01356	0.754335	1.40273e-76	postive
CSF3R	LINC01356	0.719897	1.08021e-66	postive
NR6A1	LINC01356	0.873442	1.3826e-129	postive
IFNG	AC007991.2	0.60266	6.77842e-42	postive
TAP1	AC007991.2	0.539992	2.08594e-32	postive
TAP2	AC007991.2	0.508975	2.10321e-28	postive
CXCL10	AC007991.2	0.607213	1.14333e-42	postive
CXCL11	AC007991.2	0.629202	1.38975e-46	postive
PML	AC007991.2	0.517379	1.89908e-29	postive
IDO1	AC007991.2	0.75669	2.57623e-77	postive
IRF1	AC007991.2	0.654772	1.49671e-51	postive
CREB1	AL031670.1	0.556538	1.01803e-34	postive
UBR1	AL031670.1	0.582136	1.46584e-38	postive
ZC3HAV1L	AL031670.1	0.570342	9.50425e-37	postive
IREB2	AL031670.1	0.517183	2.01022e-29	postive
DDX17	AL031670.1	0.507977	2.78615e-28	postive
NFAT5	AL031670.1	0.724516	6.23806e-68	postive
PIK3CA	AL031670.1	0.534278	1.22525e-31	postive
GNRH1	AL031670.1	0.572239	4.91396e-37	postive
BRAF	AL031670.1	0.530863	3.47404e-31	postive
CBL	AL031670.1	0.574968	1.88819e-37	postive
PDK1	AL031670.1	0.559874	3.35703e-35	postive
UBR1	PAXIP1-AS2	0.587048	2.45232e-39	postive
SP1	PAXIP1-AS2	0.535749	7.79229e-32	postive
DDX17	PAXIP1-AS2	0.577589	7.47145e-38	postive
PPARA	PAXIP1-AS2	0.500406	2.28233e-27	postive
DDX17	SH3BP5-AS1	0.526989	1.11711e-30	postive
GNRH1	SH3BP5-AS1	0.531972	2.48025e-31	postive
NR2C1	SH3BP5-AS1	0.556061	1.1919e-34	postive
AGER	AL513320.1	0.515148	3.61965e-29	postive
RABEP2	AL513320.1	0.558845	4.73336e-35	postive
GNRH1	AC093788.1	0.647316	4.70995e-50	postive
C3	AC008760.2	0.52291	3.7596e-30	postive
SAA2	AC008760.2	0.523835	2.85887e-30	postive
FABP6	AC078880.3	0.572917	3.87823e-37	postive
SYTL1	AC078880.3	0.605227	2.494e-42	postive
DDX17	AL031600.1	0.508264	2.5703e-28	postive
AGER	AC005785.1	0.675164	7.12465e-56	postive
PLXNB1	AC005785.1	0.546515	2.65082e-33	postive
RABEP2	AC005785.1	0.517574	1.79481e-29	postive
FOS	AC020916.1	0.587234	2.29016e-39	postive
NFAT5	AC110792.3	0.559404	3.9281e-35	postive
GNRH1	AC110792.3	0.655	1.34483e-51	postive
AVPR1A	AC110792.3	0.605593	2.16075e-42	postive
BMPR1A	AC110792.3	0.580343	2.79527e-38	postive
INSR	AC110792.3	0.560398	2.81634e-35	postive
BRAF	AC110792.3	0.722798	1.81375e-67	postive
DDX17	AC008735.4	0.519166	1.12904e-29	postive
GNRH1	AC008735.4	0.514642	4.18649e-29	postive
PLXNB1	LINC02604	0.573453	3.21448e-37	postive
SYTL1	AL133355.1	0.520196	8.35417e-30	postive
LBP	AC129926.1	0.532965	1.83199e-31	postive
IL1RL1	AC129926.1	0.588239	1.58232e-39	postive
TRBV30	AC129926.1	0.518841	1.2411e-29	postive
IGHE	AP004609.5	0.545715	3.42182e-33	postive
RABEP2	AC010487.1	0.505437	5.67605e-28	postive
AGER	AL139123.1	0.57246	4.54918e-37	postive
GNRH1	AL139123.1	0.509426	1.85174e-28	postive
MET	MANCR	0.515412	3.35446e-29	postive
ZC3HAV1L	AC037198.1	0.62101	4.34468e-45	postive
CYBB	AC037198.1	0.532406	2.17264e-31	postive
NEDD4	AC037198.1	0.53345	1.57948e-31	postive
TLR1	AC037198.1	0.554187	2.20905e-34	postive
HGF	AC037198.1	0.556642	9.83651e-35	postive
NFAT5	AC037198.1	0.679199	9.03641e-57	postive
IL6ST	AC037198.1	0.676783	3.12351e-56	postive
CD28	AC037198.1	0.54568	3.46059e-33	postive
CBL	AC037198.1	0.504152	8.11646e-28	postive
PDK1	AC037198.1	0.58704	2.4598e-39	postive
ZC3HAV1L	AL021578.1	0.522474	4.27664e-30	postive
XCL2	AL021578.1	0.567865	2.23476e-36	postive
NFAT5	AL021578.1	0.615323	4.46821e-44	postive
BRAF	AL021578.1	0.584021	7.4082e-39	postive
BRAF	AL645608.1	0.5564	1.06566e-34	postive
CD1C	MIR155HG	0.895399	1.90757e-145	postive
CD1D	MIR155HG	0.717357	5.05688e-66	postive
HLA-DOB	MIR155HG	0.602332	7.69858e-42	postive
CIITA	MIR155HG	0.565031	5.89234e-36	postive
CETP	MIR155HG	0.547419	1.98433e-33	postive
CD40	MIR155HG	0.617325	1.97744e-44	postive
CD79A	MIR155HG	0.798868	4.19964e-92	postive
CD79B	MIR155HG	0.919521	1.45602e-167	postive
BTK	MIR155HG	0.802768	1.1976e-93	postive
VAV1	MIR155HG	0.580507	2.63517e-38	postive
RAC2	MIR155HG	0.688716	6.06135e-59	postive
CD19	MIR155HG	0.786553	1.93447e-87	postive
PIK3CD	MIR155HG	0.645136	1.26775e-49	postive
CD22	MIR155HG	0.766345	2.01337e-80	postive
CD72	MIR155HG	0.70631	3.43123e-63	postive
PTPN6	MIR155HG	0.728029	6.85735e-69	postive
RASGRP3	MIR155HG	0.878192	9.40545e-133	postive
PRKCB	MIR155HG	0.584888	5.40329e-39	postive
IGKJ5	MIR155HG	0.805024	1.4748e-94	postive
EBI3	MIR155HG	0.85219	7.81414e-117	postive
IL16	MIR155HG	0.548495	1.40438e-33	postive
HTR3A	MIR155HG	0.862771	6.4823e-123	postive
IL21R	MIR155HG	0.73381	1.67976e-70	postive
TNFRSF13C	MIR155HG	0.846508	9.23298e-114	postive
TNFRSF17	MIR155HG	0.768891	2.88027e-81	postive
LCK	MIR155HG	0.714426	2.93887e-65	postive
CD48	MIR155HG	0.848804	5.48679e-115	postive
PTPRC	MIR155HG	0.582349	1.35731e-38	postive
AGER	AL390719.2	0.578049	6.34421e-38	postive
PLXNB1	AL390719.2	0.603184	5.53263e-42	postive
RABEP2	AL390719.2	0.587675	1.94764e-39	postive
PAEP	LINC02762	0.688026	8.77218e-59	postive
KCNH2	LINC02762	0.86369	1.81813e-123	postive
PLCG2	LINC02762	0.783182	3.22912e-86	postive
FGF12	LINC02762	0.858021	4.00532e-120	postive
IL37	LINC02762	0.868833	1.2411e-126	postive
RABEP2	AC010503.5	0.525112	1.95681e-30	postive
NR2F6	AC010503.5	0.666495	5.39676e-54	postive
NR3C1	AC010503.5	-0.502309	1.3519e-27	negative
PLXND1	RASSF8-AS1	0.503955	8.57203e-28	postive
PDGFRB	LINC01614	0.707653	1.57832e-63	postive
TNFSF4	LINC01614	0.629076	1.46631e-46	postive
CCL24	LINC01614	0.540029	2.06219e-32	postive
TGFB3	LINC01614	0.514631	4.19991e-29	postive
NR2F6	SPINT1-AS1	0.593982	1.86421e-40	postive
SERPIND1	AL355916.1	0.579949	3.21924e-38	postive
TRBV7-9	AL355916.1	0.561517	1.93486e-35	postive
FGF2	AC073611.1	0.645508	1.07122e-49	postive
NPR1	AC073611.1	0.591075	5.53261e-40	postive
PDGFRL	LINC02544	0.552118	4.34465e-34	postive
ORM2	DM1-AS	0.682232	1.87245e-57	postive
ORM1	DM1-AS	0.652468	4.38969e-51	postive
OSGIN1	LINC00942	0.679282	8.6578e-57	postive
LMBR1L	AC010326.3	0.554913	1.74016e-34	postive
GNRH1	MCCC1-AS1	0.514822	3.97534e-29	postive
BRAF	MCCC1-AS1	0.582044	1.51533e-38	postive
VGF	Z95115.1	0.578827	4.80811e-38	postive
DDX17	AC060780.1	0.529519	5.21861e-31	postive
BRAF	AC060780.1	0.554286	2.13853e-34	postive
GNRH1	AL117336.2	0.507118	3.54638e-28	postive
NFYC	AC098484.1	0.620126	6.25934e-45	postive
LYZ	AC098484.1	0.58795	1.75994e-39	postive
IL13RA2	AC098484.1	0.577029	9.1132e-38	postive
NFAT5	AC019080.5	0.555593	1.39121e-34	postive
PDK1	AC019080.5	0.513591	5.66094e-29	postive
CD1C	ITGB2-AS1	0.569997	1.07115e-36	postive
CD1D	ITGB2-AS1	0.689133	4.84771e-59	postive
CD74	ITGB2-AS1	0.505233	6.00811e-28	postive
HLA-DMB	ITGB2-AS1	0.647731	3.89728e-50	postive
HLA-DOB	ITGB2-AS1	0.729483	2.72317e-69	postive
HLA-DPB1	ITGB2-AS1	0.55444	2.03282e-34	postive
HLA-DRA	ITGB2-AS1	0.525027	2.00675e-30	postive
CIITA	ITGB2-AS1	0.582597	1.24123e-38	postive
IFI30	ITGB2-AS1	0.539259	2.62301e-32	postive
PTGDS	ITGB2-AS1	0.582895	1.11439e-38	postive
RBP5	ITGB2-AS1	0.569062	1.47981e-36	postive
CETP	ITGB2-AS1	0.584282	6.73648e-39	postive
CD40	ITGB2-AS1	0.531793	2.61867e-31	postive
CSK	ITGB2-AS1	0.558063	6.14155e-35	postive
PDCD1	ITGB2-AS1	0.660231	1.12497e-52	postive
CCL19	ITGB2-AS1	0.63861	2.34321e-48	postive
CXCR4	ITGB2-AS1	0.724141	7.88141e-68	postive
PTK2B	ITGB2-AS1	0.502197	1.39451e-27	postive
CD79A	ITGB2-AS1	0.834486	1.18454e-107	postive
CD79B	ITGB2-AS1	0.762822	2.84946e-79	postive
BTK	ITGB2-AS1	0.869529	4.51866e-127	postive
VAV1	ITGB2-AS1	0.721831	3.2964e-67	postive
RAC2	ITGB2-AS1	0.755052	8.39188e-77	postive
NFATC1	ITGB2-AS1	0.527534	9.48806e-31	postive
CD19	ITGB2-AS1	0.820048	6.17587e-101	postive
CR2	ITGB2-AS1	0.557977	6.31756e-35	postive
PIK3CD	ITGB2-AS1	0.682204	1.89957e-57	postive
CD22	ITGB2-AS1	0.758853	5.34408e-78	postive
CD72	ITGB2-AS1	0.835459	3.96015e-108	postive
PTPN6	ITGB2-AS1	0.605647	2.1161e-42	postive
RASGRP3	ITGB2-AS1	0.644742	1.51459e-49	postive
PRKCB	ITGB2-AS1	0.652269	4.81503e-51	postive
IGHD3-9	ITGB2-AS1	0.566828	3.18935e-36	postive
IGKJ5	ITGB2-AS1	0.734656	9.68416e-71	postive
CXCR3	ITGB2-AS1	0.570027	1.05999e-36	postive
EBI3	ITGB2-AS1	0.697898	4.02548e-61	postive
IL16	ITGB2-AS1	0.774455	3.76351e-83	postive
LTB	ITGB2-AS1	0.714264	3.23692e-65	postive
IL10RA	ITGB2-AS1	0.531081	3.25165e-31	postive
IL21R	ITGB2-AS1	0.796118	4.92275e-91	postive
IL2RG	ITGB2-AS1	0.578742	4.95528e-38	postive
TNFRSF13C	ITGB2-AS1	0.766034	2.54858e-80	postive
TNFRSF17	ITGB2-AS1	0.769019	2.60975e-81	postive
ITGAL	ITGB2-AS1	0.682699	1.46679e-57	postive
ITGB2	ITGB2-AS1	0.593607	2.14635e-40	postive
LCK	ITGB2-AS1	0.83358	3.26465e-107	postive
CD247	ITGB2-AS1	0.578215	5.97856e-38	postive
ZAP70	ITGB2-AS1	0.640826	8.77037e-49	postive
LCP2	ITGB2-AS1	0.552704	3.58844e-34	postive
HCST	ITGB2-AS1	0.527775	8.82393e-31	postive
CD48	ITGB2-AS1	0.8936	5.10633e-144	postive
SH2D1A	ITGB2-AS1	0.636646	5.55913e-48	postive
CD3D	ITGB2-AS1	0.599377	2.40368e-41	postive
CD3E	ITGB2-AS1	0.652985	3.45048e-51	postive
CD3G	ITGB2-AS1	0.534873	1.02055e-31	postive
PTPRC	ITGB2-AS1	0.679793	6.64841e-57	postive
CTLA4	ITGB2-AS1	0.514775	4.02945e-29	postive
TRAC	ITGB2-AS1	0.686784	1.70119e-58	postive
TRAV13-1	ITGB2-AS1	0.535218	9.17839e-32	postive
TRBJ2-7	ITGB2-AS1	0.572963	3.81622e-37	postive
TRBV5-1	ITGB2-AS1	0.595424	1.08234e-40	postive
TRBV19	ITGB2-AS1	0.602737	6.58e-42	postive
TRBV20-1	ITGB2-AS1	0.614558	6.08997e-44	postive
TRBV28	ITGB2-AS1	0.71298	6.94786e-65	postive
TRBV29-1	ITGB2-AS1	0.622324	2.5185e-45	postive
CREB1	AC024075.3	0.52451	2.33999e-30	postive
UBR1	AC024075.3	0.512434	7.88176e-29	postive
SP1	AC024075.3	0.55962	3.65412e-35	postive
IREB2	AC024075.3	0.550472	7.41667e-34	postive
DDX17	AC024075.3	0.617224	2.06048e-44	postive
NFAT5	AC024075.3	0.655801	9.22635e-52	postive
BMPR1A	AC024075.3	0.503157	1.06956e-27	postive
INSR	AC024075.3	0.500363	2.30988e-27	postive
PPARA	AC024075.3	0.546085	3.04128e-33	postive
BRAF	AC024075.3	0.618767	1.09522e-44	postive
ZC3HAV1L	AC104695.4	0.545949	3.17573e-33	postive
XCL2	AC104695.4	0.526599	1.25529e-30	postive
NFAT5	AC104695.4	0.665269	9.83365e-54	postive
GNRH1	AC104695.4	0.525227	1.89091e-30	postive
BRAF	AC104695.4	0.619235	9.03613e-45	postive
PDK1	AC104695.4	0.510474	1.37668e-28	postive
MIF	LINC01311	0.500371	2.30424e-27	postive
BID	LINC01311	0.52254	4.19411e-30	postive
IL9R	AJ271736.1	0.945336	1.16677e-200	postive
CST4	ANKRD44-AS1	0.564445	7.19008e-36	postive
GMFG	ANKRD44-AS1	0.553389	2.86851e-34	postive
TMSB15A	FGF14-AS2	0.600942	1.31707e-41	postive
CRABP1	FGF14-AS2	0.679862	6.41701e-57	postive
RBP7	FGF14-AS2	0.601059	1.25916e-41	postive
SEMA6C	FGF14-AS2	0.691788	1.15663e-59	postive
CHGA	FGF14-AS2	0.664081	1.75456e-53	postive
RFXANK	IDH1-AS1	0.541741	1.20514e-32	postive
NENF	IDH1-AS1	0.55513	1.61995e-34	postive
IREB2	AC096586.2	0.520418	7.82778e-30	postive
DDX17	AC096586.2	0.580673	2.4825e-38	postive
NFAT5	AC096586.2	0.689119	4.8845e-59	postive
GNRH1	AC096586.2	0.64687	5.77117e-50	postive
AVPR1A	AC096586.2	0.530618	3.74193e-31	postive
BMPR1A	AC096586.2	0.554351	2.09332e-34	postive
SOS2	AC096586.2	0.504601	7.16429e-28	postive
BRAF	AC096586.2	0.685453	3.44448e-58	postive
PSMD2	AC099850.4	0.508042	2.73605e-28	postive
BIRC5	AC099850.4	0.516577	2.39568e-29	postive
NRAS	AC099850.4	0.558043	6.18105e-35	postive
CRLF3	AC099850.4	0.525175	1.92006e-30	postive
CD8B	AF127577.3	0.542673	8.98246e-33	postive
LTF	AF127577.3	0.557226	8.10812e-35	postive
HLA-DOA	AL391069.2	0.524742	2.18441e-30	postive
HLA-DOB	AL391069.2	0.569635	1.21425e-36	postive
RFX5	AL391069.2	0.557782	6.74085e-35	postive
CD72	AL391069.2	0.510328	1.43458e-28	postive
VTN	AL354949.1	0.540951	1.5447e-32	postive
ALB	AL354949.1	0.841737	2.82136e-111	postive
ZC3HAV1L	AC107081.2	0.585837	3.82128e-39	postive
XCL2	AC107081.2	0.598251	3.69731e-41	postive
NFAT5	AC107081.2	0.648365	2.91641e-50	postive
GNRH1	AC107081.2	0.529874	4.68794e-31	postive
DDX17	AC015871.3	0.568523	1.78214e-36	postive
GNRH1	AC015871.3	0.508592	2.34357e-28	postive
DDX17	AL928654.2	0.58311	1.03101e-38	postive
NFAT5	AC009054.2	0.526904	1.14598e-30	postive
UBR1	AC090739.1	0.525197	1.90773e-30	postive
ZC3HAV1L	AC090739.1	0.550185	8.1392e-34	postive
IREB2	AC090739.1	0.506701	3.987e-28	postive
NFAT5	AC090739.1	0.74897	6.20387e-75	postive
PIK3CA	AC090739.1	0.507321	3.34995e-28	postive
GNRH1	AC090739.1	0.643446	2.71708e-49	postive
AVPR1A	AC090739.1	0.573174	3.54485e-37	postive
BMPR1A	AC090739.1	0.574731	2.05207e-37	postive
INSR	AC090739.1	0.527221	1.04193e-30	postive
BRAF	AC090739.1	0.758078	9.40782e-78	postive
CBL	AC090739.1	0.572952	3.8313e-37	postive
PDK1	AC090739.1	0.531641	2.74241e-31	postive
BRAF	AC104695.2	0.505845	5.06534e-28	postive
UBR1	Z83843.1	0.543529	6.85489e-33	postive
ZC3HAV1L	Z83843.1	0.696576	8.38521e-61	postive
NEDD4	Z83843.1	0.533178	1.71654e-31	postive
IREB2	Z83843.1	0.513282	6.18424e-29	postive
XCL2	Z83843.1	0.632875	2.86978e-47	postive
NFAT5	Z83843.1	0.840404	1.34961e-110	postive
PIK3CA	Z83843.1	0.533992	1.33763e-31	postive
GNRH1	Z83843.1	0.62179	3.14436e-45	postive
AVPR1A	Z83843.1	0.525424	1.78285e-30	postive
RORA	Z83843.1	0.513965	5.08471e-29	postive
BRAF	Z83843.1	0.66867	1.84751e-54	postive
CBL	Z83843.1	0.556735	9.53766e-35	postive
PDK1	Z83843.1	0.58992	8.4985e-40	postive
PSMD3	AL161421.1	0.503829	8.8767e-28	postive
BRAF	AC018690.1	0.524502	2.34564e-30	postive
CREB1	AC020913.3	0.504626	7.11357e-28	postive
UBR1	AC020913.3	0.552981	3.27823e-34	postive
ZC3HAV1L	AC020913.3	0.702055	3.90106e-62	postive
NEDD4	AC020913.3	0.577543	7.59474e-38	postive
IREB2	AC020913.3	0.539438	2.48007e-32	postive
XCL2	AC020913.3	0.540901	1.56884e-32	postive
NFAT5	AC020913.3	0.814552	1.55242e-98	postive
PIK3CA	AC020913.3	0.53391	1.37179e-31	postive
GNRH1	AC020913.3	0.552347	4.03259e-34	postive
IL6ST	AC020913.3	0.522173	4.6736e-30	postive
BMPR2	AC020913.3	0.501147	1.86193e-27	postive
INSR	AC020913.3	0.50322	1.05092e-27	postive
RORA	AC020913.3	0.525169	1.92377e-30	postive
BRAF	AC020913.3	0.612548	1.3693e-43	postive
CBL	AC020913.3	0.634477	1.43329e-47	postive
PDK1	AC020913.3	0.637088	4.57825e-48	postive
DDX17	AC009120.2	0.526721	1.21029e-30	postive
GNRH1	AC009120.2	0.609307	4.99574e-43	postive
NR2C1	AC009120.2	0.524299	2.49148e-30	postive
ZC3HAV1L	AC087276.2	0.722612	2.03545e-67	postive
NEDD4	AC087276.2	0.523005	3.65533e-30	postive
XCL2	AC087276.2	0.645014	1.33978e-49	postive
NFAT5	AC087276.2	0.805219	1.22866e-94	postive
RORA	AC087276.2	0.512084	8.70891e-29	postive
PDK1	AC087276.2	0.609574	4.49201e-43	postive
CD1C	AC090152.1	0.518931	1.20916e-29	postive
TMSB15A	AC090152.1	0.563798	8.95741e-36	postive
CD79B	AC090152.1	0.511255	1.10266e-28	postive
HTR3A	AC090152.1	0.513023	6.66103e-29	postive
UBXN1	AP003068.1	0.512766	7.16806e-29	postive
S100P	LINC02482	0.641338	6.98109e-49	postive
SYTL1	AL591895.1	0.560367	2.84651e-35	postive
AGER	AL591895.1	0.585464	4.3803e-39	postive
PLXNB1	AL591895.1	0.568025	2.11523e-36	postive
TNFRSF14	AL591895.1	0.535605	8.14759e-32	postive
LMBR1L	AL365330.1	0.513023	6.65972e-29	postive
DDX17	AL365330.1	0.513817	5.30637e-29	postive
CRABP1	AC093249.6	0.519469	1.03329e-29	postive
AGER	AC093249.6	0.508536	2.38075e-28	postive
SEMA6C	AC093249.6	0.559879	3.35173e-35	postive
GDF7	AC108134.1	0.515856	2.95112e-29	postive
XCL2	SOS1-IT1	0.517248	1.97242e-29	postive
NFAT5	SOS1-IT1	0.579213	4.18908e-38	postive
SOS1	SOS1-IT1	0.654714	1.5375e-51	postive
BRAF	SOS1-IT1	0.570884	7.87416e-37	postive
BRAF	CBR3-AS1	0.620196	6.08223e-45	postive
IRF9	AC010168.2	0.522933	3.7344e-30	postive
ZC3HAV1L	AC020915.2	0.525896	1.54896e-30	postive
NFAT5	AC020915.2	0.623914	1.29735e-45	postive
GNRH1	AL136295.7	0.560012	3.20545e-35	postive
ZC3HAV1L	LINC01578	0.524755	2.17594e-30	postive
XCL2	LINC01578	0.561305	2.07767e-35	postive
NFAT5	LINC01578	0.580977	2.22593e-38	postive
LEAP2	LINC01128	0.536145	6.89558e-32	postive
NR1H4	LINC01128	0.514085	4.91275e-29	postive
FABP5	AC009902.2	0.670968	5.89308e-55	postive
SLURP1	AC009902.2	0.522194	4.64457e-30	postive
A2M	AC093010.2	0.562698	1.29934e-35	postive
ZC3HAV1L	AC253536.6	0.609941	3.88299e-43	postive
XCL2	AC253536.6	0.609519	4.59104e-43	postive
NFAT5	AC253536.6	0.687628	1.08484e-58	postive
GNRH1	AC253536.6	0.55166	5.04267e-34	postive
[truncated: 1,822 more rows]
