# Supplementary material for: An immune-related lncRNA model for predicting prognosis, immune landscape and chemotherapeutic response in bladder cancer
Source: Sci Rep. 2022 Feb 25;12:3225. doi: 10.1038/s41598-022-07334-w (PMC8881497; doi:10.1038/s41598-022-07334-w)
Supplement: Supplementary file 2 — Supplementary Information 2. [file 41598_2022_7334_MOESM2_ESM.xlsx]

## Sheet: Sheet1
LncRNAs	Control-mean	Tumor-mean	logFC	P-value	FDR
MAFG-DT	0.8136	3.2664	2.0053	5.72e-08	9.31e-07
ACTA2-AS1	3.8249	0.6005	-2.6711	1.69e-08	3.37e-07
AL353708.3	0.1422	0.6735	2.2437	1.94e-10	1.09e-08
FENDRR	14.6127	1.3817	-3.4027	1.15e-11	1.78e-09
AC112721.2	0.0316	0.6676	4.399	2.3e-05	0.0001
AC006270.1	0.0965	0.8155	3.0798	6.13e-05	0.0003
AC113346.1	0.0252	0.8011	4.9891	1.91e-05	0.0001
AC005180.2	32.5163	1.3232	-4.6191	7.56e-11	5.85e-09
LINC00460	0.0044	0.8844	7.659	3.78e-07	4.41e-06
AC093001.1	0.1245	5.9087	5.5686	0.0213	0.0356
AL359881.1	0.1413	0.7113	2.3321	0.0049	0.01
AP003071.4	3.1926	0.531	-2.5879	7.4e-11	5.85e-09
PICSAR	0.123	4.2493	5.111	0.021	0.0352
AC134312.5	0.1421	0.607	2.0945	0.0215	0.0358
AC026369.2	0.127	0.7721	2.6033	4.99e-09	1.54e-07
AL591806.1	0.0736	0.5677	2.948	2.63e-05	0.0001
AP001107.5	4.9308	0.3236	-3.9297	1.55e-12	4.8e-10
AC132807.2	0.2458	1.5154	2.6243	0.0035	0.0077
AC092171.4	0.2005	0.9546	2.2509	8.62e-09	2.03e-07
LINC01767	0.2183	0.8886	2.0252	0.0153	0.027
AC112721.1	0.008	0.5714	6.166	2.27e-06	1.83e-05
AC010331.1	0.2417	1.0196	2.0768	2.1e-08	3.94e-07
AL591848.2	0.1662	0.8142	2.2927	0.0139	0.0247
LINC01082	18.0257	1.1959	-3.9138	8.85e-13	4.8e-10
LINC01705	0.167	0.6708	2.0062	0.0002	0.0008
MYCL-AS1	0.1316	0.8034	2.6102	0.0003	0.0011
ZNF710-AS1	4.9677	1.1662	-2.0907	1.18e-06	1.04e-05
AC099329.2	0.0516	0.9671	4.229	0.0029	0.0067
LINC02577	0.0734	0.6493	3.1454	1.91e-05	0.0001
AL158166.1	0.1666	1.2025	2.8512	3.6e-07	4.29e-06
FIRRE	0.0665	1.008	3.9228	2.01e-09	8.29e-08
MBNL1-AS1	8.0442	0.6428	-3.6456	5.72e-09	1.61e-07
AC100801.1	0.0128	0.9871	6.2697	0.0016	0.0042
LINC01615	0.262	2.1924	3.065	0.0011	0.003
U62317.1	0.5744	3.9766	2.7914	3.1e-05	0.0001
AC129926.1	0.3629	2.1523	2.5684	0.0038	0.0082
LINC01614	0.2272	2.1317	3.2296	0.0018	0.0045
AL355916.1	0.1135	0.7073	2.6397	0.0004	0.0015
LINC02544	0.0978	0.9817	3.3274	0.0027	0.0063
AC099850.4	1.9189	9.178	2.2579	2.45e-08	4.46e-07
AF127577.3	0.144	1.2698	3.1409	0.0033	0.0073
LINC02820	0.4303	1.848	2.1025	0.0003	0.001
LINC02154	0.0166	2.6465	7.3188	4.56e-05	0.0002
SCAT1	0.0265	0.6981	4.7216	4.97e-07	5.49e-06
AC079466.1	0.0054	1.4797	8.0916	0.0089	0.0168
AL162424.1	7.0891	0.6299	-3.4923	1.84e-08	3.56e-07
AC053503.3	9.6868	1.0862	-3.1567	3.11e-11	3.85e-09
AC073365.1	0.1699	1.0171	2.5817	0.0246	0.0402
AC002401.4	0.5697	3.0533	2.4221	0.0163	0.0284
PGM5-AS1	59.866	2.026	-4.8851	2.33e-12	4.8e-10
AC011503.2	0.2905	1.4524	2.3217	3.77e-08	6.67e-07
LINC02163	0.1588	0.9341	2.556	3.52e-05	0.0002
AC007938.3	0.3067	1.2923	2.0748	9.59e-09	2.05e-07
MIR100HG	7.4215	1.1565	-2.6819	4.04e-11	4.16e-09
AL161431.1	0.0659	5.4387	6.366	2.47e-05	0.0001
AL161772.1	0.169	0.8706	2.3647	6.8e-06	4.12e-05
AP000593.3	0.0881	0.6457	2.8737	0.0001	0.0004
AL513218.1	0.1969	0.8547	2.1181	2.94e-09	1.01e-07
LINC01711	0.0569	0.6419	3.497	0.0003	0.001
SCAT2	0.2505	1.3459	2.4256	1.49e-10	9.25e-09
NR4A1AS	5.9474	0.8542	-2.8	9.3e-11	6.4e-09
AC007128.1	0.0996	0.6672	2.7438	2.05e-06	1.67e-05
AP005432.2	1.2159	16.132	3.73	0.0064	0.0125
LINC02195	0.3481	1.4088	2.017	0.0039	0.0083
AC005180.1	23.459	0.8483	-4.7895	7.88e-10	4.05e-08
TDRKH-AS1	0.13781	0.6742	2.2905	9.17e-09	2.03e-07
AC114488.1	0.3763	1.8766	2.3181	8.29e-05	0.0003
