# Supplementary material for: An immune-related lncRNA model for predicting prognosis, immune landscape and chemotherapeutic response in bladder cancer
Source: Sci Rep. 2022 Feb 25;12:3225. doi: 10.1038/s41598-022-07334-w (PMC8881497; doi:10.1038/s41598-022-07334-w)
Supplement: Supplementary file 3 — Supplementary Information 3. [file 41598_2022_7334_MOESM3_ESM.xlsx]

## Sheet: Sheet1
LncRNA pairs	TCGA-K4-A54R-11A-11R-A26T-07	TCGA-BT-A20Q-11A-11R-A14Y-07	TCGA-GD-A2C5-11A-11R-A180-07	TCGA-K4-A3WV-11A-21R-A22U-07	TCGA-BT-A20U-11A-11R-A14Y-07	TCGA-BT-A20N-11A-11R-A14Y-07	TCGA-GD-A3OP-11A-11R-A220-07	TCGA-GC-A3WC-11A-11R-A22U-07	TCGA-BT-A2LB-11A-11R-A18C-07	TCGA-GC-A3BM-11A-11R-A22U-07	TCGA-CU-A0YR-11A-13R-A10U-07	TCGA-BT-A2LA-11A-11R-A18C-07	TCGA-CU-A0YN-11A-11R-A10U-07	TCGA-BT-A20R-11A-11R-A16R-07	TCGA-BT-A20W-11A-11R-A14Y-07	TCGA-GD-A3OQ-11A-21R-A220-07	TCGA-K4-A5RI-11A-11R-A28M-07	TCGA-BL-A13J-11A-13R-A10U-07	TCGA-GC-A6I3-11A-11R-A31N-07	TCGA-FD-A6TF-01A-52R-A32O-07	TCGA-XF-AAMR-01A-31R-A42T-07	TCGA-XF-A8HF-01A-11R-A36F-07	TCGA-ZF-AA4U-01A-11R-A38B-07	TCGA-ZF-AA54-01A-11R-A39I-07	TCGA-GU-A766-01A-11R-A32O-07	TCGA-BL-A13I-01B-04R-A277-07	TCGA-XF-AAML-01A-11R-A42T-07	TCGA-ZF-AA58-01A-12R-A42T-07	TCGA-G2-AA3B-01A-11R-A39I-07	TCGA-K4-A54R-01A-11R-A26T-07	TCGA-DK-A1AA-01A-11R-A13Y-07	TCGA-CU-A5W6-01A-11R-A28M-07	TCGA-DK-AA6R-01A-11R-A42T-07	TCGA-BT-A3PH-01A-11R-A220-07	TCGA-DK-A3IQ-01A-31R-A32Y-07	TCGA-E7-A4XJ-01A-11R-A26T-07	TCGA-XF-A9T6-01A-11R-A42T-07	TCGA-ZF-AA5H-01A-11R-A39I-07	TCGA-DK-A3WX-01A-22R-A22U-07	TCGA-YF-AA3L-01A-11R-A38B-07	TCGA-BT-A2LA-01A-11R-A18C-07	TCGA-4Z-AA87-01A-11R-A39I-07	TCGA-BT-A2LB-01A-11R-A18C-07	TCGA-XF-A8HB-01A-11R-A36F-07	TCGA-DK-A2I6-01A-12R-A18C-07	TCGA-ZF-AA4X-01A-11R-A38B-07	TCGA-BT-A20P-01A-11R-A14Y-07	TCGA-CF-A3MF-01A-12R-A21D-07	TCGA-CF-A47T-01A-11R-A23W-07
MAFG-DT|FENDRR	0	0	0	0	0	0	0	0	0	0	0	0	0	0	0	0	0	0	0	1	0	1	1	1	1	0	1	1	1	1	0	1	1	1	0	1	1	1	1	1	1	1	1	1	1	1	1	1	1
MAFG-DT|PICSAR	1	0	1	1	1	1	1	1	1	1	1	1	1	0	1	1	1	1	1	1	1	1	1	0	0	1	1	1	1	1	0	1	0	1	1	1	0	0	0	1	1	1	1	1	1	1	1	1	1
MAFG-DT|AC132807.2	1	1	1	1	0	1	1	1	1	1	1	0	1	1	1	1	1	1	1	1	1	1	1	0	1	1	1	1	1	1	1	0	1	1	1	1	1	1	1	1	0	0	1	1	0	1	1	1	1
MAFG-DT|ZNF710-AS1	0	0	1	0	0	0	0	0	0	0	0	0	0	0	0	0	0	0	1	1	0	1	1	1	1	0	1	1	1	1	0	1	1	1	1	1	1	1	1	1	0	1	1	0	1	1	1	0	1
MAFG-DT|LINC01615	0	1	1	1	1	1	1	1	1	1	1	1	1	0	1	1	0	1	1	1	1	1	1	0	1	1	1	0	1	1	0	1	0	1	0	1	1	1	1	1	1	1	1	1	1	1	1	1	1
MAFG-DT|U62317.1	0	1	1	1	0	1	1	0	1	1	1	1	1	1	1	1	0	1	0	1	1	1	1	0	0	0	1	0	0	0	1	0	0	0	1	1	1	0	0	1	1	1	1	0	1	1	1	1	1
MAFG-DT|AC129926.1	0	1	1	0	1	1	1	1	1	1	1	1	1	1	1	1	1	1	1	1	1	1	1	1	1	1	1	1	1	0	1	1	1	0	1	0	1	1	1	1	1	1	0	1	1	1	1	0	1
MAFG-DT|LINC01614	1	0	1	1	1	0	1	1	1	1	1	1	0	0	1	1	1	1	1	1	0	1	1	0	1	0	1	0	1	0	1	1	1	1	0	1	1	1	0	1	1	1	0	1	1	1	1	1	1
MAFG-DT|LINC02820	0	1	1	1	0	1	1	1	0	1	1	1	1	1	1	0	1	1	1	1	1	1	1	0	1	0	1	1	1	1	1	0	1	1	1	1	1	1	1	1	0	0	0	1	1	1	1	1	1
MAFG-DT|AC002401.4	0	1	1	1	1	1	1	0	0	1	1	0	1	1	1	1	0	1	1	1	0	1	1	1	0	1	1	1	1	1	0	0	0	1	1	1	1	0	0	1	1	1	1	1	1	1	0	0	1
MAFG-DT|AC011503.2	1	1	1	0	1	1	1	1	1	1	1	1	1	1	1	1	1	1	1	1	0	1	1	0	1	0	1	1	0	1	0	0	1	1	1	1	1	1	1	1	1	0	1	1	1	1	1	0	1
MAFG-DT|MIR100HG	0	0	1	0	0	0	0	0	0	0	0	0	0	0	0	0	0	0	0	1	0	1	1	0	1	0	1	0	1	1	1	1	1	1	0	1	1	1	1	1	0	1	1	1	1	1	1	1	1
MAFG-DT|AL161431.1	1	1	1	1	1	1	1	1	0	1	1	1	1	1	1	1	1	1	1	1	0	1	1	1	0	1	1	0	1	1	1	0	0	1	1	1	0	0	1	1	1	1	1	0	1	1	1	1	1
MAFG-DT|SCAT2	0	1	1	1	1	1	1	1	1	1	1	1	1	1	1	1	0	1	1	1	1	1	1	0	1	0	1	0	0	1	1	1	1	1	1	1	1	1	1	1	1	1	1	1	1	1	1	0	1
MAFG-DT|AP005432.2	0	1	1	0	1	1	1	1	1	1	1	0	1	1	0	0	1	1	1	1	1	1	1	1	1	1	0	1	0	1	1	0	1	0	1	0	1	1	1	1	1	0	0	1	1	0	1	0	1
MAFG-DT|AC114488.1	0	0	1	1	1	0	1	1	1	1	1	1	1	1	1	0	1	1	1	1	1	1	1	1	1	1	1	1	1	0	0	1	1	1	1	0	1	1	1	1	1	0	1	1	1	1	1	0	1
ACTA2-AS1|AL353708.3	1	1	1	1	1	1	1	1	1	1	1	1	1	1	1	1	1	1	1	1	1	0	0	0	0	1	0	1	0	1	1	0	1	0	1	0	0	0	1	0	0	0	1	0	0	0	1	0	0
ACTA2-AS1|FENDRR	0	0	0	0	0	0	0	0	0	0	0	0	0	0	0	0	0	0	0	0	0	0	0	0	0	0	0	0	0	1	0	0	1	0	0	0	1	1	1	0	0	1	0	0	1	0	1	0	0
ACTA2-AS1|AC112721.2	1	1	1	1	1	1	1	1	1	1	1	1	1	1	1	1	1	1	1	1	1	1	1	0	1	0	0	0	1	1	1	1	1	0	1	1	1	0	0	1	1	1	1	1	0	1	1	1	1
ACTA2-AS1|AC006270.1	1	1	1	1	1	1	1	1	1	1	1	1	1	1	1	1	1	1	1	1	1	0	0	1	1	0	0	1	0	1	1	0	1	0	1	0	0	0	1	0	1	1	0	1	0	0	0	0	0
ACTA2-AS1|AC113346.1	1	1	1	1	1	1	1	1	1	1	1	1	1	1	1	1	1	1	1	1	1	1	0	1	1	1	0	0	1	1	1	1	0	0	1	1	0	1	0	1	0	1	0	0	0	0	1	1	1
ACTA2-AS1|AC005180.2	0	0	1	0	0	0	0	0	0	0	0	0	0	0	0	0	0	0	0	0	0	0	1	0	0	1	0	1	0	1	1	0	1	0	0	0	0	0	1	1	0	0	0	0	0	1	1	1	1
ACTA2-AS1|LINC00460	1	1	1	1	1	1	1	1	1	1	1	1	1	1	1	1	1	1	1	1	1	1	1	0	1	1	0	0	1	1	1	1	0	1	1	1	0	0	0	1	1	1	1	0	0	1	1	1	1
ACTA2-AS1|AC093001.1	0	1	1	1	1	1	1	1	1	1	1	1	1	1	1	1	1	1	1	1	1	1	0	1	1	1	0	1	0	0	0	0	1	0	1	0	0	1	1	1	1	1	1	0	0	0	0	1	1
ACTA2-AS1|AL359881.1	0	1	1	1	1	1	1	1	1	1	1	1	1	1	1	1	1	1	0	0	1	1	0	1	1	1	0	1	1	1	1	1	0	1	1	1	1	1	1	1	0	1	1	0	1	0	1	0	0
ACTA2-AS1|AP003071.4	0	1	1	1	0	0	1	1	0	0	1	0	1	1	0	1	0	1	0	1	1	0	0	1	1	1	0	1	1	0	1	1	0	0	1	1	1	1	1	0	0	1	1	1	1	0	1	1	0
ACTA2-AS1|PICSAR	1	1	1	1	1	1	1	1	0	1	1	1	1	1	1	1	1	1	1	1	1	1	1	0	0	1	0	1	0	1	0	1	0	1	1	1	0	0	0	1	1	1	1	0	1	1	1	1	0
ACTA2-AS1|AC134312.5	1	1	1	1	1	1	1	1	0	1	1	1	1	1	1	1	1	1	1	1	1	0	1	0	1	1	0	1	1	0	1	0	0	0	0	0	0	0	0	1	1	1	0	1	0	1	1	1	0
ACTA2-AS1|AC026369.2	1	1	1	1	1	1	1	1	1	1	1	1	1	1	1	1	1	1	1	1	1	1	0	0	0	1	0	1	0	0	0	0	1	0	1	0	0	1	0	1	0	1	1	0	0	0	1	0	0
ACTA2-AS1|AL591806.1	1	1	1	1	1	1	1	1	1	1	1	1	1	1	1	1	1	1	1	1	1	1	0	1	1	1	0	1	0	1	1	0	1	0	1	0	0	0	1	1	1	0	1	0	1	0	1	1	1
ACTA2-AS1|AC132807.2	1	1	0	1	1	1	1	1	1	1	1	0	1	1	1	1	1	1	1	1	1	0	0	0	0	1	0	1	0	1	1	0	1	1	1	1	0	1	1	0	0	0	1	1	0	0	1	1	0
ACTA2-AS1|AC092171.4	1	1	1	1	1	1	1	1	1	1	1	1	1	1	1	1	1	1	1	1	1	0	0	0	1	1	0	1	0	1	1	0	1	0	1	0	0	0	0	0	0	0	0	0	0	0	0	0	0
ACTA2-AS1|LINC01767	0	1	1	1	1	1	1	1	1	1	1	0	1	1	1	1	1	1	1	1	1	0	0	1	1	1	0	1	0	1	0	0	1	0	1	0	1	1	1	0	1	1	1	0	1	0	0	0	0
ACTA2-AS1|AC010331.1	1	1	1	1	1	1	1	1	1	1	1	1	1	1	1	1	1	1	0	1	1	0	0	0	0	1	0	1	0	0	1	0	0	0	1	0	0	0	1	0	0	0	0	0	0	0	0	0	0
ACTA2-AS1|AL591848.2	1	1	1	1	1	1	1	1	1	1	1	1	1	1	1	1	1	1	1	0	1	0	0	1	1	1	0	1	0	0	1	0	1	0	1	0	0	1	1	0	1	1	0	0	0	0	0	0	0
ACTA2-AS1|LINC01082	0	0	0	0	0	0	0	0	0	0	0	0	0	0	0	0	0	0	0	1	0	0	0	1	0	1	0	0	0	1	0	0	1	0	1	0	0	1	1	0	1	1	0	0	0	0	0	0	0
ACTA2-AS1|LINC01705	1	1	1	1	0	1	1	1	1	1	1	1	1	1	1	1	1	1	0	1	1	1	1	0	1	1	0	0	1	0	1	0	0	0	1	1	0	1	0	1	1	1	0	0	0	1	1	0	1
ACTA2-AS1|MYCL-AS1	1	1	1	1	1	1	1	1	1	1	1	1	1	1	1	1	1	1	1	1	1	0	0	0	1	1	0	1	0	1	1	0	1	0	1	0	0	1	1	1	1	0	0	0	0	0	1	0	0
ACTA2-AS1|AC099329.2	1	1	1	1	1	1	1	1	1	1	1	1	1	1	1	1	1	1	1	1	1	1	1	1	1	1	0	1	0	1	1	0	1	0	1	0	0	1	1	1	1	1	1	1	0	0	1	0	1
ACTA2-AS1|LINC02577	1	1	1	1	1	1	1	1	1	1	1	1	1	1	1	1	1	1	1	1	1	1	0	0	0	0	0	0	1	0	1	1	0	1	1	0	0	0	0	1	0	1	1	1	0	1	1	1	1
ACTA2-AS1|AL158166.1	1	1	1	1	1	1	1	1	1	1	1	0	1	1	1	1	1	1	1	1	1	0	0	0	0	0	0	0	0	0	0	0	0	0	1	0	0	0	0	1	0	0	0	0	0	0	1	0	0
ACTA2-AS1|FIRRE	1	1	1	1	1	1	1	1	1	1	1	1	1	1	1	1	1	1	1	1	1	0	0	0	1	1	0	1	0	0	0	0	1	0	1	0	0	0	0	0	0	0	1	1	0	0	0	0	0
ACTA2-AS1|MBNL1-AS1	0	0	1	1	0	0	1	0	0	1	1	0	0	0	0	1	1	0	1	0	1	1	0	0	0	1	0	1	0	1	0	0	1	0	1	0	0	1	1	0	0	1	1	0	0	0	1	1	1
ACTA2-AS1|LINC01615	1	1	1	1	1	1	1	1	1	1	1	1	1	1	1	1	1	1	0	1	1	1	0	0	0	1	0	0	1	0	0	0	0	0	0	0	0	0	0	0	0	1	0	0	0	1	1	1	0
ACTA2-AS1|U62317.1	0	1	1	1	0	1	1	1	0	1	1	1	1	1	1	1	1	1	0	1	1	0	0	0	0	1	0	0	0	0	1	0	0	0	1	1	0	0	0	1	1	1	0	0	0	0	0	1	1
ACTA2-AS1|AC129926.1	1	1	1	0	1	1	1	1	1	1	1	0	1	1	1	1	1	1	1	1	1	0	1	1	1	1	0	1	0	0	1	0	1	0	1	0	0	0	1	0	1	0	0	0	1	0	1	0	0
ACTA2-AS1|LINC01614	1	1	1	1	1	1	1	1	1	1	1	1	1	1	1	1	1	1	1	0	1	0	0	0	1	1	0	0	0	0	1	0	0	0	0	1	0	0	0	1	0	0	0	1	0	1	1	1	1
ACTA2-AS1|AL355916.1	1	1	1	1	1	1	1	1	1	1	1	1	1	1	1	1	1	1	1	1	1	1	0	0	1	1	0	1	1	1	1	0	0	0	1	0	0	0	0	1	1	1	1	0	1	0	1	0	0
ACTA2-AS1|LINC02544	1	1	1	1	1	1	1	1	1	1	1	1	1	1	1	1	1	1	1	0	1	0	1	0	1	1	0	1	1	0	1	0	1	1	0	0	0	0	0	1	1	1	0	0	0	1	1	1	1
ACTA2-AS1|AF127577.3	1	1	1	1	1	1	1	1	1	1	1	1	1	1	1	1	1	1	0	1	1	1	0	1	1	1	0	1	0	1	1	0	1	1	1	1	1	1	1	1	1	0	0	1	0	0	1	0	0
ACTA2-AS1|LINC02820	1	1	0	1	0	1	1	1	0	1	1	1	1	1	1	1	1	1	0	1	1	0	0	0	0	1	0	1	0	0	1	0	0	0	1	1	0	1	0	0	0	0	0	1	0	0	1	1	0
ACTA2-AS1|LINC02154	1	1	1	1	1	1	1	1	1	1	1	1	1	1	1	1	1	1	1	1	0	1	0	0	1	1	0	1	0	1	1	0	0	0	1	0	0	0	1	1	1	1	1	0	1	1	0	0	1
ACTA2-AS1|SCAT1	1	1	1	1	1	1	1	1	1	1	1	1	1	1	1	1	1	1	1	1	1	1	0	0	0	1	0	0	1	1	1	0	0	1	1	1	0	0	0	1	1	1	1	0	0	1	1	1	1
ACTA2-AS1|AL162424.1	0	0	1	0	0	0	0	0	0	1	0	1	0	0	0	1	0	0	0	1	0	1	1	0	0	0	0	0	1	1	1	1	0	1	1	0	0	0	0	1	1	1	1	1	1	1	1	0	1
ACTA2-AS1|AC053503.3	0	0	1	0	0	0	0	0	0	1	0	0	0	0	0	1	0	0	0	0	0	1	1	1	0	1	0	0	1	1	1	1	0	1	0	1	1	0	1	0	1	1	0	1	1	1	1	1	1
ACTA2-AS1|AC073365.1	1	1	1	1	1	1	1	1	1	1	1	0	1	1	1	1	1	1	1	0	1	0	1	0	1	1	0	1	1	1	0	0	0	1	1	1	0	0	1	1	0	0	1	0	1	1	1	1	1
ACTA2-AS1|AC002401.4	0	1	1	1	1	1	1	1	0	1	1	0	1	1	1	1	1	1	0	1	1	1	0	0	0	1	0	0	0	1	0	0	0	0	1	0	0	0	0	0	1	1	1	0	0	0	0	0	0
ACTA2-AS1|PGM5-AS1	0	0	0	0	0	0	0	0	0	0	0	0	0	0	0	0	0	0	0	1	0	0	1	0	0	1	0	1	0	1	1	0	1	1	1	1	1	1	1	0	0	1	1	0	1	0	1	1	1
ACTA2-AS1|AC011503.2	1	1	1	0	1	1	1	1	1	1	1	1	1	1	1	1	1	1	1	1	1	0	0	0	0	1	0	0	0	0	0	0	0	0	1	0	0	0	1	1	0	0	0	1	0	0	0	0	0
ACTA2-AS1|LINC02163	1	1	1	1	0	1	1	1	1	1	1	1	1	1	1	1	1	1	1	1	1	0	0	0	1	1	0	1	0	1	1	0	0	0	1	1	0	1	1	1	0	0	0	1	0	1	1	1	0
ACTA2-AS1|AC007938.3	0	1	1	1	1	1	1	1	1	1	1	1	1	1	1	1	1	1	0	0	1	0	0	0	1	1	0	0	0	0	0	0	0	0	1	0	0	0	0	0	0	0	0	0	0	0	0	0	0
ACTA2-AS1|MIR100HG	0	0	0	0	0	0	1	0	0	0	0	0	0	0	0	0	0	0	0	0	1	0	0	0	0	1	0	0	1	1	1	0	0	0	0	0	0	0	0	1	0	0	0	1	0	0	1	1	0
ACTA2-AS1|AL161431.1	1	1	1	1	1	1	1	1	0	1	1	1	1	1	1	1	1	1	1	1	1	1	1	1	0	1	0	0	1	1	1	0	0	0	1	0	0	0	1	1	1	1	1	0	1	1	1	1	1
ACTA2-AS1|AL161772.1	1	1	1	1	1	1	1	1	1	1	1	0	1	1	1	1	1	1	1	1	1	0	0	1	1	1	0	1	0	0	1	0	0	0	1	0	0	0	0	0	0	0	0	0	0	0	1	1	0
ACTA2-AS1|AP000593.3	1	1	1	1	1	1	1	1	1	1	1	1	1	1	1	1	1	1	1	1	1	1	0	1	1	1	0	1	0	1	1	0	0	0	1	0	0	1	0	1	1	1	1	0	1	0	1	1	1
ACTA2-AS1|AL513218.1	0	1	1	1	1	1	1	1	1	1	1	1	1	1	1	1	1	1	1	1	1	0	0	0	1	1	0	0	0	1	0	0	0	0	1	0	0	0	1	0	0	0	0	0	0	0	0	0	0
ACTA2-AS1|LINC01711	1	1	1	1	1	1	1	1	1	1	1	1	1	1	1	1	1	1	1	1	1	0	0	0	1	1	0	0	1	0	1	1	0	1	1	1	0	0	0	1	1	1	1	0	0	1	1	1	1
ACTA2-AS1|NR4A1AS	0	1	0	1	1	0	0	1	0	0	1	0	1	0	0	0	0	1	0	1	1	0	0	1	0	0	0	1	0	1	0	0	1	0	1	0	0	1	1	1	0	0	0	0	0	1	0	0	0
ACTA2-AS1|AC007128.1	1	1	1	1	1	1	1	1	1	1	1	1	1	1	1	1	1	1	1	1	1	0	0	1	1	1	0	1	0	0	0	0	0	1	1	1	0	1	1	1	0	0	0	1	0	1	1	1	0
ACTA2-AS1|AP005432.2	0	1	0	0	1	1	1	1	1	1	1	0	1	1	0	1	1	1	0	1	1	0	0	1	0	1	0	1	0	1	1	0	1	0	1	0	0	0	1	0	0	0	0	0	0	0	1	0	0
ACTA2-AS1|LINC02195	0	1	1	1	1	1	1	1	1	1	1	1	1	1	1	1	1	1	0	1	1	0	0	0	0	1	0	0	0	0	1	0	0	0	1	1	0	0	0	1	1	0	0	1	0	0	1	1	1
ACTA2-AS1|AC005180.1	0	0	1	1	0	0	0	0	0	1	0	0	0	0	0	0	0	0	1	0	0	1	1	0	0	1	0	1	1	1	1	1	1	0	0	1	1	0	1	1	1	1	0	0	1	1	1	1	1
ACTA2-AS1|TDRKH-AS1	1	1	1	1	1	1	1	1	1	1	1	1	1	1	1	1	1	1	1	0	1	0	0	0	1	1	0	1	0	0	1	0	0	0	1	0	0	0	0	0	0	0	1	0	1	0	1	0	0
ACTA2-AS1|AC114488.1	0	1	1	1	1	1	1	1	1	1	1	0	1	1	1	1	1	1	1	1	1	0	0	1	1	1	0	1	0	0	0	0	1	0	1	0	0	0	1	0	1	0	0	0	0	0	1	0	0
AL353708.3|FENDRR	0	0	0	0	0	0	0	0	0	0	0	0	0	0	0	0	0	0	0	0	0	1	1	0	0	0	1	0	1	1	0	1	0	0	0	1	1	1	1	1	1	1	0	1	1	1	1	1	1
AL353708.3|AC006270.1	1	0	1	1	1	1	1	0	0	1	1	1	1	0	0	1	1	1	0	1	1	1	1	1	1	0	1	0	0	1	0	0	1	1	0	1	1	1	0	1	1	1	0	1	0	1	0	0	1
AL353708.3|AC113346.1	1	1	1	1	1	1	1	1	1	1	1	1	1	1	1	1	1	1	1	0	1	1	1	1	1	1	1	0	1	0	1	1	0	1	0	1	1	1	0	1	1	1	0	1	0	1	1	1	1
AL353708.3|AC005180.2	0	0	0	0	0	0	0	0	0	0	0	0	0	0	0	0	0	0	0	0	0	1	1	0	0	0	1	0	1	0	1	1	0	1	0	1	1	1	1	1	1	1	0	1	1	1	1	1	1
AL353708.3|LINC00460	1	1	1	1	1	1	1	1	1	1	1	1	1	1	1	1	1	1	1	1	1	1	1	0	1	1	1	0	1	1	1	1	0	1	1	1	0	0	0	1	1	1	1	1	0	1	1	1	1
AL353708.3|AC093001.1	0	1	1	1	1	1	1	1	1	1	1	0	1	1	0	1	1	1	0	1	0	1	0	1	1	1	1	1	0	0	0	0	0	0	1	0	1	1	1	1	1	1	1	0	0	1	0	1	1
AL353708.3|AL359881.1	0	1	1	0	1	1	1	1	0	1	1	0	1	1	0	0	1	1	0	0	0	1	0	1	1	0	0	0	1	0	1	1	0	1	1	1	1	1	1	1	0	1	1	1	1	0	0	1	1
AL353708.3|AP003071.4	0	0	0	0	0	0	0	0	0	0	0	0	0	0	0	0	0	0	0	0	0	1	1	1	1	1	1	0	1	0	0	1	0	1	0	1	1	1	1	1	1	1	1	1	1	1	1	1	1
AL353708.3|PICSAR	1	0	1	1	0	0	1	1	0	1	1	1	0	0	0	1	1	1	1	1	1	1	1	0	0	1	1	1	1	1	0	1	0	1	1	1	0	0	0	1	1	1	1	1	1	1	1	1	1
AL353708.3|AC134312.5	1	1	1	1	1	1	0	1	0	1	0	1	0	1	0	0	0	1	0	1	0	1	1	0	1	1	1	0	1	0	1	1	0	1	0	1	1	1	0	1	1	1	0	1	0	1	1	1	1
AL353708.3|AC026369.2	1	1	1	1	1	1	1	0	0	1	1	1	0	1	0	1	1	1	0	1	1	1	0	0	0	0	1	0	0	0	0	1	0	0	0	1	1	1	0	1	1	1	1	1	1	1	0	1	1
AL353708.3|AP001107.5	0	0	0	0	0	0	0	0	0	0	0	0	0	0	0	0	0	0	0	1	0	1	1	0	1	1	1	0	1	1	1	1	1	1	0	1	1	1	1	1	0	1	1	1	0	1	1	1	1
AL353708.3|AC132807.2	1	1	0	1	0	1	1	1	1	0	1	0	1	1	0	1	1	1	0	1	1	0	0	0	0	1	1	1	0	1	1	0	1	1	0	1	1	1	0	1	0	0	1	1	0	0	1	1	0
AL353708.3|AC092171.4	1	0	1	0	0	1	0	1	0	1	0	1	0	1	0	0	0	1	0	0	0	1	0	0	1	0	1	1	0	0	0	0	0	1	0	1	1	1	0	1	1	1	0	0	0	0	0	1	1
AL353708.3|LINC01767	0	1	0	0	1	1	0	0	1	0	1	0	0	0	0	1	1	1	1	1	1	0	0	1	1	0	0	1	0	0	0	0	1	1	1	1	1	1	1	0	1	1	1	1	1	0	0	0	0
AL353708.3|AC010331.1	0	0	1	0	0	0	0	0	0	1	0	1	0	0	0	1	0	1	0	0	0	0	1	0	0	1	1	0	0	0	1	0	0	0	0	0	1	1	0	0	1	1	0	0	0	0	0	0	1
AL353708.3|AL591848.2	0	1	1	0	1	1	0	1	1	0	0	0	1	1	0	0	1	1	0	0	1	0	0	1	1	1	0	1	0	0	1	0	0	0	1	0	1	1	1	1	1	1	0	0	1	1	0	0	0
AL353708.3|LINC01082	0	0	0	0	0	0	0	0	0	0	0	0	0	0	0	0	0	0	0	0	0	0	1	1	0	1	1	0	1	1	0	0	1	0	0	1	1	1	0	0	1	1	0	1	1	1	0	1	1
AL353708.3|LINC01705	1	1	1	1	0	0	1	1	0	1	1	1	1	1	0	1	1	1	0	1	1	1	1	0	1	0	1	0	1	0	1	1	0	1	0	1	1	1	0	1	1	1	0	1	1	1	1	1	1
AL353708.3|MYCL-AS1	0	1	1	0	1	1	1	1	1	1	1	1	0	1	0	0	1	1	0	1	1	1	1	0	1	1	0	1	0	1	1	1	1	1	1	1	1	1	1	1	1	0	0	1	1	1	1	1	1
AL353708.3|ZNF710-AS1	0	0	0	0	0	0	0	0	0	0	0	0	0	0	0	0	0	0	0	0	0	1	1	0	1	0	0	0	0	0	0	1	0	1	0	1	1	1	0	1	0	0	1	0	0	0	1	1	1
AL353708.3|AC099329.2	1	1	1	1	1	1	1	1	1	1	1	1	0	1	1	1	1	1	1	0	1	1	1	1	1	1	0	1	0	0	1	0	1	0	0	0	1	1	1	1	1	1	1	1	0	0	1	0	1
AL353708.3|LINC02577	1	1	0	1	1	1	1	1	1	1	1	1	1	1	1	1	0	1	0	1	0	1	1	0	0	0	1	0	1	0	1	1	0	1	1	1	0	0	0	1	1	1	1	1	0	1	1	1	1
AL353708.3|AL158166.1	0	1	1	1	1	1	1	0	0	0	1	0	1	0	0	0	1	1	1	0	1	0	1	0	0	0	1	0	0	0	0	1	0	0	0	1	0	0	0	1	1	0	0	1	0	1	1	1	0
AL353708.3|FIRRE	1	1	1	1	0	1	1	1	1	1	1	1	1	1	0	1	1	1	0	1	0	1	1	0	1	0	1	1	0	0	0	1	1	1	0	0	1	1	0	1	0	0	1	1	0	1	0	0	1
AL353708.3|MBNL1-AS1	0	0	0	0	0	0	0	0	0	0	0	0	0	0	0	0	0	0	0	0	0	1	1	0	0	0	1	0	0	0	0	1	0	1	0	1	1	1	1	1	1	1	0	1	1	1	1	1	1
AL353708.3|LINC01615	0	0	1	1	1	0	1	0	0	1	1	0	0	0	0	0	0	1	0	0	0	1	1	0	0	1	1	0	1	0	0	0	0	1	0	1	0	0	0	1	1	1	0	1	0	1	1	1	1
AL353708.3|U62317.1	0	1	0	1	0	1	0	0	0	1	0	1	1	0	0	1	0	1	0	0	1	0	0	0	0	0	0	0	0	0	0	0	0	0	0	1	0	0	0	1	1	1	0	0	0	1	0	1	1
AL353708.3|AC129926.1	0	1	0	0	1	1	0	1	1	1	1	0	1	1	0	0	1	1	1	0	1	0	1	1	1	1	0	1	0	0	1	0	1	0	0	0	1	1	1	1	1	0	0	1	1	0	1	0	1
AL353708.3|LINC01614	1	0	1	1	1	0	1	0	0	1	0	1	0	0	1	1	1	1	1	0	0	1	1	0	1	0	1	0	1	0	1	1	0	0	0	1	1	0	0	1	1	1	0	1	0	1	1	1	1
AL353708.3|AL355916.1	1	1	1	1	0	1	0	1	0	0	1	0	0	1	0	1	1	1	1	1	1	1	1	0	1	1	1	0	1	1	0	1	0	0	0	1	1	1	0	1	1	1	1	1	1	1	1	1	1
AL353708.3|LINC02544	1	0	1	1	1	0	1	1	0	1	1	1	0	0	0	1	1	1	0	0	0	1	1	0	1	1	1	0	1	0	1	1	0	1	0	1	1	0	0	1	1	1	0	1	1	1	1	1	1
AL353708.3|AF127577.3	1	1	1	1	1	1	1	1	1	1	1	1	1	1	0	1	1	1	0	0	1	1	0	1	1	1	0	1	0	1	0	0	1	1	0	1	1	1	1	1	1	1	0	1	0	1	1	1	0
AL353708.3|LINC02820	0	1	0	1	0	1	0	1	0	0	1	0	1	1	0	0	1	1	0	0	1	0	0	0	0	0	0	1	0	0	1	0	0	1	0	1	1	1	0	1	0	0	0	1	1	0	1	1	1
AL353708.3|LINC02154	1	1	1	1	1	1	1	1	1	1	1	1	0	1	0	1	1	1	1	1	0	1	1	0	1	0	1	1	1	1	1	0	0	1	0	0	1	1	1	1	1	1	1	1	1	1	0	1	1
AL353708.3|SCAT1	1	1	1	1	1	1	1	1	1	1	1	1	0	1	1	1	1	1	1	1	1	1	1	0	0	0	1	0	1	1	1	0	0	1	0	1	1	0	0	1	1	1	1	1	0	1	1	1	1
AL353708.3|AL162424.1	0	0	0	0	0	0	0	0	0	0	0	0	0	0	0	0	0	0	0	0	0	1	1	0	0	0	1	0	1	1	1	1	0	1	0	1	1	1	0	1	1	1	1	1	1	1	1	1	1
AL353708.3|AC053503.3	0	0	0	0	0	0	0	0	0	0	0	0	0	0	0	0	0	0	0	0	0	1	1	1	0	1	1	0	1	1	1	1	0	1	0	1	1	1	1	1	1	1	0	1	1	1	1	1	1
AL353708.3|AC073365.1	1	1	0	1	1	1	1	1	1	0	1	0	1	1	1	1	1	1	1	0	1	0	1	0	1	0	1	1	1	1	0	0	0	1	1	1	1	0	1	1	0	1	1	1	1	1	1	1	1
AL353708.3|AC002401.4	0	1	0	1	1	1	0	0	0	0	1	0	1	1	0	0	0	1	0	1	0	1	0	0	0	1	0	0	0	1	0	0	0	1	1	0	0	0	0	0	1	1	1	0	0	1	0	1	1
AL353708.3|PGM5-AS1	0	0	0	0	0	0	0	0	0	0	0	0	0	0	0	0	0	0	0	1	0	1	1	0	0	1	1	0	0	1	1	1	1	1	0	1	1	1	1	1	1	1	1	1	1	1	1	1	1
AL353708.3|AC011503.2	1	1	0	0	1	1	0	0	0	0	0	0	0	1	0	0	1	1	0	1	0	0	0	0	1	0	0	0	0	0	0	0	0	0	0	1	1	0	1	1	1	0	0	1	0	0	0	0	1
AL353708.3|LINC02163	1	1	0	1	0	1	1	1	1	0	1	0	1	1	0	1	1	1	0	1	1	1	0	0	1	0	1	1	0	1	0	0	0	1	0	1	1	1	1	1	0	1	0	1	0	1	1	1	1
AL353708.3|AC007938.3	0	0	0	0	0	0	0	0	0	0	0	0	0	1	0	0	1	1	0	0	0	0	0	0	1	0	1	0	0	0	0	1	0	0	0	0	1	0	0	1	1	0	0	1	0	1	0	0	1
AL353708.3|MIR100HG	0	0	0	0	0	0	0	0	0	0	0	0	0	0	0	0	0	0	0	0	0	1	1	0	0	0	1	0	1	0	0	1	0	1	0	1	1	1	0	1	0	1	0	1	0	1	1	1	1
AL353708.3|AL161431.1	1	1	1	1	1	1	1	1	0	1	1	1	1	1	0	1	1	1	1	1	0	1	1	1	0	0	1	0	1	1	1	0	0	1	1	1	0	0	0	1	1	1	1	0	1	1	1	1	1
AL353708.3|AL161772.1	0	1	0	0	1	1	1	1	0	1	0	0	0	1	0	0	1	1	1	1	0	0	0	1	1	1	0	1	0	0	1	1	0	0	1	1	1	1	0	1	1	0	0	1	0	1	1	1	1
AL353708.3|AL513218.1	0	1	1	0	0	1	0	0	1	0	0	1	1	1	0	1	1	1	0	1	0	1	0	0	1	0	0	0	0	0	0	1	0	0	0	1	1	1	1	1	1	0	0	1	1	1	0	0	1
AL353708.3|LINC01711	1	0	1	1	1	1	1	0	1	1	0	1	0	1	1	1	1	1	1	1	1	1	1	0	1	0	1	0	1	0	1	1	0	1	0	1	1	0	0	1	1	1	1	1	1	1	1	1	1
AL353708.3|NR4A1AS	0	0	0	0	0	0	0	0	0	0	0	0	0	0	0	0	0	0	0	0	0	1	1	1	1	0	1	1	1	0	0	0	1	1	0	0	1	1	1	1	0	1	0	1	1	1	0	1	1
AL353708.3|AC007128.1	1	1	1	1	0	1	1	1	1	0	1	1	1	1	0	1	1	1	1	1	0	1	1	1	1	0	1	1	0	0	0	1	0	1	0	1	1	1	0	1	1	1	0	1	1	1	1	1	1
AL353708.3|AP005432.2	0	0	0	0	1	1	0	1	1	0	0	0	0	1	0	0	0	1	0	0	1	0	1	1	0	1	0	1	0	0	0	0	1	0	0	0	1	0	0	1	1	0	0	0	0	0	1	0	1
AL353708.3|LINC02195	0	0	1	0	0	1	1	0	0	1	0	1	1	1	0	1	0	1	0	1	0	0	1	0	0	0	0	0	0	0	1	1	0	1	1	1	1	1	0	1	1	0	0	1	1	1	1	1	1
AL353708.3|AC005180.1	0	0	0	0	0	0	0	0	0	0	0	0	0	0	0	0	0	0	1	0	0	1	1	0	0	0	1	0	1	1	1	1	1	1	0	1	1	1	1	1	1	1	0	1	1	1	1	1	1
AL353708.3|TDRKH-AS1	1	1	0	0	1	1	1	1	1	1	0	0	0	1	0	0	1	1	0	0	1	1	1	0	1	1	0	0	0	0	1	0	0	0	1	1	1	1	0	1	1	1	1	0	1	1	1	1	1
AL353708.3|AC114488.1	0	0	1	0	1	0	0	0	0	0	0	0	0	0	0	0	1	0	1	1	1	1	0	1	1	1	0	1	0	0	0	0	1	0	0	0	1	0	1	1	1	0	0	0	1	0	1	0	0
FENDRR|AC112721.2	1	1	1	1	1	1	1	1	1	1	1	1	1	1	1	1	1	1	1	1	1	1	1	0	1	1	1	0	1	0	1	1	1	1	1	1	1	0	0	1	1	0	1	1	0	1	1	1	1
FENDRR|AC006270.1	1	1	1	1	1	1	1	1	1	1	1	1	1	1	1	1	1	1	1	1	1	0	0	1	1	1	0	1	0	0	1	0	1	1	1	1	0	0	0	1	1	0	1	1	0	1	0	0	1
FENDRR|AC113346.1	1	1	1	1	1	1	1	1	1	1	1	1	1	1	1	1	1	1	1	1	1	1	0	1	1	1	1	1	1	0	1	1	0	1	1	1	0	1	0	1	0	1	0	1	0	1	1	1	1
FENDRR|AC005180.2	1	0	1	1	0	0	0	0	0	1	0	1	0	0	1	1	0	0	1	0	0	1	1	0	0	1	1	1	1	0	1	1	1	1	0	1	0	0	0	1	0	0	0	0	0	1	1	1	1
FENDRR|LINC00460	1	1	1	1	1	1	1	1	1	1	1	1	1	1	1	1	1	1	1	1	1	1	1	0	1	1	1	0	1	0	1	1	0	1	1	1	0	0	0	1	1	1	1	1	0	1	1	1	1
FENDRR|AC093001.1	1	1	1	1	1	1	1	1	1	1	1	1	1	1	1	1	1	1	1	1	1	1	0	1	1	1	1	1	0	0	0	0	1	0	1	0	0	1	1	1	1	0	1	0	0	0	0	1	1
FENDRR|AL359881.1	1	1	1	1	1	1	1	1	1	1	1	1	1	1	1	1	1	1	1	0	1	1	0	1	1	1	0	1	1	0	1	1	0	1	1	1	1	1	1	1	0	1	1	0	1	0	0	0	1
FENDRR|AP003071.4	1	1	1	1	1	1	1	1	1	1	1	1	1	1	1	1	1	1	1	1	1	1	1	1	1	1	1	1	1	0	1	1	0	1	1	1	0	1	0	1	0	0	1	1	0	1	1	1	1
FENDRR|PICSAR	1	1	1	1	1	1	1	1	1	1	1	1	1	1	1	1	1	1	1	1	1	1	1	0	0	1	1	1	1	0	0	1	0	1	1	1	0	0	0	1	1	1	1	0	0	1	1	1	1
FENDRR|AC134312.5	1	1	1	1	1	1	1	1	1	1	1	1	1	1	1	1	1	1	1	1	1	0	1	0	1	1	1	1	1	0	1	1	0	1	0	1	0	0	0	1	1	0	0	1	0	1	1	1	1
FENDRR|AC026369.2	1	1	1	1	1	1	1	1	1	1	1	1	1	1	1	1	1	1	1	1	1	1	0	0	0	1	0	1	0	0	0	1	1	0	1	1	0	1	0	1	0	0	1	0	0	1	0	0	0
FENDRR|AL591806.1	1	1	1	1	1	1	1	1	1	1	1	1	1	1	1	1	1	1	1	1	1	1	0	1	1	1	1	1	1	0	1	1	1	1	1	1	0	0	1	1	1	0	1	1	0	1	1	1	1
FENDRR|AC132807.2	1	1	1	1	1	1	1	1	1	1	1	1	1	1	1	1	1	1	1	1	1	0	0	0	0	1	1	1	0	1	1	0	1	1	1	1	0	1	0	0	0	0	1	1	0	0	1	1	0
FENDRR|AC092171.4	1	1	1	1	1	1	1	1	1	1	1	1	1	1	1	1	1	1	1	1	1	0	0	1	1	1	0	1	0	0	1	0	1	1	1	0	0	0	0	0	0	0	0	0	0	0	0	0	0
FENDRR|LINC01767	1	1	1	1	1	1	1	1	1	1	1	1	1	1	1	1	1	1	1	1	1	0	0	1	1	1	0	1	0	0	0	0	1	1	1	1	1	1	0	0	1	0	1	0	1	0	0	0	0
FENDRR|AC010331.1	1	1	1	1	1	1	1	1	1	1	1	1	1	1	1	1	1	1	1	1	1	0	0	1	1	1	0	1	0	0	1	0	0	1	1	0	0	0	0	0	0	0	0	0	0	0	0	0	0
FENDRR|AL591848.2	1	1	1	1	1	1	1	1	1	1	1	1	1	1	1	1	1	1	1	0	1	0	0	1	1	1	0	1	0	0	1	0	1	0	1	0	0	1	1	1	1	0	0	0	0	0	0	0	0
FENDRR|LINC01082	0	1	0	1	1	1	0	1	0	0	1	0	1	1	0	0	0	1	0	1	1	0	0	1	0	1	1	0	1	1	0	0	1	0	1	1	0	1	0	0	1	1	1	0	0	1	0	0	0
FENDRR|LINC01705	1	1	1	1	1	1	1	1	1	1	1	1	1	1	1	1	1	1	1	1	1	1	1	0	1	1	1	0	1	0	1	1	0	1	1	1	0	1	0	1	1	1	0	1	0	1	1	0	1
FENDRR|MYCL-AS1	1	1	1	1	1	1	1	1	1	1	1	1	1	1	1	1	1	1	1	1	1	0	0	1	1	1	0	1	0	0	1	1	1	1	1	0	0	1	1	1	1	0	1	1	0	0	1	0	0
FENDRR|ZNF710-AS1	1	1	1	1	1	1	1	1	1	1	1	1	1	1	1	1	1	1	1	1	1	1	0	1	1	1	0	1	0	0	0	1	0	1	1	0	0	0	0	0	0	0	1	0	0	0	1	0	1
FENDRR|AC099329.2	1	1	1	1	1	1	1	1	1	1	1	1	1	1	1	1	1	1	1	1	1	1	1	1	1	1	0	1	0	0	1	0	1	0	1	0	0	1	1	1	1	0	1	1	0	0	1	0	1
FENDRR|LINC02577	1	1	1	1	1	1	1	1	1	1	1	1	1	1	1	1	1	1	1	1	1	1	0	0	0	1	1	1	1	0	1	1	0	1	1	1	0	0	0	1	0	1	1	1	0	1	1	1	1
FENDRR|AL158166.1	1	1	1	1	1	1	1	1	1	1	1	1	1	1	1	1	1	1	1	1	1	0	0	0	0	1	1	0	0	0	1	1	0	0	1	1	0	0	0	1	0	0	0	1	0	1	1	0	0
FENDRR|FIRRE	1	1	1	1	1	1	1	1	1	1	1	1	1	1	1	1	1	1	1	1	1	1	0	0	1	1	1	1	0	0	0	1	1	1	1	0	0	0	0	1	0	0	1	1	0	1	0	0	1
FENDRR|MBNL1-AS1	1	0	1	1	1	0	1	1	1	1	1	1	1	1	1	1	1	1	1	1	1	1	0	1	1	1	1	1	0	0	1	1	1	1	1	1	0	1	0	1	0	0	1	0	0	1	1	1	1
FENDRR|LINC01615	1	1	1	1	1	1	1	1	1	1	1	1	1	1	1	1	1	1	1	1	1	1	0	0	0	1	1	0	1	0	0	0	0	1	0	1	0	0	0	1	0	0	0	1	0	1	1	1	1
FENDRR|U62317.1	1	1	1	1	1	1	1	1	1	1	1	1	1	1	1	1	1	1	1	1	1	0	0	0	0	1	0	0	0	0	1	0	0	0	1	1	0	0	0	1	1	0	0	0	0	1	0	1	1
FENDRR|AC129926.1	1	1	1	0	1	1	1	1	1	1	1	1	1	1	1	1	1	1	1	1	1	0	1	1	1	1	0	1	0	0	1	0	1	0	1	0	0	0	1	0	1	0	0	0	1	0	1	0	0
FENDRR|LINC01614	1	1	1	1	1	1	1	1	1	1	1	1	1	1	1	1	1	1	1	0	1	1	0	0	1	1	1	0	1	0	1	1	0	0	0	1	0	0	0	1	0	0	0	1	0	1	1	1	1
FENDRR|AL355916.1	1	1	1	1	1	1	1	1	1	1	1	1	1	1	1	1	1	1	1	1	1	1	0	0	1	1	1	1	1	0	1	1	0	0	1	1	0	0	0	1	1	0	1	0	0	1	1	1	1
FENDRR|LINC02544	1	1	1	1	1	1	1	1	1	1	1	1	1	1	1	1	1	1	1	0	1	1	1	0	1	1	1	1	1	0	1	1	1	1	0	1	0	0	0	1	1	1	0	1	0	1	1	1	1
FENDRR|AF127577.3	1	1	1	1	1	1	1	1	1	1	1	1	1	1	1	1	1	1	1	1	1	1	0	1	1	1	0	1	0	1	1	0	1	1	1	1	1	1	1	1	1	0	0	1	0	1	1	0	0
FENDRR|LINC02820	1	1	1	1	1	1	1	1	1	1	1	1	1	1	1	1	1	1	1	1	1	0	0	0	0	1	0	1	0	0	1	0	0	1	1	1	0	1	0	1	0	0	0	1	0	0	1	1	0
FENDRR|LINC02154	1	1	1	1	1	1	1	1	1	1	1	1	1	1	1	1	1	1	1	1	0	1	1	0	1	1	1	1	0	0	1	0	0	1	1	0	0	0	1	1	1	0	1	0	0	1	0	0	1
FENDRR|SCAT1	1	1	1	1	1	1	1	1	1	1	1	1	1	1	1	1	1	1	1	1	1	1	1	0	0	1	0	0	1	0	1	0	0	1	1	1	0	0	0	1	1	1	1	0	0	1	1	1	1
FENDRR|AL162424.1	1	1	1	1	0	1	1	1	1	1	1	1	1	1	1	1	1	1	1	1	1	1	1	1	0	1	1	0	1	0	1	1	0	1	1	1	0	0	0	1	1	0	1	1	1	1	1	0	1
FENDRR|AC053503.3	1	1	1	0	1	1	0	0	1	1	1	1	1	1	1	1	0	0	1	0	0	1	1	1	0	1	1	0	1	1	1	1	0	1	0	1	1	0	1	1	1	1	0	1	1	1	1	1	1
FENDRR|AC073365.1	1	1	1	1	1	1	1	1	1	1	1	1	1	1	1	1	1	1	1	0	1	0	1	0	1	1	1	1	1	1	0	0	0	1	1	1	0	0	1	1	0	0	1	0	1	1	1	1	1
FENDRR|AC002401.4	1	1	1	1	1	1	1	1	1	1	1	1	1	1	1	1	1	1	1	1	1	1	0	0	0	1	0	0	0	0	0	0	0	1	1	0	0	0	0	0	1	0	1	0	0	1	0	0	1
FENDRR|PGM5-AS1	1	0	0	0	0	0	0	0	0	1	0	1	1	0	0	1	0	0	0	1	0	0	1	1	0	1	1	1	0	1	1	1	1	1	1	1	1	1	1	1	0	1	1	1	1	1	1	1	1
FENDRR|AC011503.2	1	1	1	1	1	1	1	1	1	1	1	1	1	1	1	1	1	1	1	1	1	0	0	0	1	1	0	1	0	0	0	0	0	0	1	0	0	0	1	1	0	0	0	1	0	0	0	0	0
FENDRR|LINC02163	1	1	1	1	1	1	1	1	1	1	1	1	1	1	1	1	1	1	1	1	1	0	0	0	1	1	1	1	0	1	1	0	0	1	1	1	0	1	0	1	0	0	0	1	0	1	1	1	0
FENDRR|AC007938.3	1	1	1	1	1	1	1	1	1	1	1	1	1	1	1	1	1	1	1	0	1	0	0	0	1	1	0	0	0	0	0	1	0	0	1	0	0	0	0	0	0	0	0	0	0	0	0	0	0
FENDRR|MIR100HG	1	1	1	1	1	1	1	1	0	1	1	1	1	1	1	1	1	1	1	0	1	1	1	0	0	1	1	0	1	0	1	1	0	1	0	1	0	0	0	1	0	0	0	1	0	1	1	1	1
FENDRR|AL161431.1	1	1	1	1	1	1	1	1	1	1	1	1	1	1	1	1	1	1	1	1	1	1	1	1	0	1	1	0	1	1	1	0	0	1	1	1	0	0	0	1	1	1	1	0	1	1	1	1	1
FENDRR|AL161772.1	1	1	1	1	1	1	1	1	1	1	1	1	1	1	1	1	1	1	1	1	1	0	0	1	1	1	0	1	0	0	1	0	0	0	1	1	0	0	0	1	0	0	0	0	0	0	1	1	1
FENDRR|AP000593.3	1	1	1	1	1	1	1	1	1	1	1	1	1	1	1	1	1	1	1	1	1	1	0	1	1	1	0	1	1	0	1	1	0	1	1	1	0	1	0	1	1	1	1	0	0	1	1	1	1
FENDRR|AL513218.1	1	1	1	1	1	1	1	1	1	1	1	1	1	1	1	1	1	1	1	1	1	1	0	0	1	1	0	0	0	0	1	1	0	0	1	1	0	0	0	0	0	0	1	0	0	0	0	0	0
FENDRR|LINC01711	1	1	1	1	1	1	1	1	1	1	1	1	1	1	1	1	1	1	1	1	1	1	1	0	1	1	1	0	1	0	1	1	0	1	1	1	0	0	0	1	1	1	1	1	0	1	1	1	1
FENDRR|SCAT2	1	1	1	1	1	1	1	1	1	1	1	1	1	1	1	1	1	1	1	1	1	0	0	0	0	1	0	0	0	0	1	0	0	0	1	1	0	0	0	0	0	0	0	0	0	0	0	0	0
FENDRR|NR4A1AS	1	1	0	1	1	1	0	1	0	1	1	0	1	1	1	1	1	1	0	1	1	1	0	1	1	1	0	1	0	0	0	0	1	1	1	0	0	1	1	1	0	0	0	0	0	1	0	1	1
FENDRR|AC007128.1	1	1	1	1	1	1	1	1	1	1	1	1	1	1	1	1	1	1	1	1	1	1	0	1	1	1	1	1	0	0	0	1	0	1	1	1	0	1	0	1	0	0	0	1	0	1	1	1	1
FENDRR|AP005432.2	1	1	1	1	1	1	1	1	1	1	1	1	1	1	1	1	1	1	1	1	1	0	0	1	0	1	0	1	0	0	1	0	1	0	1	0	0	0	0	0	0	0	0	0	0	0	1	0	1
FENDRR|LINC02195	1	1	1	1	1	1	1	1	1	1	1	1	1	1	1	1	1	1	1	1	1	0	0	0	0	1	0	0	0	0	1	1	0	1	1	1	0	0	0	1	1	0	0	1	0	1	1	1	1
FENDRR|AC005180.1	1	0	1	1	0	0	0	0	0	1	0	1	0	0	1	1	1	0	1	0	0	1	1	1	1	1	1	1	1	0	1	1	1	1	1	1	1	0	0	1	1	1	0	1	0	1	1	1	1
FENDRR|TDRKH-AS1	1	1	1	1	1	1	1	1	1	1	1	1	1	1	1	1	1	1	1	1	1	1	0	1	1	1	0	1	0	0	1	0	0	1	1	1	0	0	0	0	0	0	1	0	0	0	1	0	1
FENDRR|AC114488.1	1	1	1	1	1	1	1	1	1	1	1	1	1	1	1	1	1	1	1	1	1	0	0	1	1	1	0	1	0	0	0	0	1	0	1	0	0	0	1	0	1	0	0	0	0	0	1	0	0
AC112721.2|AC006270.1	1	0	0	0	0	0	0	0	0	0	0	0	0	0	0	0	1	0	0	0	1	0	0	1	0	0	0	1	0	1	0	0	0	1	1	0	0	1	1	0	0	0	0	0	1	0	0	0	0
AC112721.2|AC113346.1	1	0	0	0	0	0	0	0	1	0	0	0	0	0	1	0	1	0	1	0	1	0	0	1	1	1	1	1	0	0	1	0	0	1	0	0	0	1	0	0	0	1	0	0	1	0	0	0	0
AC112721.2|AC005180.2	0	0	0	0	0	0	0	0	0	0	0	0	0	0	0	0	0	0	0	0	0	0	0	1	0	1	1	1	0	0	0	0	0	1	0	0	0	1	1	0	0	0	0	0	1	0	0	0	0
AC112721.2|LINC00460	1	0	0	0	0	0	0	0	1	0	0	0	0	0	1	0	1	0	1	0	1	0	0	1	0	1	1	1	0	0	1	0	0	1	1	0	0	0	0	0	1	1	0	0	1	0	0	0	0
AC112721.2|AC093001.1	0	0	0	0	0	0	0	0	1	0	0	0	0	0	0	0	1	0	0	0	0	1	0	1	1	1	1	1	0	0	0	0	0	0	1	0	0	1	1	0	1	0	1	0	0	0	0	0	0
AC112721.2|AL359881.1	0	0	0	0	0	0	0	0	0	0	0	0	0	0	0	0	1	0	0	0	0	1	0	1	0	1	0	1	0	0	1	0	0	1	1	0	0	1	1	0	0	1	0	0	1	0	0	0	0
AC112721.2|AP003071.4	0	0	0	0	0	0	0	0	0	0	0	0	0	0	0	0	0	0	0	0	0	0	0	1	0	1	1	1	0	0	0	0	0	0	0	0	0	1	1	0	0	1	0	0	1	0	0	0	0
AC112721.2|PICSAR	1	0	0	0	0	0	0	0	0	0	0	0	0	0	0	0	1	0	1	0	1	0	0	1	0	1	0	1	0	1	0	1	0	1	1	0	0	0	0	0	1	1	0	0	1	0	0	0	0
AC112721.2|AC134312.5	1	0	0	0	0	0	0	0	0	0	0	0	0	0	0	0	0	0	0	0	0	0	0	1	0	1	1	1	0	0	1	0	0	1	0	0	0	0	0	0	0	0	0	0	1	0	0	0	0
AC112721.2|AC026369.2	1	0	0	0	0	0	0	0	0	0	0	0	0	0	0	0	1	0	0	0	1	0	0	1	0	1	0	1	0	0	0	0	0	0	1	0	0	1	0	0	0	0	0	0	1	0	0	0	0
AC112721.2|AL591806.1	1	0	0	0	0	0	0	0	0	0	0	0	0	0	0	0	1	0	1	0	1	0	0	1	1	1	0	1	0	1	0	0	0	0	1	0	0	1	1	0	1	0	0	0	1	0	0	0	0
AC112721.2|AP001107.5	0	0	0	0	0	0	0	0	0	0	0	0	0	0	0	0	0	0	0	0	0	0	0	1	0	1	1	1	0	1	1	1	0	1	0	0	0	1	1	0	0	1	0	0	1	0	0	0	0
AC112721.2|AC132807.2	1	0	0	0	0	0	0	0	1	0	0	0	0	0	0	0	1	0	0	0	1	0	0	1	0	1	1	1	0	1	1	0	1	1	1	0	0	1	1	0	0	0	1	0	0	0	0	0	0
AC112721.2|LINC01767	0	0	0	0	0	0	0	0	1	0	0	0	0	0	0	0	1	0	1	0	1	0	0	1	1	1	0	1	0	0	0	0	1	0	1	0	0	1	1	0	0	1	0	0	1	0	0	0	0
AC112721.2|AC112721.1	1	0	0	0	0	0	0	0	1	0	0	0	0	0	1	0	1	0	1	0	1	1	0	1	1	1	1	1	0	0	1	1	1	1	1	0	0	1	1	0	0	1	1	0	1	0	0	0	0
AC112721.2|AL591848.2	0	0	0	0	0	0	0	0	1	0	0	0	0	0	0	0	1	0	0	0	1	0	0	1	1	1	0	1	0	0	0	0	0	0	1	0	0	1	1	0	1	1	0	0	1	0	0	0	0
AC112721.2|LINC01082	0	0	0	0	0	0	0	0	0	0	0	0	0	0	0	0	0	0	0	0	0	0	0	1	0	1	0	1	0	1	0	0	0	0	0	0	0	1	1	0	0	1	0	0	1	0	0	0	0
AC112721.2|LINC01705	1	0	0	0	0	0	0	0	0	0	0	0	0	0	0	0	1	0	0	0	1	0	0	1	1	1	1	1	0	0	1	0	0	1	0	0	0	1	0	0	0	1	0	0	1	0	0	0	0
AC112721.2|MYCL-AS1	0	0	0	0	0	0	0	0	1	0	0	0	0	0	0	0	1	0	0	0	1	0	0	1	1	1	0	1	0	0	0	0	0	1	1	0	0	1	1	0	1	0	0	0	1	0	0	0	0
AC112721.2|AC099329.2	1	0	0	0	0	0	0	0	1	0	0	0	0	0	1	0	1	0	1	0	1	0	0	1	1	1	0	1	0	0	1	0	1	0	1	0	0	1	1	0	0	0	1	0	1	0	0	0	0
AC112721.2|LINC02577	1	0	0	0	0	0	0	0	1	0	0	0	0	0	1	0	0	0	0	0	0	1	0	1	0	0	0	1	0	0	0	1	0	1	1	0	0	0	0	0	0	1	0	0	1	0	0	0	0
AC112721.2|FIRRE	1	0	0	0	0	0	0	0	1	0	0	0	0	0	0	0	1	0	0	0	0	0	0	1	0	1	1	1	0	0	0	0	1	1	1	0	0	1	0	0	0	0	0	0	1	0	0	0	0
AC112721.2|MBNL1-AS1	0	0	0	0	0	0	0	0	0	0	0	0	0	0	0	0	0	0	0	0	0	0	0	1	0	1	0	1	0	0	0	0	0	1	0	0	0	1	1	0	0	1	0	0	1	0	0	0	0
AC112721.2|AC100801.1	1	0	0	0	0	0	0	0	1	0	0	0	0	0	1	0	1	0	1	0	1	1	0	1	1	1	1	1	0	0	1	0	0	1	1	0	0	1	0	0	1	1	1	0	1	0	0	0	0
AC112721.2|AC129926.1	0	0	0	0	0	0	0	0	1	0	0	0	0	0	0	0	1	0	1	0	1	0	0	1	0	1	0	1	0	0	1	0	0	0	0	0	0	1	1	0	1	0	0	0	1	0	0	0	0
AC112721.2|AL355916.1	1	0	0	0	0	0	0	0	0	0	0	0	0	0	0	0	1	0	0	0	1	0	0	1	0	1	0	1	0	0	0	0	0	0	1	0	0	1	0	0	0	0	0	0	1	0	0	0	0
AC112721.2|LINC02544	1	0	0	0	0	0	0	0	0	0	0	0	0	0	1	0	1	0	0	0	0	0	0	1	0	1	1	1	0	0	0	0	0	1	0	0	0	0	0	0	0	1	0	0	1	0	0	0	0
AC112721.2|AF127577.3	1	0	0	0	0	0	0	0	1	0	0	0	0	0	0	0	1	0	0	0	1	1	0	1	1	1	0	1	0	1	0	0	1	1	0	0	0	1	1	0	0	0	0	0	1	0	0	0	0
AC112721.2|LINC02154	1	0	0	0	0	0	0	0	1	0	0	0	0	0	0	0	1	0	1	0	0	1	0	0	0	1	1	1	0	1	1	0	0	1	1	0	0	1	1	0	0	1	1	0	1	0	0	0	0
AC112721.2|SCAT1	1	0	0	0	0	0	0	0	0	0	0	0	0	0	1	0	1	0	1	0	1	0	0	1	0	1	0	1	0	1	1	0	0	1	0	0	0	0	0	0	0	1	0	0	0	0	0	0	0
AC112721.2|AC079466.1	1	0	0	0	0	0	0	0	1	0	0	0	0	0	1	0	1	0	1	0	1	0	0	1	1	1	1	1	0	1	0	1	1	1	1	0	0	1	1	0	1	0	1	0	1	0	0	0	0
AC112721.2|AL162424.1	0	0	0	0	0	0	0	0	0	0	0	0	0	0	0	0	0	0	0	0	0	0	0	1	0	1	1	1	0	1	1	1	0	1	0	0	0	1	0	0	0	0	0	0	1	0	0	0	0
AC112721.2|AC053503.3	0	0	0	0	0	0	0	0	0	0	0	0	0	0	0	0	0	0	0	0	0	1	0	1	0	1	1	1	0	1	1	0	0	1	0	0	0	1	1	0	1	1	0	0	1	0	0	0	0
AC112721.2|AC073365.1	1	0	0	0	0	0	0	0	1	0	0	0	0	0	1	0	1	0	1	0	1	0	0	1	0	1	1	1	0	1	0	0	0	1	1	0	0	0	1	0	0	0	1	0	1	0	0	0	0
AC112721.2|AC002401.4	0	0	0	0	0	0	0	0	0	0	0	0	0	0	0	0	0	0	0	0	0	1	0	1	0	1	0	1	0	1	0	0	0	1	1	0	0	0	0	0	1	0	0	0	1	0	0	0	0
AC112721.2|PGM5-AS1	0	0	0	0	0	0	0	0	0	0	0	0	0	0	0	0	0	0	0	0	0	0	0	1	0	1	1	1	0	1	1	0	1	1	0	0	0	1	1	0	0	1	0	0	1	0	0	0	0
AC112721.2|LINC02163	1	0	0	0	0	0	0	0	1	0	0	0	0	0	0	0	1	0	0	0	1	0	0	1	0	1	0	1	0	1	0	0	0	1	1	0	0	1	1	0	0	0	0	0	1	0	0	0	0
AC112721.2|AL161431.1	1	0	0	0	0	0	0	0	0	0	0	0	0	0	0	0	1	0	1	0	0	1	0	1	0	1	0	0	0	1	1	0	0	1	1	0	0	0	1	0	1	1	0	0	1	0	0	0	0
AC112721.2|AL161772.1	1	0	0	0	0	0	0	0	0	0	0	0	0	0	0	0	1	0	1	0	0	0	0	1	0	1	0	1	0	0	1	0	0	0	1	0	0	1	1	0	0	0	0	0	1	0	0	0	0
AC112721.2|AP000593.3	0	0	0	0	0	0	0	0	1	0	0	0	0	0	0	0	1	0	1	0	1	1	0	1	1	1	0	1	0	0	0	0	0	1	1	0	0	1	1	0	0	1	0	0	1	0	0	0	0
AC112721.2|LINC01711	1	0	0	0	0	0	0	0	1	0	0	0	0	0	1	0	1	0	1	0	1	0	0	1	1	1	1	1	0	0	1	0	0	1	0	0	0	0	0	0	1	1	0	0	1	0	0	0	0
AC112721.2|NR4A1AS	0	0	0	0	0	0	0	0	0	0	0	0	0	0	0	0	0	0	0	0	0	0	0	1	0	0	0	1	0	0	0	0	1	1	0	0	0	1	1	0	0	0	0	0	1	0	0	0	0
AC112721.2|AC007128.1	1	0	0	0	0	0	0	0	1	0	0	0	0	0	0	0	1	0	1	0	0	0	0	1	0	1	0	1	0	0	0	0	0	1	1	0	0	1	1	0	0	0	0	0	1	0	0	0	0
AC112721.2|AP005432.2	0	0	0	0	0	0	0	0	1	0	0	0	0	0	0	0	0	0	0	0	0	0	0	1	0	1	0	1	0	0	0	0	0	0	1	0	0	0	1	0	0	0	0	0	1	0	0	0	0
AC112721.2|LINC02195	0	0	0	0	0	0	0	0	0	0	0	0	0	0	0	0	0	0	0	0	0	0	0	1	0	1	0	0	0	0	1	0	0	1	1	0	0	1	0	0	0	0	0	0	1	0	0	0	0
AC112721.2|AC005180.1	0	0	0	0	0	0	0	0	0	0	0	0	0	0	0	0	0	0	1	0	0	0	0	1	0	1	1	1	0	1	1	1	0	1	0	0	0	1	1	0	0	1	0	0	1	0	0	0	0
AC112721.2|TDRKH-AS1	1	0	0	0	0	0	0	0	1	0	0	0	0	0	0	0	1	0	0	0	0	0	0	1	0	1	0	1	0	0	0	0	0	0	1	0	0	1	1	0	0	0	0	0	1	0	0	0	0
AC006270.1|AC113346.1	0	1	1	1	0	0	1	1	1	0	1	1	0	1	1	0	0	0	1	0	1	1	1	0	1	1	1	0	1	0	1	1	0	1	0	1	1	1	0	1	0	1	0	0	0	1	1	1	1
AC006270.1|AC005180.2	0	0	0	0	0	0	0	0	0	0	0	0	0	0	0	0	0	0	0	0	0	1	1	0	0	1	1	0	1	0	1	1	0	1	0	1	1	0	1	1	0	0	0	0	1	1	1	1	1
AC006270.1|LINC00460	0	1	1	1	0	0	1	1	1	0	1	1	0	1	1	0	0	0	1	1	1	1	1	0	0	1	1	0	1	0	1	1	0	1	1	1	0	0	0	1	1	1	1	0	1	1	1	1	1
AC006270.1|AC093001.1	0	1	0	0	0	0	0	1	1	0	1	0	0	1	0	0	0	0	1	1	0	1	0	0	1	1	1	1	1	0	0	0	0	0	1	0	1	1	1	1	1	0	1	0	0	0	0	1	1
AC006270.1|AL359881.1	0	1	1	0	0	0	1	1	1	0	1	0	0	1	1	0	0	0	0	0	0	1	0	0	0	1	0	0	1	0	1	1	0	1	1	1	1	1	1	1	0	1	1	0	1	0	1	1	0
AC006270.1|AP003071.4	0	0	0	0	0	0	0	0	0	0	0	0	0	0	0	0	0	0	0	0	0	1	1	0	0	1	1	0	1	0	0	1	0	0	0	1	1	1	1	0	0	1	1	0	1	1	1	1	1
AC006270.1|PICSAR	0	0	1	1	0	0	1	1	0	0	1	1	0	0	1	0	0	0	1	1	0	1	1	0	0	1	1	1	1	1	0	1	0	1	1	1	0	0	0	1	1	1	1	0	1	1	1	1	0
AC006270.1|AC134312.5	0	1	0	1	0	0	0	1	0	0	0	1	0	1	0	0	0	0	0	0	0	0	1	0	0	1	1	0	1	0	1	1	0	1	0	1	0	0	0	1	0	1	0	0	0	1	1	1	1
AC006270.1|AC026369.2	0	1	0	1	0	0	1	1	1	0	1	1	0	1	0	0	0	0	1	1	0	1	0	0	0	1	0	0	1	0	0	1	0	0	1	0	0	1	0	1	0	1	1	0	1	1	1	1	0
AC006270.1|AL591806.1	0	1	0	0	0	0	0	1	1	0	1	1	0	1	1	0	0	0	1	1	0	1	0	0	1	1	1	1	1	1	0	1	0	0	1	1	0	0	1	1	1	0	1	0	1	1	1	1	1
AC006270.1|AP001107.5	0	0	0	0	0	0	0	0	0	0	0	0	0	0	0	0	0	0	0	0	0	1	1	0	0	1	1	0	1	1	1	1	0	1	0	1	1	1	1	1	0	1	1	0	0	1	1	1	1
AC006270.1|AC132807.2	0	1	0	1	0	0	1	1	1	0	1	0	0	1	0	0	0	0	0	1	1	0	0	0	0	1	1	1	1	1	1	0	1	1	1	1	0	1	0	0	0	0	1	0	0	0	1	1	0
AC006270.1|LINC01767	0	1	0	0	0	0	0	0	1	0	1	0	0	0	1	0	0	0	1	1	0	0	0	0	1	1	0	1	1	0	0	0	1	0	1	1	1	1	1	0	0	1	1	0	1	0	1	1	0
AC006270.1|AC112721.1	0	1	1	1	0	0	1	1	1	0	1	1	0	1	1	0	0	0	1	1	0	1	1	0	1	1	1	0	1	0	1	1	1	1	0	1	1	0	0	1	0	1	1	0	0	1	1	1	1
AC006270.1|AL591848.2	0	1	0	0	0	0	0	1	1	0	0	0	0	1	0	0	0	0	1	0	0	0	0	0	1	1	0	1	1	0	1	0	0	0	1	0	0	1	1	0	1	1	0	0	1	0	0	1	0
AC006270.1|LINC01082	0	0	0	0	0	0	0	0	0	0	0	0	0	0	0	0	0	0	0	0	0	0	1	0	0	1	1	0	1	1	0	0	0	0	0	1	0	1	0	0	0	1	0	0	1	0	0	1	0
AC006270.1|LINC01705	0	1	1	1	0	0	1	1	1	0	1	1	0	1	1	0	0	0	0	1	0	1	1	0	1	1	1	0	1	0	1	1	0	1	0	1	0	1	0	1	0	1	0	0	1	1	1	1	1
AC006270.1|MYCL-AS1	0	1	0	0	0	0	1	1	1	0	1	1	0	1	0	0	0	0	1	1	1	1	0	0	1	1	0	1	1	0	1	1	1	1	1	0	1	1	1	1	1	0	1	0	1	0	1	1	0
AC006270.1|AC099329.2	0	1	1	0	0	0	1	1	1	0	0	1	0	1	1	0	0	0	1	0	0	1	1	0	1	1	0	1	1	0	1	0	1	0	1	0	0	1	1	1	0	1	1	0	0	0	1	1	1
AC006270.1|LINC02577	0	1	0	1	0	0	1	1	1	0	1	1	0	1	1	0	0	0	1	1	0	1	0	0	0	0	1	0	1	0	1	1	0	1	1	1	0	0	0	1	0	1	1	0	0	1	1	1	1
AC006270.1|AL158166.1	0	1	0	1	0	0	1	1	1	0	0	0	0	0	0	0	0	0	1	0	0	0	1	0	0	1	1	0	1	0	0	1	0	0	1	0	0	0	0	1	0	0	0	0	0	1	1	1	0
AC006270.1|FIRRE	0	1	0	1	0	0	1	1	1	0	1	1	0	1	1	0	0	0	1	0	0	1	0	0	0	1	1	1	1	0	0	1	1	1	1	0	0	0	0	0	0	0	1	0	0	1	1	1	0
AC006270.1|MBNL1-AS1	0	0	0	0	0	0	0	0	0	0	0	0	0	0	0	0	0	0	1	0	0	1	0	0	0	1	1	0	1	0	0	1	0	0	0	1	0	1	1	0	0	1	1	0	1	0	1	1	1
AC006270.1|AC100801.1	0	1	1	1	0	0	1	1	1	0	1	1	0	1	1	0	0	0	1	1	1	1	1	0	1	1	1	1	1	0	1	1	0	1	1	1	1	1	0	1	1	1	1	0	1	1	1	1	1
AC006270.1|LINC01615	0	1	0	1	0	0	1	0	1	0	0	0	0	0	0	0	0	0	0	0	0	1	0	0	0	1	1	0	1	0	0	0	0	0	0	1	0	0	0	1	0	1	0	0	0	1	1	1	0
AC006270.1|AC129926.1	0	1	0	0	0	0	0	1	1	0	1	0	0	1	1	0	0	0	1	0	0	0	1	0	0	1	0	1	1	0	1	0	1	0	0	0	0	0	1	0	1	0	0	0	1	0	1	1	0
AC006270.1|LINC01614	0	0	1	1	0	0	1	0	1	0	0	1	0	0	1	0	0	0	1	0	0	1	0	0	1	1	1	0	1	0	1	1	0	0	0	1	1	0	0	1	0	0	0	0	0	1	1	1	1
AC006270.1|AL355916.1	0	1	0	0	0	0	0	1	0	0	0	0	0	1	1	0	0	0	1	0	1	1	0	0	1	1	1	1	1	0	1	1	0	0	1	1	0	0	0	1	0	0	1	0	1	1	1	1	1
AC006270.1|LINC02544	0	1	1	1	0	0	1	1	1	0	1	1	0	1	1	0	0	0	0	0	0	1	1	0	0	1	1	0	1	0	1	1	0	1	0	1	0	0	0	1	0	1	0	0	1	1	1	1	1
AC006270.1|AF127577.3	0	1	1	1	0	0	1	1	1	0	1	0	0	1	0	0	0	0	0	0	1	1	0	0	1	1	0	1	0	1	0	0	1	1	0	1	1	1	1	1	0	0	0	0	0	1	1	1	0
AC006270.1|LINC02820	0	1	0	1	0	0	0	1	0	0	1	0	0	1	0	0	0	0	0	0	1	0	0	0	0	1	0	1	1	0	1	0	0	0	0	1	0	1	0	0	0	0	0	0	1	0	1	1	0
AC006270.1|LINC02154	0	1	1	1	0	0	1	1	1	0	1	1	0	1	1	0	0	0	1	1	0	1	1	0	0	1	1	1	1	1	1	0	0	1	1	0	0	0	1	1	1	1	1	0	1	1	0	1	1
AC006270.1|SCAT1	0	1	1	1	0	0	1	1	1	0	1	1	0	1	1	0	0	0	1	1	0	1	1	0	0	1	0	0	1	1	1	0	0	1	0	1	0	0	0	1	0	1	1	0	0	1	1	1	1
AC006270.1|AL162424.1	0	0	0	0	0	0	0	0	0	0	0	0	0	0	0	0	0	0	0	0	0	1	1	0	0	1	1	0	1	0	1	1	0	1	0	1	0	1	0	1	0	1	1	0	1	1	1	1	1
AC006270.1|AC053503.3	0	0	0	0	0	0	0	0	0	0	0	0	0	0	0	0	0	0	0	0	0	1	1	0	0	1	1	0	1	1	1	1	0	1	0	1	1	0	1	1	1	1	0	0	1	1	1	1	1
AC006270.1|AC073365.1	0	1	0	1	0	0	1	1	1	0	1	0	0	1	1	0	0	0	1	0	1	0	1	0	1	1	1	1	1	1	0	0	0	1	1	1	1	0	1	1	0	0	1	0	1	1	1	1	1
AC006270.1|AC002401.4	0	1	0	0	0	0	0	0	0	0	1	0	0	1	0	0	0	0	0	1	0	1	0	0	0	1	0	0	1	1	0	0	0	1	1	0	0	0	0	0	1	1	1	0	0	0	0	1	1
AC006270.1|PGM5-AS1	0	0	0	0	0	0	0	0	0	0	0	0	0	0	0	0	0	0	0	0	0	0	1	0	0	1	1	1	1	1	1	1	1	1	0	1	1	1	1	0	0	1	1	0	1	1	1	1	1
AC006270.1|LINC02163	0	1	0	1	0	0	1	1	1	0	1	0	0	1	1	0	0	0	1	1	1	0	0	0	0	1	1	1	1	1	0	0	0	1	1	1	0	1	1	1	0	0	0	0	0	1	1	1	0
AC006270.1|MIR100HG	0	0	0	0	0	0	0	0	0	0	0	0	0	0	0	0	0	0	0	0	0	1	1	0	0	1	1	0	1	0	0	1	0	0	0	1	0	0	0	1	0	0	0	0	0	1	1	1	1
AC006270.1|AL161431.1	0	1	0	1	0	0	1	1	0	0	1	1	0	1	1	0	0	0	1	1	0	1	1	0	0	1	1	0	1	1	1	0	0	1	1	1	0	0	0	1	1	1	1	0	1	1	1	1	1
AC006270.1|AL161772.1	0	1	0	0	0	0	1	1	1	0	0	0	0	1	1	0	0	0	1	0	0	0	0	0	1	1	0	1	1	0	1	1	0	0	1	1	0	0	0	0	0	0	0	0	0	0	1	1	0
AC006270.1|AP000593.3	0	1	0	1	0	0	0	1	1	0	1	1	0	1	1	0	0	0	1	1	0	1	1	0	1	1	0	1	1	0	0	1	0	1	1	1	0	1	0	1	0	1	1	0	1	1	1	1	1
AC006270.1|LINC01711	0	0	1	1	0	0	1	1	1	0	0	1	0	1	1	0	0	0	1	1	0	1	1	0	1	1	1	0	1	0	1	1	0	1	0	1	0	0	0	1	1	1	1	0	1	1	1	1	1
AC006270.1|NR4A1AS	0	0	0	0	0	0	0	0	0	0	0	0	0	0	0	0	0	0	0	0	0	1	0	0	0	0	0	1	1	0	0	1	1	0	0	0	1	1	1	1	0	0	0	0	1	1	0	1	0
AC006270.1|AC007128.1	0	1	0	1	0	0	1	1	1	0	1	1	0	1	1	0	0	0	1	1	0	1	0	0	0	1	1	1	1	0	0	1	0	1	1	1	0	1	0	1	0	0	0	0	1	1	1	1	0
AC006270.1|LINC02195	0	1	1	0	0	0	1	0	1	0	0	0	0	1	0	0	0	0	0	0	0	0	0	0	0	1	0	0	1	0	1	1	0	1	1	1	0	0	0	1	0	0	0	0	1	1	1	1	1
AC006270.1|AC005180.1	0	0	0	0	0	0	0	0	0	0	0	0	0	0	0	0	0	0	1	0	0	1	1	0	0	1	1	0	1	1	1	1	0	1	0	1	1	1	1	1	0	1	0	0	1	1	1	1	1
AC006270.1|TDRKH-AS1	0	1	0	0	0	0	0	1	1	0	0	0	0	1	1	0	0	0	1	0	0	1	0	0	0	1	0	1	1	0	1	0	0	0	1	1	0	1	0	0	0	0	1	0	1	0	1	1	0
AC006270.1|AC114488.1	0	0	0	0	0	0	0	0	1	0	0	0	0	0	0	0	0	0	1	0	0	1	0	0	0	1	0	1	1	0	0	0	1	0	0	0	0	0	1	0	1	0	0	0	1	0	1	1	0
AC113346.1|AC005180.2	0	0	0	0	0	0	0	0	0	0	0	0	0	0	0	0	0	0	0	0	0	0	1	0	0	0	0	1	0	0	0	0	1	1	0	0	0	0	1	1	1	0	0	0	1	1	0	0	0
AC113346.1|LINC00460	0	0	0	1	0	0	1	0	0	0	0	0	0	0	0	1	0	1	0	1	0	1	1	0	0	0	0	0	0	1	0	1	0	1	1	1	0	0	0	1	1	0	1	1	1	1	0	0	0
AC113346.1|AC093001.1	0	0	0	0	0	0	0	0	0	0	0	0	0	0	0	1	0	1	0	1	0	1	0	0	1	0	0	1	0	0	0	0	1	0	1	0	1	1	1	1	1	0	1	0	0	0	0	0	0
AC113346.1|AL359881.1	0	0	0	0	0	0	1	0	0	0	0	0	0	0	0	0	0	1	0	0	0	1	0	0	0	0	0	1	0	1	0	0	1	1	1	0	1	1	1	1	0	0	1	0	1	0	0	0	0
AC113346.1|AP003071.4	0	0	0	0	0	0	0	0	0	0	0	0	0	0	0	0	0	0	0	0	0	0	1	0	0	0	0	1	0	0	0	1	1	0	0	1	1	0	1	0	1	0	1	1	1	1	0	0	0
AC113346.1|PICSAR	0	0	0	1	0	0	1	0	0	0	0	0	0	0	0	1	0	1	0	1	0	1	1	0	0	0	0	1	0	1	0	1	0	1	1	1	0	0	0	1	1	0	1	0	1	1	0	0	0
AC113346.1|AC134312.5	0	0	0	1	0	0	0	0	0	0	0	0	0	0	0	0	0	1	0	1	0	0	1	0	0	0	0	1	0	0	0	0	1	1	0	0	0	0	0	1	1	0	1	1	1	1	0	0	0
AC113346.1|AC026369.2	0	0	0	1	0	0	1	0	0	0	0	0	0	0	0	1	0	1	0	1	0	0	0	0	0	0	0	1	0	0	0	0	1	0	1	0	0	0	1	0	1	0	1	0	1	1	0	0	0
AC113346.1|AL591806.1	0	0	0	0	0	0	0	0	0	0	0	0	0	0	0	0	0	1	0	1	0	1	0	0	0	0	0	1	0	1	0	0	1	0	1	0	0	0	1	1	1	0	1	1	1	0	0	0	0
AC113346.1|AP001107.5	0	0	0	0	0	0	0	0	0	0	0	0	0	0	0	0	0	0	0	1	0	1	1	0	0	0	0	1	0	1	0	1	1	1	0	1	1	1	1	1	0	0	1	1	0	1	0	0	0
AC113346.1|AC132807.2	0	0	0	1	0	0	1	0	0	0	0	0	0	0	0	1	0	1	0	1	0	0	0	0	0	0	0	1	0	1	0	0	1	1	1	1	0	1	1	0	0	0	1	1	0	0	0	0	0
AC113346.1|AC092171.4	0	0	0	0	0	0	0	0	0	0	0	0	0	0	0	0	0	0	0	0	0	0	0	0	0	0	0	1	0	0	0	0	1	0	1	0	0	0	1	0	0	0	0	0	1	0	0	0	0
AC113346.1|LINC01767	0	0	0	0	0	0	0	0	0	0	0	0	0	0	0	0	0	1	0	1	0	0	0	0	0	0	0	1	0	0	0	0	1	0	1	0	1	1	1	0	1	0	1	0	1	0	0	0	0
AC113346.1|AC112721.1	0	0	0	1	0	0	1	0	0	0	0	0	0	0	0	1	0	1	0	1	0	1	1	0	1	0	0	1	0	1	0	1	1	1	1	1	1	0	1	1	1	0	1	1	0	1	0	0	0
AC113346.1|AC010331.1	0	0	0	0	0	0	0	0	0	0	0	0	0	0	0	1	0	1	0	0	0	0	0	0	0	0	0	1	0	0	0	0	1	0	1	0	0	0	1	0	1	0	0	0	0	0	0	0	0
AC113346.1|AL591848.2	0	0	0	0	0	0	0	0	0	0	0	0	0	0	0	0	0	1	0	0	0	0	0	0	1	0	0	1	0	0	0	0	1	0	1	0	0	1	1	0	1	0	0	0	1	0	0	0	0
AC113346.1|LINC01082	0	0	0	0	0	0	0	0	0	0	0	0	0	0	0	0	0	0	0	0	0	0	1	0	0	0	0	0	0	1	0	0	1	0	0	0	0	1	1	0	1	0	1	0	1	0	0	0	0
AC113346.1|LINC01705	0	0	0	1	0	0	1	0	0	0	0	0	0	0	0	1	0	1	0	1	0	1	1	0	1	0	0	0	0	0	0	0	1	1	0	0	0	1	0	1	1	0	0	0	1	1	0	0	0
AC113346.1|MYCL-AS1	0	0	0	0	0	0	1	0	0	0	0	0	0	0	0	0	0	1	0	1	0	0	0	0	0	0	0	1	0	1	0	0	1	0	1	0	1	1	1	0	1	0	1	0	1	0	0	0	0
AC113346.1|AC099329.2	0	0	0	0	0	0	0	0	0	0	0	0	0	0	0	1	0	1	0	0	0	1	1	0	1	0	0	1	0	0	0	0	1	0	1	0	0	0	1	1	1	0	1	1	0	0	0	0	0
AC113346.1|LINC02577	0	0	0	1	0	0	1	0	0	0	0	0	0	0	0	1	0	1	0	1	0	1	0	0	0	0	0	1	0	0	0	1	0	1	1	0	0	0	0	1	0	0	1	1	0	1	0	0	0
AC113346.1|AL158166.1	0	0	0	1	0	0	0	0	0	0	0	0	0	0	0	0	0	1	0	1	0	0	1	0	0	0	0	0	0	0	0	0	0	0	1	0	0	0	0	0	1	0	0	1	0	1	0	0	0
AC113346.1|FIRRE	0	0	0	1	0	0	1	0	0	0	0	0	0	0	0	1	0	1	0	1	0	0	0	0	0	0	0	1	0	0	0	0	1	1	1	0	0	0	1	0	0	0	1	1	0	1	0	0	0
AC113346.1|MBNL1-AS1	0	0	0	0	0	0	0	0	0	0	0	0	0	0	0	0	0	0	0	0	0	0	0	0	0	0	0	1	0	1	0	0	1	0	0	0	0	0	1	0	1	0	1	0	1	0	0	0	0
AC113346.1|AC100801.1	0	0	0	1	0	0	1	0	0	0	0	0	0	0	0	1	0	1	0	1	0	1	1	0	1	0	0	1	0	0	0	0	1	1	1	1	1	1	0	1	1	0	1	0	1	1	0	0	0
AC113346.1|AC129926.1	0	0	0	0	0	0	0	0	0	0	0	0	0	0	0	0	0	1	0	1	0	0	1	0	0	0	0	1	0	0	0	0	1	0	0	0	0	0	1	0	1	0	0	0	1	0	0	0	0
AC113346.1|LINC01614	0	0	0	1	0	0	1	0	0	0	0	0	0	0	0	1	0	0	0	0	0	0	0	0	1	0	0	0	0	0	0	0	0	0	0	1	1	0	0	1	1	0	0	1	0	1	0	0	0
AC113346.1|AL355916.1	0	0	0	0	0	0	0	0	0	0	0	0	0	0	0	0	0	1	0	1	0	1	0	0	0	0	0	1	0	1	0	0	0	0	1	0	0	0	0	1	1	0	1	0	1	0	0	0	0
AC113346.1|LINC02544	0	0	0	1	0	0	1	0	0	0	0	0	0	0	0	0	0	1	0	0	0	0	1	0	0	0	0	1	0	0	0	0	1	1	0	0	0	0	0	1	1	0	0	1	1	1	0	0	0
AC113346.1|AF127577.3	0	0	0	1	0	0	1	0	0	0	0	0	0	0	0	1	0	1	0	0	0	1	0	0	1	0	0	1	0	1	0	0	1	1	0	1	1	1	1	1	1	0	0	1	1	1	0	0	0
AC113346.1|LINC02820	0	0	0	1	0	0	0	0	0	0	0	0	0	0	0	0	0	1	0	0	0	0	0	0	0	0	0	1	0	0	0	0	0	0	0	1	0	1	0	0	0	0	0	1	1	0	0	0	0
AC113346.1|LINC02154	0	0	0	1	0	0	1	0	0	0	0	0	0	0	0	1	0	1	0	1	0	1	1	0	0	0	0	1	0	1	0	0	1	1	1	0	0	0	1	1	1	0	1	0	1	1	0	0	0
AC113346.1|SCAT1	0	0	0	1	0	0	1	0	0	0	0	0	0	0	0	1	0	1	0	1	0	1	1	0	0	0	0	0	0	1	0	0	0	1	1	1	0	0	0	1	1	0	1	0	0	1	0	0	0
AC113346.1|AC079466.1	0	0	0	1	0	0	1	0	0	0	0	0	0	0	0	1	0	1	0	1	0	0	0	0	1	0	0	1	0	1	0	1	1	0	1	1	1	1	1	1	1	0	1	1	1	0	0	0	0
AC113346.1|AL162424.1	0	0	0	0	0	0	0	0	0	0	0	0	0	0	0	0	0	0	0	0	0	1	1	0	0	0	0	0	0	1	0	1	0	1	1	0	0	0	1	1	1	0	1	1	1	1	0	0	0
AC113346.1|AC053503.3	0	0	0	0	0	0	0	0	0	0	0	0	0	0	0	0	0	0	0	0	0	1	1	0	0	0	0	0	0	1	0	0	1	1	0	1	1	0	1	0	1	0	1	1	1	1	0	0	0
AC113346.1|AC073365.1	0	0	0	1	0	0	1	0	0	0	0	0	0	0	0	1	0	1	0	0	0	0	1	0	0	0	0	1	0	1	0	0	1	1	1	1	1	0	1	1	0	0	1	0	1	1	0	0	0
AC113346.1|AC002401.4	0	0	0	0	0	0	0	0	0	0	0	0	0	0	0	0	0	1	0	1	0	1	0	0	0	0	0	0	0	1	0	0	0	1	1	0	0	0	0	0	1	0	1	0	0	0	0	0	0
AC113346.1|PGM5-AS1	0	0	0	0	0	0	0	0	0	0	0	0	0	0	0	0	0	0	0	1	0	0	1	0	0	0	0	1	0	1	0	0	1	1	0	1	1	1	1	0	0	0	1	1	1	1	0	0	0
AC113346.1|AC011503.2	0	0	0	0	0	0	0	0	0	0	0	0	0	0	0	0	0	1	0	1	0	0	0	0	0	0	0	1	0	0	0	0	1	0	0	0	0	0	1	1	1	0	0	1	0	0	0	0	0
AC113346.1|LINC02163	0	0	0	1	0	0	1	0	0	0	0	0	0	0	0	1	0	1	0	1	0	0	0	0	0	0	0	1	0	1	0	0	1	1	1	1	0	1	1	1	0	0	0	1	1	1	0	0	0
AC113346.1|AC007938.3	0	0	0	0	0	0	0	0	0	0	0	0	0	0	0	0	0	1	0	0	0	0	0	0	0	0	0	0	0	0	0	0	1	0	0	0	0	0	0	0	0	0	1	0	0	0	0	0	0
AC113346.1|MIR100HG	0	0	0	0	0	0	0	0	0	0	0	0	0	0	0	0	0	0	0	0	0	0	1	0	0	0	0	0	0	0	0	0	1	0	0	0	0	0	1	0	0	0	0	1	1	1	0	0	0
AC113346.1|AL161431.1	0	0	0	1	0	0	1	0	0	0	0	0	0	0	0	1	0	1	0	1	0	1	1	0	0	0	0	0	0	1	0	0	0	1	1	0	0	0	1	1	1	0	1	0	1	1	0	0	0
AC113346.1|AL161772.1	0	0	0	0	0	0	0	0	0	0	0	0	0	0	0	0	0	1	0	1	0	0	0	0	0	0	0	1	0	0	0	0	1	0	1	0	0	0	1	0	1	0	0	0	1	0	0	0	0
AC113346.1|AP000593.3	0	0	0	1	0	0	0	0	0	0	0	0	0	0	0	0	0	1	0	1	0	1	1	0	1	0	0	1	0	1	0	0	1	0	1	0	0	0	1	1	1	0	1	0	1	1	0	0	0
AC113346.1|AL513218.1	0	0	0	0	0	0	0	0	0	0	0	0	0	0	0	0	0	1	0	1	0	0	0	0	0	0	0	0	0	0	0	0	1	0	1	0	0	0	1	0	1	0	1	0	1	0	0	0	0
AC113346.1|LINC01711	0	0	0	1	0	0	1	0	0	0	0	0	0	0	0	1	0	1	0	1	0	0	1	0	1	0	0	0	0	0	0	1	1	1	0	1	0	0	0	1	1	0	1	1	1	1	0	0	0
AC113346.1|NR4A1AS	0	0	0	0	0	0	0	0	0	0	0	0	0	0	0	0	0	0	0	0	0	0	0	0	0	0	0	1	0	0	0	0	1	0	1	0	1	1	1	1	0	0	0	0	1	1	0	0	0
AC113346.1|AC007128.1	0	0	0	1	0	0	1	0	0	0	0	0	0	0	0	0	0	1	0	1	0	0	0	0	0	0	0	1	0	0	0	0	1	1	1	1	0	1	1	1	1	0	1	1	1	1	0	0	0
AC113346.1|AP005432.2	0	0	0	0	0	0	0	0	0	0	0	0	0	0	0	0	0	0	0	0	0	0	1	0	0	0	0	1	0	0	0	0	1	0	1	0	0	0	1	0	1	0	0	0	1	0	0	0	0
AC113346.1|LINC02195	0	0	0	0	0	0	1	0	0	0	0	0	0	0	0	1	0	1	0	1	0	0	0	0	0	0	0	0	0	0	0	0	1	1	1	1	0	0	0	1	1	0	1	1	1	0	0	0	0
AC113346.1|AC005180.1	0	0	0	0	0	0	0	0	0	0	0	0	0	0	0	0	0	0	0	0	0	1	1	0	0	0	0	1	0	1	0	1	1	1	0	1	1	0	1	1	1	0	1	1	1	1	0	0	0
AC113346.1|TDRKH-AS1	0	0	0	0	0	0	0	0	0	0	0	0	0	0	0	0	0	1	0	0	0	0	0	0	0	0	0	1	0	0	0	0	1	0	1	0	0	0	1	0	1	0	1	0	1	0	0	0	0
AC113346.1|AC114488.1	0	0	0	0	0	0	0	0	0	0	0	0	0	0	0	0	0	0	0	1	0	0	0	0	0	0	0	1	0	0	0	0	1	0	1	0	0	0	1	0	1	0	0	0	1	0	0	0	0
AC005180.2|LINC00460	1	1	1	1	1	1	1	1	1	1	1	1	1	1	1	1	1	1	1	1	1	1	0	0	1	1	1	0	1	1	1	1	0	1	1	1	0	0	0	1	1	1	1	1	0	1	1	0	1
AC005180.2|AC093001.1	1	1	1	1	1	1	1	1	1	1	1	1	1	1	1	1	1	1	1	1	1	1	0	1	1	1	0	1	0	0	0	0	0	0	1	0	1	1	1	1	1	1	1	0	0	0	0	0	0
AC005180.2|AL359881.1	1	1	1	1	1	1	1	1	1	1	1	1	1	1	1	1	1	1	1	1	1	1	0	1	1	1	0	0	1	1	1	1	0	1	1	1	1	1	1	1	0	1	1	0	1	0	0	0	0
AC005180.2|AP003071.4	1	1	0	1	1	1	1	1	1	0	1	0	1	1	1	1	1	1	0	1	1	1	0	1	1	1	1	1	1	0	0	1	0	0	1	1	1	1	1	0	0	1	1	1	1	0	0	0	0
AC005180.2|PICSAR	1	1	1	1	1	1	1	1	1	1	1	1	1	1	1	1	1	1	1	1	1	1	0	0	0	1	0	1	0	1	0	1	0	1	1	1	0	0	0	1	1	1	1	0	1	1	1	0	0
AC005180.2|AC134312.5	1	1	1	1	1	1	1	1	1	1	1	1	1	1	1	1	1	1	1	1	1	0	0	0	1	1	1	0	1	0	1	0	0	0	0	1	0	0	0	1	1	1	1	1	0	1	1	0	0
AC005180.2|AC026369.2	1	1	1	1	1	1	1	1	1	1	1	1	1	1	1	1	1	1	1	1	1	1	0	0	0	0	0	1	0	0	0	0	0	0	1	0	0	1	0	0	0	1	1	0	0	0	0	0	0
AC005180.2|AL591806.1	1	1	1	1	1	1	1	1	1	1	1	1	1	1	1	1	1	1	1	1	1	1	0	1	1	1	0	1	0	1	0	1	0	0	1	1	0	0	1	1	1	0	1	1	1	0	0	0	1
AC005180.2|AP001107.5	0	1	0	0	1	1	1	1	1	1	1	0	1	1	1	1	1	1	1	1	1	1	0	1	1	1	1	1	1	1	1	1	1	1	1	1	1	1	1	1	0	1	1	1	0	1	0	0	1
AC005180.2|AC132807.2	1	1	0	1	1	1	1	1	1	1	1	1	1	1	1	1	1	1	1	1	1	0	0	0	1	1	1	1	0	1	1	0	1	1	1	1	0	1	0	0	0	0	1	1	0	0	1	0	0
AC005180.2|AC092171.4	1	1	1	1	1	1	1	1	1	1	1	1	1	1	1	1	1	1	1	1	1	0	0	1	1	1	0	1	0	0	0	0	0	0	1	0	0	0	0	0	0	0	1	0	0	0	0	0	0
AC005180.2|LINC01767	1	1	0	1	1	1	1	1	1	1	1	1	1	1	1	1	1	1	1	1	1	0	0	1	1	1	0	1	0	1	0	0	1	0	1	0	1	1	1	0	1	1	1	0	1	0	0	0	0
AC005180.2|AC112721.1	1	1	1	1	1	1	1	1	1	1	1	1	1	1	1	1	1	1	1	1	1	1	0	0	1	0	1	0	1	1	1	1	1	0	1	1	1	1	0	1	1	1	1	1	0	1	1	0	1
AC005180.2|AC010331.1	1	1	1	1	1	1	1	1	1	1	1	1	1	1	1	1	1	1	1	1	1	0	0	1	1	1	0	1	0	0	1	0	0	0	1	0	0	0	0	0	0	1	1	0	0	0	0	0	0
AC005180.2|AL591848.2	1	1	1	1	1	1	1	1	1	1	1	1	1	1	1	1	1	1	1	1	1	0	0	1	1	1	0	1	0	0	1	0	0	0	1	0	0	1	1	0	1	1	1	0	0	0	0	0	0
AC005180.2|LINC01082	0	1	0	0	1	1	0	1	0	0	1	0	1	1	0	0	0	1	0	1	1	0	0	1	1	1	0	0	0	1	0	0	1	0	1	0	0	1	0	0	1	1	1	0	0	0	0	0	0
AC005180.2|LINC01705	1	1	1	1	1	1	1	1	1	1	1	1	1	1	1	1	1	1	1	1	1	1	0	0	1	1	1	0	1	0	1	1	0	0	1	1	0	1	0	1	1	1	0	1	0	1	1	0	1
AC005180.2|MYCL-AS1	1	1	1	1	1	1	1	1	1	1	1	1	1	1	1	1	1	1	1	1	1	0	0	1	1	1	0	1	0	1	1	0	1	0	1	0	1	1	1	0	1	0	1	1	0	0	1	0	0
AC005180.2|ZNF710-AS1	1	1	0	0	1	1	1	1	1	1	1	1	1	1	1	1	1	1	0	1	1	1	0	1	1	0	0	0	0	0	0	0	0	0	1	0	0	0	0	0	0	0	1	0	0	0	0	0	0
AC005180.2|AC099329.2	1	1	1	1	1	1	1	1	1	1	1	1	1	1	1	1	1	1	1	1	1	1	0	1	1	1	0	1	0	1	1	0	1	0	1	0	0	1	1	1	1	1	1	1	0	0	1	0	1
AC005180.2|LINC02577	1	1	1	1	1	1	1	1	1	1	1	1	1	1	1	1	1	1	1	1	1	1	0	0	0	0	0	0	1	0	1	1	0	1	1	1	0	0	0	1	0	1	1	1	0	1	1	0	1
AC005180.2|AL158166.1	1	1	1	1	1	1	1	1	1	1	1	1	1	1	1	1	1	1	1	1	1	0	0	0	0	0	0	0	0	0	0	1	0	0	1	0	0	0	0	0	0	0	0	1	0	0	0	0	0
AC005180.2|FIRRE	1	1	1	1	1	1	1	1	1	1	1	1	1	1	1	1	1	1	1	1	1	1	0	0	1	0	1	1	0	0	0	0	1	0	1	0	0	0	0	0	0	0	1	1	0	0	0	0	0
AC005180.2|MBNL1-AS1	1	1	0	1	1	1	1	1	1	1	1	1	1	1	1	1	1	1	1	1	1	1	0	1	1	0	0	1	0	1	0	1	0	0	1	1	0	1	1	0	1	1	1	0	0	0	1	0	0
AC005180.2|LINC01615	1	1	1	1	1	1	1	1	1	1	1	1	1	1	1	1	1	1	1	1	1	1	0	0	0	1	0	0	1	0	0	0	0	0	0	1	0	0	0	0	1	1	0	1	0	1	1	0	0
AC005180.2|U62317.1	1	1	1	1	1	1	1	1	1	1	1	1	1	1	1	1	1	1	0	1	1	0	0	0	0	0	0	0	0	0	0	0	0	0	1	1	0	0	0	0	1	1	0	0	0	0	0	0	1
AC005180.2|AC129926.1	1	1	1	0	1	1	1	1	1	1	1	1	1	1	1	1	1	1	1	1	1	0	0	1	1	1	0	1	0	0	1	0	1	0	1	0	0	0	1	0	1	0	0	0	1	0	1	0	0
AC005180.2|LINC01614	1	1	1	1	1	1	1	1	1	1	1	1	1	1	1	1	1	1	1	1	1	0	0	0	1	0	1	0	0	0	1	0	0	0	0	1	1	0	0	1	0	0	0	1	0	1	1	0	1
AC005180.2|AL355916.1	1	1	1	1	1	1	1	1	1	1	1	1	1	1	1	1	1	1	1	1	1	1	0	1	1	1	0	1	1	1	0	1	0	0	1	1	0	1	0	1	1	1	1	1	1	0	1	0	0
AC005180.2|LINC02544	1	1	1	1	1	1	1	1	1	1	1	1	1	1	1	1	1	1	1	1	1	1	0	0	1	1	1	1	1	0	0	1	0	1	0	1	0	0	0	1	1	1	1	1	0	0	0	0	1
AC005180.2|AF127577.3	1	1	1	1	1	1	1	1	1	1	1	1	1	1	1	1	1	1	0	1	1	1	0	1	1	1	0	1	0	1	0	0	1	1	1	1	1	1	1	1	1	1	0	1	0	0	1	0	0
AC005180.2|LINC02820	1	1	0	1	1	1	1	1	1	1	1	1	1	1	1	1	1	1	1	1	1	0	0	0	1	0	0	1	0	0	1	0	0	0	1	1	0	1	0	0	0	0	0	1	0	0	1	0	0
AC005180.2|LINC02154	1	1	1	1	1	1	1	1	1	1	1	1	1	1	1	1	1	1	1	1	0	1	0	0	1	0	1	1	0	1	1	0	0	0	1	0	0	1	1	1	1	1	1	0	1	1	0	0	1
AC005180.2|SCAT1	1	1	1	1	1	1	1	1	1	1	1	1	1	1	1	1	1	1	1	1	1	1	0	1	0	1	0	0	1	1	1	0	0	1	1	1	0	0	0	1	1	1	1	1	0	1	0	0	1
AC005180.2|AL162424.1	1	1	1	1	1	1	1	1	1	1	1	1	1	1	1	1	1	1	1	1	1	1	0	1	1	0	1	0	1	1	1	1	0	1	1	1	0	1	0	0	1	1	1	1	1	1	1	0	1
AC005180.2|AC053503.3	1	1	1	0	1	1	1	1	1	1	1	1	1	1	1	1	1	1	0	1	1	1	0	1	0	1	1	0	1	1	1	1	0	1	0	1	1	1	1	0	1	1	1	1	1	1	1	0	1
AC005180.2|AC073365.1	1	1	1	1	1	1	1	1	1	1	1	0	1	1	1	1	1	1	1	1	1	0	0	0	1	1	1	1	1	1	0	0	0	1	1	1	1	0	1	1	0	0	1	0	1	1	1	0	1
AC005180.2|AC002401.4	0	1	0	1	1	1	1	1	1	1	1	1	1	1	1	1	1	1	1	1	1	1	0	1	0	1	0	0	0	1	0	0	0	0	1	0	0	0	0	0	1	1	1	0	0	0	0	0	0
AC005180.2|PGM5-AS1	0	1	0	0	0	1	1	0	1	0	0	0	1	0	0	0	0	1	0	1	1	0	0	1	0	1	1	1	0	1	1	0	1	1	1	1	1	1	1	0	0	1	1	1	1	0	1	0	1
AC005180.2|AC011503.2	1	1	0	1	1	1	1	1	1	1	1	1	1	1	1	1	1	1	1	1	1	0	0	0	1	0	0	0	0	0	0	0	0	0	1	0	0	0	1	1	0	0	0	1	0	0	0	0	0
AC005180.2|LINC02163	1	1	0	1	1	1	1	1	1	1	1	1	1	1	1	1	1	1	1	1	1	0	0	0	1	0	0	1	0	1	0	0	0	1	1	1	0	1	0	1	0	0	1	1	0	1	0	0	0
AC005180.2|AC007938.3	1	1	1	1	1	1	1	1	1	1	1	1	1	1	1	1	1	1	1	1	1	0	0	0	1	0	0	0	0	0	0	0	0	0	1	0	0	0	0	0	0	0	1	0	0	0	0	0	0
AC005180.2|MIR100HG	0	1	0	0	1	1	1	1	0	0	1	0	1	1	1	1	1	1	0	1	1	0	0	0	1	0	1	0	1	0	0	0	0	0	1	1	0	0	0	0	0	1	1	1	0	0	0	0	0
AC005180.2|AL161431.1	1	1	1	1	1	1	1	1	1	1	1	1	1	1	1	1	1	1	1	1	1	1	0	1	0	1	0	0	1	1	1	0	0	0	1	1	0	0	0	1	1	1	1	0	1	1	1	0	1
AC005180.2|AL161772.1	1	1	1	1	1	1	1	1	1	1	1	1	1	1	1	1	1	1	1	1	1	0	0	1	1	1	0	1	0	0	1	0	0	0	1	0	0	1	0	0	0	0	1	0	0	0	0	0	0
AC005180.2|AP000593.3	1	1	1	1	1	1	1	1	1	1	1	1	1	1	1	1	1	1	1	1	1	1	0	1	1	0	0	1	0	1	0	0	0	0	1	1	0	1	0	1	1	1	1	0	1	0	1	0	1
AC005180.2|AL513218.1	1	1	1	1	1	1	1	1	1	1	1	1	1	1	1	1	1	1	1	1	1	0	0	1	1	1	0	0	0	1	0	0	0	0	1	0	0	0	0	0	0	0	1	0	0	0	0	0	0
AC005180.2|LINC01711	1	1	1	1	1	1	1	1	1	1	1	1	1	1	1	1	1	1	1	1	1	0	0	0	1	0	1	0	1	0	1	1	0	1	1	1	0	0	0	1	1	1	1	1	0	1	0	0	1
AC005180.2|SCAT2	1	1	1	1	1	1	1	1	1	1	1	1	1	1	1	1	1	1	1	1	1	0	0	0	1	0	0	0	0	0	0	0	0	0	1	0	0	0	0	0	0	0	1	0	0	0	0	0	0
AC005180.2|NR4A1AS	0	1	0	1	1	1	1	1	0	0	1	0	1	1	1	0	1	1	0	1	1	1	0	1	1	0	0	1	0	0	0	0	1	0	1	0	1	1	1	1	0	1	1	0	0	1	0	0	0
AC005180.2|AC007128.1	1	1	1	1	1	1	1	1	1	1	1	1	1	1	1	1	1	1	1	1	1	1	0	1	1	1	0	1	0	0	0	0	0	1	1	1	0	1	0	1	0	1	1	1	0	1	1	0	0
AC005180.2|AP005432.2	1	1	0	0	1	1	1	1	1	1	1	1	1	1	1	1	1	1	0	1	1	0	0	1	0	1	0	1	0	1	0	0	1	0	1	0	0	0	0	0	1	0	0	0	0	0	0	0	0
AC005180.2|LINC02195	1	1	1	1	1	1	1	1	1	1	1	1	1	1	1	1	1	1	1	1	1	0	0	0	0	1	0	0	0	0	1	0	0	0	1	1	0	0	0	1	1	0	1	1	0	0	1	0	1
AC005180.2|TDRKH-AS1	1	1	1	1	1	1	1	1	1	1	1	1	1	1	1	1	1	1	1	1	1	0	0	1	1	1	0	1	0	0	1	0	0	0	1	1	0	1	0	0	0	0	1	0	1	0	0	0	0
AC005180.2|AC114488.1	1	1	1	1	1	1	1	1	1	1	1	1	1	1	1	1	1	1	1	1	1	0	0	1	1	1	0	1	0	0	0	0	1	0	1	0	0	0	1	0	1	0	0	0	0	0	0	0	0
LINC00460|AC093001.1	0	0	0	0	0	0	0	0	0	0	0	0	0	0	0	0	1	0	0	0	0	1	0	1	1	0	0	1	0	0	0	0	1	0	1	0	1	1	1	0	1	0	1	0	0	0	0	0	0
LINC00460|AL359881.1	0	0	0	0	0	0	0	0	0	0	0	0	0	0	0	0	0	0	0	0	0	1	0	1	1	0	0	1	1	0	1	0	1	0	1	0	1	1	1	0	0	0	1	0	1	0	0	0	0
LINC00460|AP003071.4	0	0	0	0	0	0	0	0	0	0	0	0	0	0	0	0	0	0	0	0	0	0	0	1	0	0	0	1	1	0	0	0	1	0	0	0	1	1	1	0	0	0	0	1	1	0	0	0	0
LINC00460|PICSAR	0	0	0	0	0	0	0	0	0	0	0	1	0	0	0	0	0	0	0	1	0	0	0	0	0	0	0	1	0	1	0	1	0	0	1	0	0	0	0	0	1	0	1	0	1	0	0	0	0
LINC00460|AC134312.5	0	0	0	0	0	0	0	0	0	0	0	0	0	0	0	0	0	0	0	0	0	0	0	0	1	0	0	1	0	0	1	0	1	0	0	0	1	1	1	0	0	0	0	1	0	0	0	0	0
LINC00460|AC026369.2	0	0	0	0	0	0	0	0	0	0	0	0	0	0	0	0	0	0	0	0	0	0	0	1	0	0	0	1	0	0	0	0	1	0	0	0	1	1	1	0	0	0	0	0	1	0	0	0	0
LINC00460|AL591806.1	0	0	0	0	0	0	0	0	0	0	0	0	0	0	0	0	0	0	0	1	0	0	0	1	1	0	0	1	0	1	0	0	1	0	1	0	1	1	1	0	1	0	0	0	1	0	0	0	0
LINC00460|AP001107.5	0	0	0	0	0	0	0	0	0	0	0	0	0	0	0	0	0	0	0	0	0	1	0	1	0	0	0	1	0	1	0	1	1	0	0	0	1	1	1	0	0	0	0	1	0	0	0	0	0
LINC00460|AC132807.2	0	0	0	0	0	0	0	0	0	0	0	0	0	0	0	0	1	0	0	1	1	0	0	0	0	0	0	1	0	1	1	0	1	0	0	0	1	1	1	0	0	0	1	1	0	0	0	0	0
LINC00460|AC092171.4	0	0	0	0	0	0	0	0	0	0	0	0	0	0	0	0	0	0	0	0	0	0	0	1	1	0	0	1	0	0	0	0	1	0	0	0	1	1	1	0	0	0	0	0	1	0	0	0	0
LINC00460|LINC01767	0	0	0	0	0	0	0	0	0	0	0	0	0	0	0	0	0	0	0	1	0	0	0	1	1	0	0	1	0	0	0	0	1	0	1	0	1	1	1	0	0	0	0	0	1	0	0	0	0
LINC00460|AC112721.1	0	0	0	0	0	0	0	0	0	0	0	1	0	0	0	0	0	0	0	1	0	1	0	0	1	0	0	1	0	0	1	1	1	0	0	0	1	1	1	0	0	0	1	1	0	0	0	0	1
LINC00460|AC010331.1	0	0	0	0	0	0	0	0	0	0	0	1	0	0	0	0	0	0	0	0	0	0	0	1	0	0	0	1	0	0	0	0	1	0	0	0	1	1	1	0	0	0	0	0	0	0	0	0	0
LINC00460|AL591848.2	0	0	0	0	0	0	0	0	0	0	0	0	0	0	0	0	0	0	0	0	0	0	0	1	1	0	0	1	0	0	0	0	1	0	1	0	1	1	1	0	1	0	0	0	1	0	0	0	0
LINC00460|LINC01082	0	0	0	0	0	0	0	0	0	0	0	0	0	0	0	0	0	0	0	0	0	0	0	1	0	0	0	1	0	1	0	0	1	0	0	0	1	1	1	0	0	0	0	0	1	0	0	0	0
LINC00460|LINC01705	0	0	0	0	0	0	0	0	0	0	0	1	0	0	0	0	1	0	0	0	0	0	0	0	1	0	0	1	0	0	0	0	1	0	0	0	1	1	1	0	0	0	0	0	1	0	0	0	1
LINC00460|MYCL-AS1	0	0	0	0	0	0	0	0	0	0	0	1	0	0	0	0	0	0	0	1	1	0	0	1	1	0	0	1	0	1	0	0	1	0	1	0	1	1	1	0	1	0	0	0	1	0	0	0	0
LINC00460|AC099329.2	0	0	0	0	0	0	0	0	0	0	0	1	0	0	1	0	0	0	0	0	0	0	0	1	1	1	0	1	0	0	0	0	1	0	0	0	1	1	1	0	0	0	1	1	0	0	0	0	0
LINC00460|LINC02577	0	0	0	0	0	0	0	0	0	0	0	1	0	0	1	0	0	0	0	1	0	1	0	0	0	0	0	1	0	0	0	1	0	0	0	0	0	1	1	0	0	1	1	1	0	0	0	0	1
LINC00460|AL158166.1	0	0	0	0	0	0	0	0	0	0	0	0	0	0	0	0	0	0	0	0	0	0	0	0	0	0	0	1	0	0	0	0	1	0	0	0	1	1	1	0	0	0	0	0	0	0	0	0	0
LINC00460|FIRRE	0	0	0	0	0	0	0	0	0	0	0	1	0	0	0	0	1	0	0	0	0	0	0	1	1	0	0	1	0	0	0	0	1	0	0	0	1	1	1	0	0	0	0	1	0	0	0	0	0
LINC00460|MBNL1-AS1	0	0	0	0	0	0	0	0	0	0	0	0	0	0	0	0	0	0	0	0	0	0	0	1	0	0	0	1	0	0	0	0	1	0	0	0	1	1	1	0	0	0	0	0	1	0	0	0	0
LINC00460|AC100801.1	0	0	0	0	0	0	0	0	0	0	0	1	0	0	1	0	1	0	0	1	1	1	0	1	1	1	0	1	0	0	1	0	1	0	1	0	1	1	0	0	1	0	1	0	1	0	0	0	0
LINC00460|AC129926.1	0	0	0	0	0	0	0	0	0	0	0	0	0	0	0	0	0	0	0	0	0	0	0	1	1	0	0	1	0	0	0	0	1	0	0	0	1	1	1	0	1	0	0	0	1	0	0	0	0
LINC00460|LINC01614	0	0	0	0	0	0	0	0	0	0	0	1	0	0	1	0	0	0	0	0	0	0	0	0	1	0	0	0	0	0	0	0	1	0	0	0	1	1	1	0	0	0	0	1	0	0	0	0	1
LINC00460|AL355916.1	0	0	0	0	0	0	0	0	0	0	0	0	0	0	0	0	0	0	0	0	0	0	0	1	1	0	0	1	0	1	0	0	1	0	0	0	1	1	0	0	0	0	0	0	1	0	0	0	0
LINC00460|LINC02544	0	0	0	0	0	0	0	0	0	0	0	0	0	0	0	0	0	0	0	0	0	0	0	1	1	0	0	1	1	0	0	0	1	0	0	0	1	1	1	0	0	0	0	0	1	0	0	0	0
LINC00460|AF127577.3	0	0	0	0	0	0	0	0	0	0	0	0	0	0	0	0	1	0	0	0	1	1	0	1	1	0	0	1	0	1	0	0	1	0	0	0	1	1	1	0	0	0	0	1	0	0	0	0	0
LINC00460|LINC02820	0	0	0	0	0	0	0	0	0	0	0	0	0	0	0	0	1	0	0	0	1	0	0	0	0	0	0	1	0	0	1	0	1	0	0	0	1	1	1	0	0	0	0	1	1	0	0	0	0
LINC00460|LINC02154	0	0	0	0	0	0	0	0	0	0	0	1	0	0	0	0	0	0	0	1	0	1	0	0	1	0	0	1	0	1	1	0	1	0	0	0	1	1	1	0	0	0	1	0	1	0	0	0	0
LINC00460|SCAT1	0	0	0	0	0	0	0	0	0	0	0	1	0	0	1	0	0	0	0	1	0	0	0	1	0	0	0	1	1	1	1	0	0	0	0	0	1	1	0	0	0	1	1	0	0	0	0	0	0
LINC00460|AC079466.1	0	0	0	0	0	0	0	0	0	0	0	1	0	0	1	0	1	0	0	1	1	0	0	1	1	1	0	1	0	1	0	1	1	0	1	0	1	1	1	0	1	0	1	1	1	0	0	0	0
LINC00460|AL162424.1	0	0	0	0	0	0	0	0	0	0	0	0	0	0	0	0	0	0	0	0	0	0	0	1	0	0	0	1	1	1	1	1	1	0	0	0	1	1	1	0	0	0	0	1	1	0	0	0	0
LINC00460|AC053503.3	0	0	0	0	0	0	0	0	0	0	0	0	0	0	0	0	0	0	0	0	0	1	0	1	0	0	0	1	1	1	0	0	1	0	0	0	1	1	1	0	1	1	0	1	1	0	0	0	1
LINC00460|AC073365.1	0	0	0	0	0	0	0	0	0	0	0	0	0	0	1	0	1	0	0	0	1	0	0	0	1	0	0	1	0	1	0	0	1	0	1	0	1	1	1	0	0	0	1	0	1	0	0	0	0
LINC00460|PGM5-AS1	0	0	0	0	0	0	0	0	0	0	0	0	0	0	0	0	0	0	0	0	0	0	0	1	0	0	0	1	0	1	1	0	1	0	0	0	1	1	1	0	0	0	0	1	1	0	0	0	0
LINC00460|AC011503.2	0	0	0	0	0	0	0	0	0	0	0	0	0	0	0	0	0	0	0	0	0	0	0	1	0	0	0	1	0	0	0	0	1	0	0	0	1	1	1	0	0	0	0	1	0	0	0	0	0
LINC00460|LINC02163	0	0	0	0	0	0	0	0	0	0	0	0	0	0	0	0	1	0	0	1	1	0	0	0	1	0	0	1	0	1	0	0	1	0	0	0	1	1	1	0	0	0	0	1	0	0	0	0	0
LINC00460|AC007938.3	0	0	0	0	0	0	0	0	0	0	0	0	0	0	0	0	0	0	0	0	0	0	0	0	1	0	0	1	0	0	0	0	1	0	0	0	1	1	1	0	0	0	0	0	0	0	0	0	0
LINC00460|AL161431.1	0	0	0	0	0	0	0	0	0	0	0	1	0	0	0	0	1	0	0	1	0	1	0	1	0	0	0	0	1	1	0	0	0	0	1	0	0	0	1	0	1	1	0	0	1	0	0	0	1
LINC00460|AL161772.1	0	0	0	0	0	0	0	0	0	0	0	0	0	0	0	0	0	0	0	0	0	0	0	1	1	0	0	1	0	0	0	0	1	0	0	0	1	1	1	0	0	0	0	0	0	0	0	0	0
LINC00460|AP000593.3	0	0	0	0	0	0	0	0	0	0	0	0	0	0	0	0	0	0	0	1	0	1	0	1	1	0	0	1	0	1	0	0	1	0	0	0	1	1	1	0	0	0	0	0	1	0	0	0	0
LINC00460|AL513218.1	0	0	0	0	0	0	0	0	0	0	0	0	0	0	0	0	0	0	0	0	0	0	0	1	1	0	0	1	0	0	0	0	1	0	0	0	1	1	1	0	0	0	0	0	1	0	0	0	0
LINC00460|LINC01711	0	0	0	0	0	0	0	0	0	0	0	1	0	0	1	0	1	0	0	0	0	0	0	0	1	0	0	1	1	0	1	0	1	0	0	0	1	0	1	0	1	0	0	0	1	0	0	0	0
LINC00460|NR4A1AS	0	0	0	0	0	0	0	0	0	0	0	0	0	0	0	0	0	0	0	0	0	0	0	1	0	0	0	1	0	0	0	0	1	0	0	0	1	1	1	0	0	0	0	0	1	0	0	0	0
LINC00460|AC007128.1	0	0	0	0	0	0	0	0	0	0	0	0	0	0	0	0	1	0	0	0	0	0	0	1	1	0	0	1	0	0	0	0	1	0	0	0	1	1	1	0	0	0	0	1	1	0	0	0	0
LINC00460|AP005432.2	0	0	0	0	0	0	0	0	0	0	0	0	0	0	0	0	0	0	0	0	0	0	0	1	0	0	0	1	0	0	0	0	1	0	0	0	1	1	1	0	0	0	0	0	0	0	0	0	0
LINC00460|LINC02195	0	0	0	0	0	0	0	0	0	0	0	0	0	0	0	0	0	0	0	0	0	0	0	1	0	0	0	0	0	0	0	0	1	0	1	0	1	1	1	0	0	0	0	1	1	0	0	0	1
LINC00460|AC005180.1	0	0	0	0	0	0	0	0	0	0	0	0	0	0	0	0	0	0	0	0	0	0	0	1	0	0	0	1	1	1	1	1	1	0	0	0	1	1	1	0	0	0	0	1	1	0	0	0	0
LINC00460|TDRKH-AS1	0	0	0	0	0	0	0	0	0	0	0	0	0	0	0	0	0	0	0	0	0	0	0	1	1	0	0	1	0	0	0	0	1	0	0	0	1	1	1	0	0	0	0	0	1	0	0	0	0
LINC00460|AC114488.1	0	0	0	0	0	0	0	0	0	0	0	0	0	0	0	0	0	0	0	0	0	0	0	1	1	0	0	1	0	0	0	0	1	0	0	0	1	1	1	0	1	0	0	0	1	0	0	0	0
AC093001.1|AL359881.1	1	0	1	0	0	0	1	0	0	1	0	1	0	0	1	0	0	0	0	0	1	0	1	0	0	0	0	0	1	1	1	1	0	1	0	1	1	0	0	1	0	1	0	1	1	0	1	0	0
AC093001.1|AP003071.4	0	0	0	0	0	0	0	0	0	0	0	0	0	0	0	0	0	0	0	0	0	0	1	0	0	0	1	0	1	1	1	1	0	1	0	1	1	0	0	0	0	1	0	1	1	1	1	0	0
AC093001.1|PICSAR	1	0	1	1	0	0	1	0	0	1	0	1	0	0	1	0	0	0	1	1	1	0	1	0	0	0	0	0	1	1	0	1	0	1	0	1	0	0	0	1	0	1	0	1	1	1	1	0	0
AC093001.1|AC134312.5	1	0	1	1	0	0	0	0	0	0	0	1	0	0	1	0	0	0	0	0	1	0	1	0	0	0	1	0	1	1	1	1	0	1	0	1	0	0	0	0	0	1	0	1	1	1	1	0	0
AC093001.1|AC026369.2	1	0	1	1	0	0	1	0	0	1	0	1	0	0	0	0	0	0	0	0	1	0	1	0	0	0	0	0	1	1	1	1	1	1	0	1	0	0	0	0	0	1	0	1	1	1	1	0	0
AC093001.1|AL591806.1	1	0	1	1	0	0	1	1	0	0	0	1	0	0	1	0	0	0	1	1	1	0	1	1	0	0	0	0	1	1	1	1	1	1	0	1	0	0	0	0	0	0	0	1	1	1	1	0	1
AC093001.1|AP001107.5	0	0	0	0	0	0	0	0	0	0	0	0	0	0	0	0	0	0	0	0	0	0	1	0	0	0	1	0	1	1	1	1	1	1	0	1	1	0	0	0	0	1	0	1	1	1	1	0	1
AC093001.1|AC132807.2	1	0	0	1	0	0	1	1	0	0	0	0	0	0	0	0	0	0	0	1	1	0	1	0	0	0	1	0	1	1	1	0	1	1	0	1	0	0	0	0	0	0	0	1	1	0	1	0	0
AC093001.1|AC092171.4	1	0	0	0	0	0	0	0	0	0	0	1	0	0	1	0	0	0	0	0	1	0	1	0	0	0	0	0	0	1	1	1	0	1	0	1	0	0	0	0	0	0	0	1	1	0	1	0	0
AC093001.1|LINC01767	1	0	0	0	0	0	0	0	0	0	0	0	0	0	1	0	0	0	1	1	1	0	1	1	0	0	0	0	1	1	1	1	1	1	0	1	1	0	0	0	0	1	0	1	1	0	1	0	0
AC093001.1|AC112721.1	1	0	1	1	0	0	1	1	0	1	0	1	0	0	1	0	0	0	1	1	1	0	1	0	0	0	1	0	1	1	1	1	1	1	0	1	1	0	0	1	0	1	0	1	1	1	1	0	1
AC093001.1|AC010331.1	1	0	1	0	0	0	0	0	0	1	0	1	0	0	1	0	0	0	0	0	1	0	1	0	0	0	0	0	0	1	1	1	0	1	0	1	0	0	0	0	0	0	0	0	1	0	1	0	0
AC093001.1|AL591848.2	1	0	0	0	0	0	0	1	0	0	0	1	0	0	0	0	0	0	0	0	1	0	1	1	0	0	0	0	1	1	1	1	0	1	0	1	0	0	0	0	0	1	0	0	1	0	1	0	0
AC093001.1|LINC01082	0	0	0	0	0	0	0	0	0	0	0	0	0	0	0	0	0	0	0	0	0	0	1	0	0	0	0	0	1	1	0	1	1	1	0	1	0	0	0	0	0	1	0	1	1	1	1	0	0
AC093001.1|LINC01705	1	0	1	1	0	0	1	1	0	1	0	1	0	0	1	0	0	0	0	0	1	0	1	0	0	0	1	0	1	1	1	1	0	1	0	1	0	0	0	1	0	1	0	1	1	1	1	0	1
AC093001.1|MYCL-AS1	1	0	1	0	0	0	1	1	0	0	0	1	0	0	0	0	0	0	1	1	1	0	1	0	0	0	0	0	0	1	1	1	1	1	0	1	0	0	0	0	0	0	0	1	1	0	1	0	0
AC093001.1|AC099329.2	1	0	1	1	0	0	1	0	0	1	0	1	0	0	1	0	0	0	1	0	1	0	1	1	0	1	0	0	0	1	1	0	1	1	0	1	0	0	0	0	0	1	0	1	1	0	1	0	1
AC093001.1|LINC02577	1	0	0	1	0	0	1	1	0	1	0	1	0	0	1	0	0	0	0	1	1	0	1	0	0	0	0	0	1	1	1	1	0	1	0	1	0	0	0	1	0	1	0	1	1	1	1	0	1
AC093001.1|AL158166.1	1	0	1	1	0	0	1	0	0	0	0	0	0	0	0	0	0	0	1	0	1	0	1	0	0	0	0	0	1	1	1	1	0	1	0	1	0	0	0	0	0	0	0	1	1	1	1	0	0
AC093001.1|FIRRE	1	0	1	1	0	0	1	0	0	1	0	1	0	0	1	0	0	0	0	0	1	0	1	0	0	0	1	0	0	1	0	1	1	1	0	1	0	0	0	0	0	0	0	1	1	1	1	0	0
AC093001.1|MBNL1-AS1	0	0	0	0	0	0	0	0	0	0	0	0	0	0	0	0	0	0	0	0	0	0	1	0	0	0	0	0	1	1	1	1	0	1	0	1	0	0	0	0	0	1	0	1	1	1	1	0	0
AC093001.1|AC100801.1	1	0	1	1	0	0	1	1	0	1	0	1	0	0	1	0	0	0	1	1	1	0	1	0	0	1	1	0	1	1	1	1	1	1	0	1	1	0	0	1	0	1	0	1	1	1	1	0	1
AC093001.1|LINC01615	1	0	1	1	0	0	1	0	0	0	0	1	0	0	0	0	0	0	0	0	1	0	1	0	0	0	0	0	1	1	1	1	0	1	0	1	0	0	0	0	0	1	0	1	1	1	1	0	0
AC093001.1|U62317.1	1	0	0	1	0	0	0	0	0	0	0	1	0	0	0	0	0	0	0	0	1	0	1	0	0	0	0	0	0	1	1	0	0	1	0	1	0	0	0	0	0	0	0	0	1	1	1	0	1
AC093001.1|AC129926.1	1	0	0	0	0	0	0	0	0	1	0	0	0	0	1	0	0	0	1	0	1	0	1	1	0	0	0	0	0	1	1	1	1	1	0	1	0	0	0	0	0	0	0	1	1	0	1	0	0
AC093001.1|LINC01614	1	0	1	1	0	0	1	0	0	1	0	1	0	0	1	0	0	0	1	0	1	0	1	0	0	0	1	0	1	1	1	1	0	1	0	1	1	0	0	1	0	0	0	1	1	1	1	0	1
AC093001.1|AL355916.1	1	0	1	1	0	0	0	0	0	0	0	1	0	0	1	0	0	0	1	0	1	0	1	0	0	0	0	0	1	1	1	1	0	1	0	1	0	0	0	0	0	0	0	1	1	1	1	0	0
AC093001.1|LINC02544	1	0	1	1	0	0	1	0	0	0	0	1	0	0	1	0	0	0	0	0	1	0	1	0	0	0	1	0	1	1	1	1	1	1	0	1	0	0	0	1	0	1	0	1	1	1	1	0	1
AC093001.1|AF127577.3	1	0	1	1	0	0	1	1	0	1	0	1	0	0	1	0	0	0	0	0	1	0	1	1	0	0	0	0	0	1	1	0	1	1	0	1	1	0	0	1	0	0	0	1	1	1	1	0	0
AC093001.1|LINC02820	1	0	0	1	0	0	0	1	0	0	0	0	0	0	0	0	0	0	0	0	1	0	1	0	0	0	0	0	0	1	1	0	0	1	0	1	0	0	0	0	0	0	0	1	1	0	1	0	0
AC093001.1|LINC02154	1	0	1	1	0	0	1	1	0	1	0	1	0	0	1	0	0	0	1	1	0	0	1	0	0	0	1	0	1	1	1	1	0	1	0	1	0	0	0	1	0	1	0	1	1	1	0	0	1
AC093001.1|SCAT1	1	0	1	1	0	0	1	1	0	1	0	1	0	0	1	0	0	0	1	1	1	0	1	0	0	0	0	0	1	1	1	1	0	1	0	1	0	0	0	0	0	1	0	1	1	1	1	0	1
AC093001.1|AC079466.1	1	0	1	1	0	0	1	1	0	1	0	1	0	0	1	0	0	0	1	1	1	0	1	1	0	1	1	0	1	1	1	1	1	1	0	1	1	0	0	1	0	0	0	1	1	1	1	0	1
AC093001.1|AL162424.1	1	0	0	0	0	0	0	0	0	0	0	0	0	0	0	0	0	0	0	0	0	0	1	0	0	0	1	0	1	1	1	1	0	1	0	1	0	0	0	0	0	1	0	1	1	1	1	0	1
AC093001.1|AC053503.3	0	0	0	0	0	0	0	0	0	0	0	0	0	0	0	0	0	0	0	0	0	0	1	0	0	0	1	0	1	1	1	1	0	1	0	1	1	0	0	0	0	1	0	1	1	1	1	0	1
AC093001.1|AC073365.1	1	0	0	1	0	0	1	1	0	0	0	0	0	0	1	0	0	0	1	0	1	0	1	0	0	0	1	0	1	1	0	0	0	1	0	1	0	0	0	1	0	0	0	1	1	1	1	0	1
AC093001.1|AC002401.4	0	0	0	1	0	0	0	0	0	0	0	0	0	0	0	0	0	0	0	1	1	0	1	0	0	0	0	0	0	1	0	0	0	1	0	1	0	0	0	0	0	1	0	0	1	1	0	0	0
AC093001.1|PGM5-AS1	0	0	0	0	0	0	0	0	0	0	0	0	0	0	0	0	0	0	0	0	0	0	1	0	0	1	1	0	1	1	1	1	1	1	0	1	1	0	0	0	0	1	0	1	1	1	1	0	1
AC093001.1|LINC02163	1	0	0	1	0	0	1	1	0	0	0	1	0	0	1	0	0	0	0	1	1	0	1	0	0	0	0	0	0	1	1	0	0	1	0	1	0	0	0	1	0	0	0	1	1	1	1	0	0
AC093001.1|MIR100HG	0	0	0	0	0	0	0	0	0	0	0	0	0	0	0	0	0	0	0	0	0	0	1	0	0	0	1	0	1	1	1	1	0	1	0	1	0	0	0	0	0	0	0	1	1	1	1	0	0
AC093001.1|AL161431.1	1	0	1	1	0	0	1	1	0	1	0	1	0	0	1	0	0	0	1	1	0	0	1	1	0	0	0	0	1	1	1	0	0	1	0	1	0	0	0	1	0	1	0	0	1	1	1	0	1
AC093001.1|AL161772.1	1	0	0	0	0	0	1	1	0	0	0	0	0	0	1	0	0	0	1	0	1	0	1	1	0	0	0	0	1	1	1	1	0	1	0	1	0	0	0	0	0	0	0	1	1	0	1	0	0
AC093001.1|AP000593.3	1	0	1	1	0	0	1	0	0	1	0	1	0	0	1	0	0	0	1	1	1	0	1	0	0	0	0	0	1	1	1	1	0	1	0	1	0	0	0	1	0	1	0	1	1	1	1	0	1
AC093001.1|AL513218.1	0	0	1	0	0	0	0	0	0	0	0	1	0	0	1	0	0	0	1	0	1	0	1	0	0	0	0	0	1	1	1	1	0	1	0	1	0	0	0	0	0	0	0	1	1	0	1	0	0
AC093001.1|LINC01711	1	0	1	1	0	0	1	0	0	1	0	1	0	0	1	0	0	0	1	1	1	0	1	0	0	0	1	0	1	1	1	1	0	1	0	1	0	0	0	1	0	1	0	1	1	1	1	0	1
AC093001.1|NR4A1AS	0	0	0	0	0	0	0	0	0	0	0	0	0	0	0	0	0	0	0	0	0	0	1	1	0	0	0	0	1	1	1	1	1	1	0	1	0	0	0	0	0	0	0	1	1	1	1	0	0
AC093001.1|AC007128.1	1	0	1	1	0	0	1	1	0	0	0	1	0	0	1	0	0	0	1	1	1	0	1	1	0	0	0	0	1	1	0	1	0	1	0	1	0	0	0	1	0	0	0	1	1	1	1	0	0
AC093001.1|AP005432.2	0	0	0	0	0	0	0	1	0	0	0	0	0	0	0	0	0	0	0	0	1	0	1	1	0	0	0	0	0	1	1	0	1	1	0	1	0	0	0	0	0	0	0	1	1	0	1	0	0
AC093001.1|LINC02195	1	0	1	0	0	0	1	0	0	1	0	1	0	0	0	0	0	0	0	0	1	0	1	0	0	0	0	0	0	1	1	1	0	1	0	1	0	0	0	0	0	0	0	1	1	1	1	0	1
AC093001.1|AC005180.1	0	0	0	0	0	0	0	0	0	0	0	0	0	0	0	0	0	0	1	0	0	0	1	0	0	0	1	0	1	1	1	1	1	1	0	1	1	0	0	0	0	1	0	1	1	1	1	0	1
AC093001.1|TDRKH-AS1	1	0	0	0	0	0	1	0	0	0	0	1	0	0	1	0	0	0	0	0	1	0	1	0	0	0	0	0	1	1	1	1	0	1	0	1	0	0	0	0	0	0	0	0	1	1	1	0	0
AC093001.1|AC114488.1	0	0	1	0	0	0	0	0	0	0	0	0	0	0	1	0	0	0	1	0	1	0	1	1	0	1	0	0	1	1	0	1	1	1	0	1	0	0	0	0	0	0	0	0	1	0	1	0	0
AL359881.1|AP003071.4	0	0	0	0	0	0	0	0	0	0	0	0	0	0	0	0	0	0	0	1	0	0	1	1	0	1	1	1	0	0	0	1	0	0	0	1	0	0	0	0	1	0	0	1	0	1	1	1	1
AL359881.1|PICSAR	1	0	0	1	0	0	0	1	0	0	0	1	0	0	1	1	1	0	1	1	1	0	1	0	0	1	1	1	0	1	0	1	0	0	0	1	0	0	0	0	1	1	0	1	0	1	1	1	1
AL359881.1|AC134312.5	1	0	0	1	0	0	0	0	0	0	0	1	0	1	0	1	0	0	1	1	0	0	1	0	1	1	1	1	0	0	0	0	0	0	0	0	0	0	0	0	1	0	0	1	0	1	1	1	1
AL359881.1|AC026369.2	1	0	0	1	0	0	0	0	1	0	0	1	0	1	0	1	0	0	1	1	1	0	1	0	0	0	1	1	0	0	0	0	1	0	0	0	0	0	0	0	1	0	0	0	0	1	1	0	0
AL359881.1|AL591806.1	1	0	0	1	0	0	0	1	1	0	0	1	0	1	1	0	1	0	1	1	1	0	1	1	1	1	1	1	0	1	0	0	1	0	1	0	0	0	0	0	1	0	0	1	0	1	1	1	1
AL359881.1|AP001107.5	0	0	0	0	0	0	0	0	0	0	0	0	0	0	0	0	0	0	0	1	0	0	1	0	0	1	1	1	0	1	0	1	1	0	0	1	0	0	0	0	0	1	0	1	0	1	1	1	1
AL359881.1|AC132807.2	1	0	0	1	0	0	0	1	1	0	0	0	0	1	0	1	1	0	1	1	1	0	1	0	0	1	1	1	0	1	0	0	1	0	0	1	0	0	0	0	0	0	1	1	0	1	1	1	0
AL359881.1|AC092171.4	1	0	0	0	0	0	0	0	1	0	0	1	0	1	0	1	0	0	1	1	0	0	1	0	1	1	1	1	0	0	0	0	1	0	0	0	0	0	0	0	1	0	0	0	0	1	0	0	0
AL359881.1|LINC01767	1	0	0	0	0	0	0	0	1	0	0	0	0	0	1	1	0	0	1	1	1	0	1	1	1	0	1	1	0	0	0	0	1	0	0	0	0	0	0	0	1	0	0	0	1	0	0	0	0
AL359881.1|AC112721.1	1	0	0	1	0	0	0	1	1	0	0	1	0	1	1	1	0	0	1	1	1	0	1	0	1	0	1	1	0	0	0	1	1	0	0	1	0	0	0	0	1	1	1	1	0	1	1	1	1
AL359881.1|AC010331.1	1	0	0	1	0	0	0	0	0	0	0	1	0	0	0	1	0	0	0	1	0	0	1	0	0	1	1	1	0	0	0	0	0	0	0	0	0	0	0	0	1	0	0	0	0	1	0	0	0
AL359881.1|AL591848.2	1	0	0	0	0	0	0	1	1	0	0	0	0	1	0	0	0	0	1	0	1	0	1	1	1	1	1	1	0	0	0	0	1	0	0	0	0	0	0	0	1	0	0	0	0	1	0	0	0
AL359881.1|LINC01082	0	0	0	0	0	0	0	0	0	0	0	0	0	0	0	0	0	0	0	1	0	0	1	1	0	1	1	0	0	1	0	0	1	0	0	0	0	0	0	0	1	0	0	0	0	1	0	0	0
AL359881.1|LINC01705	1	0	0	1	0	0	0	1	1	0	0	1	0	1	1	1	1	0	1	1	1	0	1	0	1	0	1	0	0	0	0	0	0	0	0	1	0	0	0	0	1	1	0	1	0	1	1	1	1
AL359881.1|MYCL-AS1	1	0	0	0	0	0	0	1	1	0	0	1	0	1	0	0	1	0	1	1	1	0	1	0	1	1	1	1	0	1	0	0	1	0	0	0	0	0	0	0	1	0	0	1	0	1	1	0	0
AL359881.1|ZNF710-AS1	0	0	0	0	0	0	0	0	0	0	0	0	0	0	0	0	0	0	0	1	0	0	1	0	0	0	1	1	0	0	0	0	0	0	0	0	0	0	0	0	1	0	0	0	0	1	1	0	1
AL359881.1|AC099329.2	1	0	0	1	0	0	0	0	1	0	0	1	0	0	1	1	0	0	1	1	1	0	1	1	1	1	1	1	0	0	0	0	1	0	0	0	0	0	0	0	1	0	1	1	0	1	1	0	1
AL359881.1|LINC02577	1	0	0	1	0	0	0	1	1	0	0	1	0	1	1	1	0	0	1	1	0	0	1	0	0	0	1	0	0	0	0	1	0	0	0	0	0	0	0	0	1	1	0	1	0	1	1	1	1
AL359881.1|AL158166.1	1	0	0	1	0	0	0	0	0	0	0	0	0	0	0	0	0	0	1	1	1	0	1	0	0	0	1	0	0	0	0	0	0	0	0	0	0	0	0	0	1	0	0	1	0	1	1	0	0
AL359881.1|FIRRE	1	0	0	1	0	0	0	1	1	0	0	1	0	1	1	1	1	0	1	1	0	0	1	0	1	0	1	1	0	0	0	0	1	0	0	0	0	0	0	0	1	0	0	1	0	1	0	0	1
AL359881.1|MBNL1-AS1	0	0	0	0	0	0	0	0	0	0	0	0	0	0	0	0	0	0	1	1	0	0	1	0	0	0	1	1	0	0	0	0	1	0	0	0	0	0	0	0	1	0	0	1	0	1	1	1	1
AL359881.1|AC100801.1	1	0	0	1	0	0	0	1	1	0	0	1	0	1	1	1	1	0	1	1	1	0	1	0	1	1	1	1	0	0	0	0	1	0	1	1	0	0	0	0	1	1	1	1	1	1	1	1	1
AL359881.1|LINC01615	1	0	0	1	0	0	0	0	1	0	0	1	0	0	0	0	0	0	0	1	0	0	1	0	0	1	1	0	0	0	0	0	0	0	0	0	0	0	0	0	1	0	0	1	0	1	1	1	0
AL359881.1|U62317.1	1	0	0	1	0	0	0	0	0	0	0	1	0	0	0	1	0	0	0	1	1	0	0	0	0	0	1	0	0	0	0	0	0	0	0	1	0	0	0	0	1	0	0	0	0	1	0	1	1
AL359881.1|AC129926.1	1	0	0	0	0	0	0	0	1	0	0	0	0	1	0	0	0	0	1	1	1	0	1	1	1	1	1	1	0	0	0	0	1	0	0	0	0	0	0	0	1	0	0	1	1	1	1	0	0
AL359881.1|LINC01614	1	0	0	1	0	0	0	0	1	0	0	1	0	0	1	1	1	0	1	0	0	0	1	0	1	0	1	0	0	0	0	0	0	0	0	1	0	0	0	0	1	0	0	1	0	1	1	1	1
AL359881.1|AL355916.1	1	0	0	1	0	0	0	1	0	0	0	1	0	1	1	1	0	0	1	1	1	0	1	0	1	1	1	1	0	1	0	0	0	0	0	0	0	0	0	0	1	0	0	1	0	1	1	1	1
AL359881.1|LINC02544	1	0	0	1	0	0	0	0	1	0	0	1	0	0	1	1	1	0	1	0	0	0	1	0	1	1	1	1	0	0	0	0	1	0	0	0	0	0	0	0	1	1	0	1	0	1	1	1	1
AL359881.1|AF127577.3	1	0	0	1	0	0	0	1	1	0	0	1	0	1	0	1	1	0	0	1	1	0	1	1	1	1	1	1	0	1	0	0	1	0	0	1	0	0	0	0	1	0	0	1	0	1	1	1	0
AL359881.1|LINC02820	1	0	0	1	0	0	0	1	0	0	0	0	0	1	0	0	1	0	0	1	1	0	1	0	0	0	1	1	0	0	0	0	0	0	0	1	0	0	0	0	0	0	0	1	0	1	1	1	0
AL359881.1|LINC02154	1	0	0	1	0	0	0	1	1	0	0	1	0	1	1	1	1	0	1	1	0	0	1	0	1	0	1	1	0	1	0	0	0	0	0	0	0	0	0	0	1	0	1	0	0	1	0	0	1
AL359881.1|SCAT1	1	0	0	1	0	0	0	1	1	0	0	1	0	1	1	1	0	0	1	1	1	0	1	0	0	0	1	0	0	1	0	0	0	0	0	1	0	0	0	0	1	1	0	1	0	1	1	1	1
AL359881.1|AC079466.1	1	0	0	1	0	0	0	1	1	0	0	1	0	1	1	1	1	0	1	1	1	0	1	1	1	1	1	1	0	1	0	1	1	0	1	1	0	0	0	0	1	0	1	1	1	1	1	1	1
AL359881.1|AL162424.1	1	0	0	0	0	0	0	0	0	0	0	0	0	0	0	0	0	0	1	1	0	0	1	0	0	0	1	0	0	1	0	1	0	0	0	0	0	0	0	0	1	0	0	1	0	1	1	0	1
AL359881.1|AC053503.3	0	0	0	0	0	0	0	0	0	0	0	0	0	0	0	0	0	0	0	0	0	0	1	0	0	1	1	0	0	1	0	0	0	0	0	1	0	0	0	0	1	1	0	1	1	1	1	1	1
AL359881.1|AC073365.1	1	0	0	1	0	0	0	1	1	0	0	0	0	1	1	1	1	0	1	0	1	0	1	0	1	0	1	1	0	1	0	0	0	0	1	1	0	0	0	0	0	0	1	0	1	1	1	1	1
AL359881.1|AC002401.4	0	0	0	1	0	0	0	0	0	0	0	0	0	1	0	0	0	0	0	1	0	0	0	0	0	1	1	0	0	1	0	0	0	0	1	0	0	0	0	0	1	0	0	0	0	1	0	0	1
AL359881.1|PGM5-AS1	0	0	0	0	0	0	0	0	0	0	0	0	0	0	0	0	0	0	0	1	0	0	1	0	0	1	1	1	0	1	0	0	1	0	0	1	0	0	0	0	1	1	0	1	1	1	1	1	1
AL359881.1|AC011503.2	1	0	0	0	0	0	0	0	0	0	0	0	0	1	0	0	0	0	1	1	0	0	1	0	0	0	1	0	0	0	0	0	0	0	0	0	0	0	0	0	1	0	0	1	0	1	0	0	0
AL359881.1|LINC02163	1	0	0	1	0	0	0	1	1	0	0	0	0	1	1	1	1	0	1	1	1	0	1	0	1	0	1	1	0	1	0	0	0	0	0	1	0	0	0	0	0	0	0	1	0	1	1	1	0
AL359881.1|AC007938.3	1	0	0	0	0	0	0	0	0	0	0	0	0	0	0	0	0	0	1	1	0	0	1	0	1	0	1	0	0	0	0	0	0	0	0	0	0	0	0	0	1	0	0	0	0	1	0	0	0
AL359881.1|MIR100HG	0	0	0	0	0	0	0	0	0	0	0	0	0	0	0	0	0	0	0	0	0	0	1	0	0	0	1	0	0	0	0	0	0	0	0	0	0	0	0	0	0	0	0	1	0	1	1	1	1
AL359881.1|AL161431.1	1	0	0	1	0	0	0	1	0	0	0	1	0	1	1	1	1	0	1	1	0	0	1	1	0	0	1	0	0	1	0	0	0	0	1	0	0	0	0	0	1	1	0	0	1	1	1	1	1
AL359881.1|AL161772.1	1	0	0	0	0	0	0	1	1	0	0	0	0	0	0	0	0	0	1	1	0	0	1	1	1	1	1	1	0	0	0	0	0	0	0	0	0	0	0	0	1	0	0	1	0	1	1	1	1
AL359881.1|AP000593.3	1	0	0	1	0	0	0	0	1	0	0	1	0	0	0	1	1	0	1	1	1	0	1	1	1	0	1	1	0	1	0	0	0	0	0	0	0	0	0	0	1	1	0	0	0	1	1	1	1
AL359881.1|AL513218.1	0	0	0	1	0	0	0	0	1	0	0	1	0	0	0	1	0	0	1	1	0	0	1	0	1	0	1	0	0	0	0	0	0	0	0	0	0	0	0	0	1	0	0	0	0	1	0	0	0
AL359881.1|LINC01711	1	0	0	1	0	0	0	0	1	0	0	1	0	1	1	1	1	0	1	1	1	0	1	0	1	0	1	0	0	0	0	1	0	0	0	1	0	0	0	0	1	0	0	1	0	1	1	1	1
AL359881.1|NR4A1AS	0	0	0	0	0	0	0	0	0	0	0	0	0	0	0	0	0	0	0	1	0	0	1	1	0	0	1	1	0	0	0	0	1	0	0	0	0	0	0	0	0	0	0	1	0	1	0	1	0
AL359881.1|AC007128.1	1	0	0	1	0	0	0	1	1	0	0	1	0	1	1	1	1	0	1	1	0	0	1	1	1	0	1	1	0	0	0	0	0	0	0	1	0	0	0	0	1	0	0	1	0	1	1	1	1
AL359881.1|AP005432.2	0	0	0	0	0	0	0	1	1	0	0	0	0	0	0	0	0	0	0	1	1	0	1	1	0	1	0	1	0	0	0	0	1	0	0	0	0	0	0	0	1	0	0	0	0	0	1	0	1
AL359881.1|LINC02195	0	0	0	1	0	0	0	0	0	0	0	1	0	1	0	1	0	0	0	1	0	0	1	0	0	0	1	0	0	0	0	0	0	0	1	1	0	0	0	0	1	0	0	1	0	1	1	1	1
AL359881.1|AC005180.1	0	0	0	0	0	0	0	0	0	0	0	0	0	0	0	0	0	0	1	0	0	0	1	0	0	0	1	1	0	1	0	1	1	0	0	1	0	0	0	0	1	1	0	1	0	1	1	1	1
AL359881.1|TDRKH-AS1	1	0	0	1	0	0	0	1	1	0	0	0	0	1	1	1	1	0	1	1	1	0	1	0	1	1	0	1	0	0	0	0	1	0	0	0	0	0	0	0	1	0	0	0	0	1	1	0	1
AL359881.1|AC114488.1	0	0	0	1	0	0	0	0	1	0	0	0	0	0	0	0	1	0	1	1	1	0	1	1	1	1	1	1	0	0	0	0	1	0	0	0	0	0	0	0	1	0	0	0	0	1	1	0	0
AP003071.4|PICSAR	1	1	1	1	1	1	1	1	1	1	1	1	1	1	1	1	1	1	1	1	1	1	1	0	0	0	0	1	0	1	0	1	0	1	1	0	0	0	0	1	1	1	1	0	0	1	1	1	0
AP003071.4|AC134312.5	1	1	1	1	1	1	1	1	1	1	1	1	1	1	1	1	1	1	1	1	1	0	1	0	1	0	0	0	0	0	1	0	0	1	0	0	0	0	0	1	1	0	0	0	0	1	1	1	1
AP003071.4|AC026369.2	1	1	1	1	1	1	1	1	1	1	1	1	1	1	1	1	1	1	1	1	1	1	0	0	0	0	0	0	0	0	0	0	1	0	1	0	0	1	0	1	0	0	1	0	0	0	0	0	0
AP003071.4|AL591806.1	1	1	1	1	1	1	1	1	1	1	1	1	1	1	1	1	1	1	1	1	1	1	0	1	1	0	0	1	0	1	1	0	1	0	1	0	0	0	1	1	1	0	0	0	0	0	0	1	1
AP003071.4|AP001107.5	0	0	1	0	0	0	1	0	0	1	0	1	0	0	1	1	0	0	1	1	1	1	1	0	0	0	0	0	0	1	1	1	1	1	1	0	0	1	1	1	0	1	0	0	0	1	0	1	1
AP003071.4|AC132807.2	1	1	0	1	1	1	1	1	1	1	1	1	1	1	1	1	1	1	1	1	1	0	0	0	0	0	0	1	0	1	1	0	1	1	1	0	0	1	0	0	0	0	1	0	0	0	1	1	0
AP003071.4|AC092171.4	1	1	1	1	1	1	1	1	1	1	1	1	1	1	1	1	1	1	1	1	1	0	0	0	1	0	0	1	0	1	0	0	1	1	1	0	0	0	0	0	0	0	0	0	0	0	0	0	0
AP003071.4|LINC01767	1	1	1	1	1	1	1	1	1	1	1	1	1	1	1	1	1	1	1	1	1	0	0	1	1	0	0	1	0	1	0	0	1	0	1	0	1	1	0	0	1	0	1	0	1	0	0	0	0
AP003071.4|AC112721.1	1	1	1	1	1	1	1	1	1	1	1	1	1	1	1	1	1	1	1	1	1	1	1	0	1	0	0	0	0	1	1	1	1	1	1	0	0	0	0	1	1	1	1	0	0	1	1	1	1
AP003071.4|AC010331.1	1	1	1	1	1	1	1	1	1	1	1	1	1	1	1	1	1	1	1	1	1	0	0	0	0	0	0	1	0	0	1	0	0	0	1	0	0	0	0	0	0	0	0	0	0	0	0	0	0
AP003071.4|AL591848.2	1	1	1	1	1	1	1	1	1	1	1	1	1	1	1	1	1	1	1	0	1	0	0	1	1	0	0	1	0	0	1	0	1	0	1	0	0	1	1	0	1	0	0	0	0	0	0	0	0
AP003071.4|LINC01082	0	0	0	0	0	0	0	0	0	0	0	0	0	0	0	0	0	0	0	1	0	0	0	0	0	0	0	0	0	1	0	0	1	0	1	0	0	1	0	0	1	1	0	0	0	0	0	0	0
AP003071.4|LINC01705	1	1	1	1	0	1	1	1	1	1	1	1	1	1	1	1	1	1	1	1	1	1	1	0	1	0	0	0	0	0	1	0	0	1	1	0	0	1	0	1	1	1	0	0	0	1	1	0	1
AP003071.4|MYCL-AS1	1	1	1	1	1	1	1	1	1	1	1	1	1	1	1	1	1	1	1	1	1	0	0	0	1	0	0	1	0	1	1	0	1	1	1	0	0	1	1	1	1	0	0	0	0	0	1	0	0
AP003071.4|AC099329.2	1	1	1	1	1	1	1	1	1	1	1	1	1	1	1	1	1	1	1	1	1	1	1	1	1	1	0	1	0	1	1	0	1	0	1	0	0	1	1	1	1	0	1	0	0	0	1	0	1
AP003071.4|LINC02577	1	1	1	1	1	1	1	1	1	1	1	1	1	1	1	1	1	1	1	1	1	1	0	0	0	0	0	0	0	0	1	1	0	1	1	0	0	0	0	1	0	1	1	0	0	1	1	1	1
AP003071.4|AL158166.1	1	1	1	1	1	1	1	1	1	1	1	1	1	1	1	1	1	1	1	1	1	0	0	0	0	0	0	0	0	0	0	0	0	0	1	0	0	0	0	1	1	0	0	0	0	0	0	0	0
AP003071.4|FIRRE	1	1	1	1	1	1	1	1	1	1	1	1	1	1	1	1	1	1	1	1	1	1	0	0	1	0	0	1	0	0	0	0	1	1	1	0	0	0	0	0	0	0	0	0	0	0	0	0	0
AP003071.4|MBNL1-AS1	1	0	1	1	0	0	1	0	0	1	0	1	0	0	1	0	1	0	1	0	0	1	0	0	0	0	0	0	0	1	0	0	1	1	1	0	0	1	0	1	1	0	0	0	0	0	1	1	1
AP003071.4|LINC01615	1	1	1	1	1	1	1	1	1	1	1	1	1	1	1	1	1	1	1	1	1	1	0	0	0	0	0	0	0	0	0	0	0	1	0	0	0	0	0	1	1	0	0	0	0	1	1	1	0
AP003071.4|U62317.1	1	1	1	1	1	1	1	1	1	1	1	1	1	1	1	1	1	1	0	1	1	0	0	0	0	0	0	0	0	0	1	0	0	0	1	0	0	0	0	1	1	0	0	0	0	0	0	1	1
AP003071.4|AC129926.1	1	1	1	0	1	1	1	1	1	1	1	1	1	1	1	1	1	1	1	1	1	0	1	1	1	0	0	1	0	0	1	0	1	0	1	0	0	0	1	0	1	0	0	0	1	0	1	0	0
AP003071.4|LINC01614	1	1	1	1	1	1	1	1	1	1	1	1	1	1	1	1	1	1	1	0	1	0	0	0	1	0	0	0	0	0	1	0	0	0	0	0	0	0	0	1	0	0	0	0	0	1	1	1	1
AP003071.4|AL355916.1	1	1	1	1	1	1	1	1	1	1	1	1	1	1	1	1	1	1	1	1	1	1	0	0	1	0	0	1	0	1	1	0	0	0	1	0	0	0	0	1	1	0	1	0	0	0	1	0	1
AP003071.4|LINC02544	1	1	1	1	1	1	1	1	1	1	1	1	1	1	1	1	1	1	1	0	1	1	1	0	1	0	0	0	1	0	1	0	1	1	0	0	0	0	0	1	1	1	0	0	0	1	0	1	1
AP003071.4|AF127577.3	1	1	1	1	1	1	1	1	1	1	1	1	1	1	1	1	1	1	0	1	1	1	0	1	1	0	0	1	0	1	0	0	1	1	1	0	1	1	1	1	1	0	0	0	0	1	1	0	0
AP003071.4|LINC02820	1	1	0	1	0	1	1	1	0	1	1	1	1	1	1	1	1	1	1	1	1	0	0	0	0	0	0	1	0	0	1	0	0	1	1	0	0	1	0	1	0	0	0	0	0	0	1	1	0
AP003071.4|LINC02154	1	1	1	1	1	1	1	1	1	1	1	1	1	1	1	1	1	1	1	1	0	1	0	0	1	0	0	1	0	1	1	0	0	1	1	0	0	0	1	1	1	0	1	0	1	1	0	0	1
AP003071.4|SCAT1	1	1	1	1	1	1	1	1	1	1	1	1	1	1	1	1	1	1	1	1	1	1	0	0	0	0	0	0	1	1	1	0	0	1	1	0	0	0	0	1	1	1	1	0	0	1	0	1	1
AP003071.4|AL162424.1	1	0	1	0	0	0	0	0	1	1	0	1	0	0	1	0	0	0	1	1	0	1	1	0	0	0	0	0	1	1	1	1	0	1	1	0	0	0	0	1	1	0	1	0	1	1	1	0	1
AP003071.4|AC053503.3	1	0	1	0	0	0	0	0	0	1	0	1	0	0	1	0	0	0	1	0	0	1	1	0	0	0	0	0	1	1	1	0	0	1	0	0	1	0	1	1	1	1	0	0	1	1	1	1	1
AP003071.4|AC073365.1	1	1	1	1	1	1	1	1	1	1	1	1	1	1	1	1	1	1	1	0	1	0	1	0	1	0	0	1	0	1	0	0	0	1	1	0	0	0	1	1	0	0	1	0	1	1	1	1	1
AP003071.4|AC002401.4	0	1	1	1	1	1	1	1	0	1	1	1	1	1	1	1	1	1	1	1	1	1	0	0	0	0	0	0	0	1	0	0	0	1	1	0	0	0	0	0	1	0	1	0	0	0	0	0	0
AP003071.4|PGM5-AS1	0	0	0	0	0	0	0	0	0	0	0	0	0	0	0	0	0	0	0	1	0	0	1	0	0	1	0	1	0	1	1	0	1	1	1	0	1	1	1	0	0	1	1	0	1	0	1	1	1
AP003071.4|AC011503.2	1	1	1	0	1	1	1	1	1	1	1	1	1	1	1	1	1	1	1	1	1	0	0	0	0	0	0	0	0	0	0	0	0	0	1	0	0	0	1	1	0	0	0	0	0	0	0	0	0
AP003071.4|LINC02163	1	1	1	1	1	1	1	1	1	1	1	1	1	1	1	1	1	1	1	1	1	0	0	0	1	0	0	1	0	1	0	0	0	1	1	0	0	1	0	1	0	0	0	0	0	1	0	1	0
AP003071.4|AC007938.3	1	1	1	1	1	1	1	1	1	1	1	1	1	1	1	1	1	1	1	0	1	0	0	0	1	0	0	0	0	0	0	0	0	0	1	0	0	0	0	0	0	0	0	0	0	0	0	0	0
AP003071.4|AL161431.1	1	1	1	1	1	1	1	1	0	1	1	1	1	1	1	1	1	1	1	1	1	1	1	1	0	0	0	0	1	1	1	0	0	1	1	0	0	0	0	1	1	1	1	0	1	1	1	1	1
AP003071.4|AL161772.1	1	1	1	1	1	1	1	1	1	1	1	1	1	1	1	1	1	1	1	1	1	0	0	1	1	0	0	1	0	0	1	0	0	0	1	0	0	0	0	1	0	0	0	0	0	0	0	1	0
AP003071.4|AP000593.3	1	1	1	1	1	1	1	1	1	1	1	1	1	1	1	1	1	1	1	1	1	1	0	0	1	0	0	1	0	1	1	0	0	1	1	0	0	1	0	1	1	1	1	0	1	0	1	1	1
AP003071.4|AL513218.1	1	1	1	1	1	1	1	1	1	1	1	1	1	1	1	1	1	1	1	1	1	0	0	0	1	0	0	0	0	1	0	0	0	0	1	0	0	0	0	0	0	0	0	0	0	0	0	0	0
AP003071.4|LINC01711	1	1	1	1	1	1	1	1	1	1	1	1	1	1	1	1	1	1	1	1	1	0	1	0	1	0	0	0	1	1	1	1	0	1	1	0	0	0	0	1	1	1	0	0	0	1	0	1	1
AP003071.4|SCAT2	1	1	1	1	1	1	1	1	1	1	1	1	1	1	1	1	1	1	1	1	1	0	0	0	0	0	0	0	0	0	0	0	1	0	1	0	0	0	0	0	0	0	0	0	0	0	0	0	0
AP003071.4|NR4A1AS	0	1	0	0	1	0	0	0	0	0	1	0	1	0	1	0	0	0	0	1	1	1	0	1	0	0	0	1	0	1	0	0	1	1	1	0	0	1	1	1	0	0	0	0	0	1	0	0	0
AP003071.4|AC007128.1	1	1	1	1	1	1	1	1	1	1	1	1	1	1	1	1	1	1	1	1	1	1	0	1	1	0	0	1	0	0	0	0	0	1	1	0	0	1	0	1	0	0	0	0	0	1	1	1	0
AP003071.4|AP005432.2	1	1	0	0	1	1	1	1	1	1	1	1	1	1	0	0	1	1	0	0	1	0	0	1	0	0	0	1	0	1	1	0	1	0	1	0	0	0	0	0	1	0	0	0	0	0	0	0	0
AP003071.4|LINC02195	1	1	1	1	1	1	1	1	1	1	1	1	1	1	1	1	1	1	1	1	1	0	0	0	0	0	0	0	0	0	1	0	0	1	1	0	0	0	0	1	1	0	0	0	0	0	1	1	1
AP003071.4|AC005180.1	1	0	1	0	0	0	0	0	0	1	0	1	0	0	0	0	0	0	1	0	0	1	1	0	0	0	0	0	1	1	1	1	1	1	0	0	1	0	0	1	1	1	0	0	1	1	1	1	1
AP003071.4|TDRKH-AS1	1	1	1	1	1	1	1	1	1	1	1	1	1	1	1	1	1	1	1	0	1	0	0	0	1	0	0	1	0	0	1	0	1	0	1	0	0	0	0	0	0	0	1	0	0	0	0	0	0
AP003071.4|AC114488.1	1	1	1	1	1	1	1	1	1	1	1	1	1	1	1	1	1	1	1	1	1	0	0	1	1	1	0	1	0	0	0	0	1	0	1	0	0	0	1	0	1	0	0	0	0	0	0	0	0
PICSAR|AC134312.5	0	1	0	0	1	1	0	0	1	0	0	0	0	1	0	0	0	1	0	0	0	0	0	1	1	1	1	0	1	0	1	0	1	0	0	0	1	1	1	0	0	0	0	1	0	1	0	0	1
PICSAR|AC026369.2	0	1	0	0	1	1	0	0	1	0	0	0	0	1	0	0	0	1	0	0	0	0	0	1	1	0	0	0	0	0	1	0	1	0	0	0	1	1	1	0	0	0	0	0	0	0	0	0	0
PICSAR|AL591806.1	0	1	0	0	1	1	0	1	1	0	1	0	1	1	0	0	1	1	1	1	1	1	0	1	1	0	0	1	1	1	1	0	1	0	1	0	1	1	1	0	1	0	0	1	0	0	0	0	1
PICSAR|AP001107.5	0	0	0	0	0	0	0	0	0	0	0	0	0	0	0	0	0	0	0	0	0	1	0	1	1	0	1	0	1	0	1	0	1	0	0	1	1	1	1	0	0	0	0	1	0	1	0	0	1
PICSAR|AC132807.2	0	1	0	0	0	1	0	1	1	0	1	0	1	1	0	1	1	1	0	1	1	0	0	1	1	1	1	1	0	1	1	0	1	1	0	1	1	1	1	0	0	0	1	1	0	0	1	0	0
PICSAR|AC092171.4	0	1	0	0	0	1	0	0	1	0	0	0	1	1	0	0	0	0	0	0	0	0	0	1	1	0	0	0	0	0	1	0	1	0	0	0	1	1	1	0	0	0	0	0	0	0	0	0	0
PICSAR|LINC01767	0	1	0	0	1	1	0	0	1	0	1	0	1	1	1	0	0	1	1	1	0	0	0	1	1	0	0	1	0	0	1	0	1	0	0	0	1	1	1	0	0	0	0	0	1	0	0	0	0
PICSAR|AC112721.1	0	1	1	0	1	1	0	1	1	0	1	1	1	1	1	1	0	1	1	1	1	1	0	0	1	0	1	0	1	0	1	0	1	0	0	1	1	1	1	1	0	0	1	1	0	1	1	0	1
PICSAR|AC010331.1	0	1	0	0	0	1	0	0	1	0	0	1	1	0	0	0	0	1	0	0	0	0	0	1	1	0	0	0	0	0	1	0	1	0	0	0	1	1	1	0	0	0	0	0	0	0	0	0	0
PICSAR|AL591848.2	0	1	0	0	1	1	0	1	1	0	0	0	1	1	0	0	0	1	0	0	0	0	0	1	1	1	0	0	0	0	1	0	1	0	1	0	1	1	1	0	1	0	0	0	0	0	0	0	0
PICSAR|LINC01082	0	0	0	0	0	0	0	0	0	0	0	0	0	0	0	0	0	0	0	0	0	0	0	1	1	1	1	0	1	1	0	0	1	0	0	0	1	1	1	0	0	0	0	0	0	0	0	0	0
PICSAR|LINC01705	0	1	1	0	0	1	0	1	1	0	1	1	1	1	1	1	1	1	0	0	0	1	0	0	1	0	1	0	1	0	1	0	1	0	0	0	1	1	1	1	0	0	0	1	0	1	1	0	1
PICSAR|MYCL-AS1	0	1	0	0	1	1	0	1	1	0	1	0	1	1	0	0	1	1	0	1	1	0	0	1	1	1	0	0	0	0	1	0	1	0	1	0	1	1	1	0	1	0	0	1	0	0	1	0	0
PICSAR|ZNF710-AS1	0	0	0	0	0	0	0	0	0	0	0	0	0	0	0	0	0	0	0	0	0	0	0	1	1	0	0	0	0	0	1	0	1	0	0	0	1	1	1	0	0	0	0	0	0	0	0	0	0
PICSAR|AC099329.2	0	1	1	0	1	1	0	0	1	0	0	1	1	1	1	0	0	1	0	0	1	1	0	1	1	1	0	1	0	0	1	0	1	0	0	0	1	1	1	0	0	0	1	1	0	0	1	0	1
PICSAR|LINC02577	0	1	0	0	1	1	0	1	1	0	1	1	1	1	1	1	0	1	0	1	0	1	0	1	1	0	1	0	1	0	1	0	1	1	0	0	1	1	1	1	0	1	0	1	0	1	0	0	1
PICSAR|AL158166.1	0	1	0	0	1	1	0	0	1	0	0	0	1	1	0	0	0	1	1	0	1	0	0	1	1	0	0	0	0	0	1	0	1	0	0	0	1	1	1	0	0	0	0	1	0	0	0	0	0
PICSAR|FIRRE	0	1	0	0	0	1	0	0	1	0	1	1	1	1	0	0	1	1	0	0	0	0	0	1	1	0	1	0	0	0	0	0	1	0	0	0	1	1	1	0	0	0	0	1	0	0	0	0	1
PICSAR|MBNL1-AS1	0	0	0	0	0	0	0	0	0	0	0	0	0	0	0	0	0	0	0	0	0	0	0	1	1	0	0	0	0	0	1	0	1	0	0	0	1	1	1	0	0	0	0	0	0	0	1	0	1
PICSAR|AC100801.1	0	1	1	0	1	1	0	1	1	0	1	1	1	1	1	1	1	1	1	1	1	1	0	1	1	1	1	1	1	0	1	0	1	1	1	1	1	1	1	1	1	0	1	1	1	0	1	0	1
PICSAR|LINC01615	0	1	0	0	1	1	0	0	1	0	0	0	0	1	0	0	0	0	0	0	0	0	0	0	1	0	0	0	1	0	1	0	1	0	0	0	1	1	1	0	0	0	0	1	0	1	0	0	0
PICSAR|U62317.1	0	1	0	0	0	1	0	0	0	0	0	0	1	1	0	0	0	1	0	0	0	0	0	1	1	0	0	0	0	0	1	0	0	0	0	1	1	1	1	0	0	0	0	0	0	0	0	0	1
PICSAR|AC129926.1	0	1	0	0	1	1	0	0	1	0	0	0	1	1	0	0	0	1	0	0	0	0	0	1	1	1	0	0	0	0	1	0	1	0	0	0	1	1	1	0	1	0	0	1	1	0	0	0	0
PICSAR|LINC01614	0	1	0	0	1	0	0	0	1	0	0	1	0	0	1	0	0	0	1	0	0	0	0	0	1	0	1	0	1	0	1	0	1	0	0	1	1	1	1	0	0	0	0	1	0	1	0	0	1
PICSAR|AL355916.1	0	1	0	0	1	1	0	0	1	0	0	0	1	1	0	0	0	1	0	0	1	1	0	1	1	0	0	0	1	0	1	0	1	0	0	0	1	1	0	0	0	0	0	1	0	0	1	0	1
PICSAR|LINC02544	0	1	1	0	1	0	0	0	1	0	1	0	1	1	1	0	1	1	0	0	0	0	0	1	1	0	1	0	1	0	1	0	1	0	0	0	1	1	1	1	0	0	0	1	0	0	0	0	1
PICSAR|AF127577.3	0	1	1	0	1	1	0	1	1	0	1	0	1	1	0	1	1	1	0	0	1	1	0	1	1	0	0	1	0	1	1	0	1	0	0	1	1	1	1	1	0	0	0	1	0	0	1	0	0
PICSAR|LINC02820	0	1	0	0	0	1	0	1	0	0	1	0	1	1	0	0	1	1	0	0	1	0	0	1	1	0	0	0	0	0	1	0	1	0	0	1	1	1	1	0	0	0	0	1	0	0	0	0	0
PICSAR|LINC02154	0	1	1	0	1	1	0	1	1	0	1	1	1	1	1	1	1	1	1	1	0	1	0	0	1	0	1	1	0	0	1	0	1	0	0	0	1	1	1	1	0	0	1	0	1	1	0	0	1
PICSAR|SCAT1	0	1	0	0	1	1	0	1	1	0	1	1	1	1	1	1	0	1	0	1	0	1	0	1	1	0	0	0	1	0	1	0	1	0	0	1	1	1	1	0	0	1	0	1	0	1	0	0	1
PICSAR|AC079466.1	0	1	0	0	1	1	0	1	1	0	1	1	1	1	1	1	1	1	1	1	1	0	0	1	1	1	1	1	1	1	1	0	1	0	1	1	1	1	1	1	1	0	1	1	1	0	1	0	1
PICSAR|AL162424.1	0	0	0	0	0	0	0	0	0	0	0	0	0	0	0	0	0	0	0	0	0	1	0	1	1	0	1	0	1	0	1	0	1	1	0	0	1	1	1	0	0	0	0	1	1	1	1	0	1
PICSAR|AC053503.3	0	0	0	0	0	0	0	0	0	0	0	0	0	0	0	0	0	0	0	0	0	1	0	1	1	0	1	0	1	1	1	0	1	1	0	1	1	1	1	0	1	1	0	1	1	1	1	0	1
PICSAR|AC073365.1	0	1	0	0	1	1	0	1	1	0	1	0	1	1	1	1	1	1	1	0	1	0	0	0	1	0	1	1	1	1	0	0	1	1	1	1	1	1	1	1	0	0	1	0	1	1	1	0	1
PICSAR|AC002401.4	0	1	0	0	1	1	0	0	0	0	0	0	1	1	0	0	0	1	0	0	0	1	0	1	1	0	0	0	0	0	0	0	1	0	1	0	1	1	1	0	1	0	0	0	0	0	0	0	1
PICSAR|PGM5-AS1	0	0	0	0	0	0	0	0	0	0	0	0	0	0	0	0	0	0	0	0	0	0	0	1	1	1	1	0	0	1	1	0	1	1	0	1	1	1	1	0	0	0	0	1	1	0	0	0	1
PICSAR|AC011503.2	0	1	0	0	1	1	0	0	1	0	0	0	0	1	0	0	0	1	0	0	0	0	0	1	1	0	0	0	0	0	0	0	1	0	0	0	1	1	1	0	0	0	0	1	0	0	0	0	0
PICSAR|LINC02163	0	1	0	0	0	1	0	1	1	0	1	0	1	1	1	1	1	1	0	1	1	0	0	1	1	0	0	1	0	1	1	0	1	0	0	1	1	1	1	1	0	0	0	1	0	1	0	0	0
PICSAR|AC007938.3	0	1	0	0	0	1	0	0	1	0	0	0	0	1	0	0	0	1	0	0	0	0	0	1	1	0	0	0	0	0	0	0	1	0	0	0	1	1	1	0	0	0	0	0	0	0	0	0	0
PICSAR|MIR100HG	0	0	0	0	0	0	0	0	0	0	0	0	0	0	0	0	0	0	0	0	0	0	0	1	1	0	1	0	1	0	1	0	1	0	0	0	1	1	1	0	0	0	0	1	0	0	0	0	1
PICSAR|AL161431.1	0	1	0	0	1	1	0	1	0	0	1	1	1	1	1	1	1	1	1	0	0	1	0	1	1	0	0	0	1	1	1	0	0	0	1	0	0	0	1	1	1	1	0	0	1	1	1	0	1
PICSAR|AL161772.1	0	1	0	0	1	1	0	1	1	0	0	0	1	1	0	0	0	1	1	0	0	0	0	1	1	1	0	0	0	0	1	0	1	0	0	0	1	1	1	0	0	0	0	0	0	0	0	0	0
PICSAR|AP000593.3	0	1	0	0	1	1	0	0	1	0	0	0	1	1	0	0	0	1	1	1	0	1	0	1	1	0	0	0	1	0	1	0	1	0	0	0	1	1	1	0	0	0	0	0	1	0	0	0	1
PICSAR|AL513218.1	0	1	0	0	0	1	0	0	1	0	0	0	1	1	0	0	0	1	0	0	0	0	0	1	1	0	0	0	0	0	1	0	1	0	0	0	1	1	1	0	0	0	0	0	0	0	0	0	0
PICSAR|LINC01711	0	1	1	0	1	1	0	0	1	0	0	1	1	1	1	0	1	1	0	0	0	0	0	0	1	0	1	0	1	0	1	0	1	0	0	1	1	1	1	1	1	0	0	1	0	1	0	0	1
PICSAR|SCAT2	0	1	0	0	1	1	0	0	1	0	0	0	1	1	0	0	0	0	0	0	0	0	0	1	1	0	0	0	0	0	1	0	1	0	0	0	1	1	1	0	0	0	0	0	0	0	0	0	0
PICSAR|NR4A1AS	0	0	0	0	0	0	0	0	0	0	0	0	0	0	0	0	0	0	0	0	0	0	0	1	1	0	0	0	0	0	1	0	1	0	0	0	1	1	1	0	0	0	0	0	0	1	0	0	0
PICSAR|AC007128.1	0	1	0	0	0	1	0	1	1	0	1	0	1	1	0	0	1	1	0	0	0	0	0	1	1	0	0	1	0	0	1	0	1	0	0	1	1	1	1	0	0	0	0	1	0	0	1	0	1
PICSAR|AP005432.2	0	1	0	0	1	1	0	1	1	0	0	0	1	1	0	0	0	0	0	0	0	0	0	1	1	1	0	0	0	0	1	0	1	0	0	0	1	1	1	0	0	0	0	0	0	0	0	0	1
PICSAR|LINC02195	0	1	0	0	0	1	0	0	1	0	0	0	1	1	0	1	0	1	0	0	0	0	0	1	1	0	0	0	0	0	1	0	1	0	1	0	1	1	1	0	0	0	0	1	0	0	1	0	1
PICSAR|AC005180.1	0	0	0	0	0	0	0	0	0	0	0	0	0	0	0	0	0	0	1	0	0	1	0	1	1	0	1	0	1	0	1	0	1	0	0	1	1	1	1	0	0	0	0	1	1	0	0	0	1
PICSAR|TDRKH-AS1	0	1	0	0	1	1	0	0	1	0	0	0	1	1	0	0	0	1	0	0	0	0	0	1	1	0	0	0	0	0	1	0	1	0	0	0	1	1	1	0	0	0	0	0	0	0	0	0	0
PICSAR|AC114488.1	0	1	0	0	1	0	0	0	1	0	0	0	0	1	0	0	0	0	0	0	0	0	0	1	1	1	0	0	0	0	0	0	1	0	0	0	1	1	1	0	0	0	0	0	0	0	0	0	0
AC134312.5|AC026369.2	1	0	0	1	0	1	1	0	1	1	1	1	1	0	0	1	1	0	1	1	1	1	0	1	0	0	0	1	0	1	0	1	1	0	1	0	1	1	1	0	0	0	1	0	1	0	0	0	0
AC134312.5|AL591806.1	0	1	0	0	0	1	1	1	1	0	1	1	1	1	1	0	1	0	1	1	1	1	0	1	1	0	0	1	0	1	0	1	1	0	1	1	0	1	1	0	1	0	1	0	1	0	0	0	1
AC134312.5|AP001107.5	0	0	0	0	0	0	0	0	0	0	0	0	0	0	0	0	0	0	0	0	0	1	0	1	0	0	0	1	1	1	0	1	1	1	1	1	1	1	1	0	0	1	1	0	0	0	0	1	1
AC134312.5|AC132807.2	1	1	0	1	0	1	1	1	1	0	1	0	1	1	0	1	1	0	0	1	1	0	0	1	0	1	0	1	0	1	0	0	1	1	1	1	1	1	1	0	0	0	1	1	0	0	1	1	0
AC134312.5|AC092171.4	1	0	0	0	0	1	0	0	1	0	0	0	1	1	0	0	1	0	1	0	0	0	0	1	0	0	0	1	0	1	0	0	1	0	1	0	0	1	1	0	0	0	0	0	1	0	0	0	0
AC134312.5|LINC01767	0	0	0	0	0	1	1	0	1	0	1	0	1	0	1	1	1	0	1	1	1	0	0	1	1	0	0	1	0	1	0	0	1	0	1	0	1	1	1	0	1	1	1	0	1	0	0	0	0
AC134312.5|AC112721.1	1	1	1	1	0	1	1	1	1	1	1	1	1	1	1	1	1	0	1	1	1	1	0	0	1	0	0	0	0	1	0	1	1	0	1	1	1	1	1	1	1	1	1	1	0	0	1	1	1
AC134312.5|AC010331.1	0	0	0	0	0	0	0	0	1	1	0	1	1	0	0	1	0	0	0	0	1	0	0	1	0	0	0	1	0	1	0	0	0	0	1	0	0	1	1	0	0	0	0	0	0	0	0	0	0
AC134312.5|AL591848.2	0	1	0	0	0	1	0	1	1	0	0	0	1	1	0	0	1	0	1	0	1	0	0	1	1	1	0	1	0	1	0	0	1	0	1	0	0	1	1	0	1	1	0	0	1	0	0	0	0
AC134312.5|LINC01082	0	0	0	0	0	0	0	0	0	0	0	0	0	0	0	0	0	0	0	0	0	0	0	1	0	1	0	0	0	1	0	0	1	0	1	0	1	1	1	0	0	1	1	0	1	0	0	0	0
AC134312.5|LINC01705	1	1	1	1	0	0	1	1	1	1	1	1	1	1	1	1	1	0	0	1	1	1	0	0	1	0	0	0	1	0	0	1	0	0	1	1	0	1	0	1	0	1	0	0	1	0	1	0	1
AC134312.5|MYCL-AS1	0	1	0	0	0	1	1	1	1	0	1	1	1	1	0	0	1	0	1	1	1	1	0	1	1	1	0	1	0	1	0	0	1	0	1	0	1	1	1	0	1	0	1	0	1	0	1	0	0
AC134312.5|ZNF710-AS1	0	0	0	0	0	0	0	0	0	0	0	0	0	0	0	0	0	0	0	0	0	1	0	1	0	0	0	1	0	1	0	0	1	0	1	0	0	1	0	0	0	0	1	0	1	0	0	0	0
AC134312.5|AC099329.2	1	0	1	0	0	1	1	1	1	1	1	1	1	0	1	1	1	0	1	0	1	1	0	1	1	1	0	1	0	1	0	0	1	0	1	0	0	1	1	0	1	1	1	1	0	0	1	0	1
AC134312.5|LINC02577	1	1	0	1	0	1	1	1	1	1	1	1	1	1	1	1	0	0	1	1	0	1	0	1	0	0	0	0	0	1	0	1	0	1	1	1	0	0	1	1	0	1	1	0	0	0	1	1	1
AC134312.5|AL158166.1	0	0	0	0	0	1	1	0	1	0	1	0	1	0	0	0	1	0	1	0	1	0	0	1	0	0	0	0	0	1	0	1	0	0	1	0	0	0	0	0	0	0	0	0	0	0	0	0	0
AC134312.5|FIRRE	1	1	0	1	0	1	1	1	1	1	1	1	1	1	1	1	1	0	1	1	0	1	0	1	1	0	0	1	0	0	0	1	1	1	1	0	0	1	1	0	0	0	1	0	0	0	0	0	0
AC134312.5|MBNL1-AS1	0	0	0	0	0	0	0	0	0	0	0	0	0	0	0	0	0	0	1	0	0	1	0	1	0	0	0	1	0	1	0	1	1	0	1	1	1	1	1	0	0	1	1	0	1	0	1	0	1
AC134312.5|AC100801.1	1	1	1	1	0	1	1	1	1	1	1	1	1	1	1	1	1	0	1	1	1	1	0	1	1	1	0	1	1	0	0	0	1	1	1	1	1	1	0	1	1	1	1	0	1	0	1	1	1
AC134312.5|LINC01615	0	0	0	0	0	0	1	0	1	0	1	0	1	0	0	0	0	0	0	0	1	1	0	0	0	0	0	0	1	0	0	0	0	0	1	0	0	0	0	0	0	1	0	0	1	0	0	0	0
AC134312.5|AC129926.1	0	1	0	0	0	1	0	0	1	1	1	0	1	1	1	0	1	0	1	0	1	0	0	1	0	1	0	1	0	0	0	0	1	0	1	0	0	1	1	0	1	0	0	0	1	0	1	0	0
AC134312.5|LINC01614	1	0	1	1	0	0	1	0	1	1	0	1	0	0	1	1	1	0	1	0	0	1	0	0	1	0	0	0	0	0	0	1	0	0	0	1	1	0	0	1	0	0	0	1	0	0	0	1	1
AC134312.5|AL355916.1	1	1	0	0	0	1	1	1	1	0	1	0	1	0	1	1	1	0	1	0	1	1	0	1	1	0	0	1	0	1	0	1	0	0	1	1	0	1	0	1	1	0	1	0	1	0	1	0	1
AC134312.5|LINC02544	1	0	1	1	0	0	1	0	1	1	1	1	1	0	1	1	1	0	0	0	1	1	0	1	1	0	0	1	1	0	0	1	1	1	0	1	0	0	1	1	0	1	0	0	1	0	0	1	1
AC134312.5|AF127577.3	1	1	1	1	0	1	1	1	1	1	1	0	1	1	0	1	1	0	0	0	1	1	0	1	1	0	0	1	0	1	0	0	1	1	1	1	1	1	1	1	0	0	0	1	0	0	1	0	0
AC134312.5|LINC02820	0	1	0	1	0	1	0	1	0	0	1	0	1	1	0	0	1	0	0	0	1	0	0	1	0	0	0	1	0	0	0	0	0	0	1	1	0	1	1	0	0	0	0	1	1	0	0	1	0
AC134312.5|LINC02154	1	1	1	1	0	1	1	1	1	1	1	1	1	1	1	1	1	0	1	1	0	1	0	0	0	0	0	1	0	1	0	0	0	0	1	0	1	1	1	1	1	1	1	0	1	0	0	0	1
AC134312.5|SCAT1	1	1	1	1	0	1	1	1	1	1	1	1	1	1	1	1	1	0	1	1	1	1	0	1	0	0	0	0	1	1	0	0	0	1	1	1	0	0	0	0	1	1	1	0	0	0	0	1	1
AC134312.5|AL162424.1	0	0	0	0	0	0	0	0	0	0	0	0	0	0	0	0	0	0	0	0	0	1	0	1	0	0	0	0	1	1	0	1	0	1	1	1	0	1	1	0	1	1	1	1	1	0	1	0	1
AC134312.5|AC053503.3	0	0	0	0	0	0	0	0	0	0	0	0	0	0	0	0	0	0	0	0	0	1	0	1	0	0	0	0	1	1	0	1	0	1	1	1	1	1	1	0	1	1	1	1	1	0	1	1	1
AC134312.5|AC073365.1	1	1	0	1	0	1	1	1	1	0	1	0	1	1	1	1	1	0	1	0	1	0	0	0	1	0	0	1	0	1	0	0	0	1	1	1	1	0	1	1	0	0	1	0	1	0	1	1	1
AC134312.5|AC002401.4	0	1	0	0	0	1	1	0	0	0	1	0	1	1	0	0	0	0	0	1	0	1	0	1	0	0	0	0	0	1	0	0	0	0	1	0	0	0	0	0	1	1	1	0	0	0	0	0	0
AC134312.5|PGM5-AS1	0	0	0	0	0	0	0	0	0	0	0	0	0	0	0	0	0	0	0	1	0	0	0	1	0	1	0	1	0	1	0	1	1	1	1	1	1	1	1	0	0	1	1	0	1	0	1	1	1
AC134312.5|AC011503.2	1	0	0	0	0	1	0	0	1	0	0	0	1	1	0	0	1	0	1	0	0	0	0	1	0	0	0	0	0	0	0	0	0	0	1	0	0	0	1	1	0	0	0	0	0	0	0	0	0
AC134312.5|LINC02163	1	1	0	1	0	1	1	1	1	0	1	0	1	1	1	1	1	0	1	1	1	0	0	1	0	0	0	1	0	1	0	0	0	1	1	1	1	1	1	1	0	0	0	1	0	0	0	1	0
AC134312.5|AC007938.3	0	0	0	0	0	0	0	0	1	0	0	0	0	0	0	0	1	0	0	0	0	0	0	1	1	0	0	0	0	0	0	0	0	0	1	0	0	0	1	0	0	0	1	0	0	0	0	0	0
AC134312.5|MIR100HG	0	0	0	0	0	0	0	0	0	0	0	0	0	0	0	0	0	0	0	0	0	1	0	1	0	0	0	0	1	1	0	0	0	0	1	1	1	1	1	0	0	0	0	0	1	0	0	0	0
AC134312.5|AL161431.1	1	1	0	1	0	1	1	1	0	1	1	1	1	1	1	1	1	0	1	1	0	1	0	1	0	0	0	0	1	1	0	0	0	0	1	1	0	0	1	1	1	1	1	0	1	0	1	1	1
AC134312.5|AL161772.1	0	0	0	0	0	1	1	1	1	0	0	0	1	0	1	0	1	0	1	1	1	0	0	1	1	1	0	1	0	0	0	0	0	0	1	0	0	1	1	0	0	0	0	0	1	0	0	0	0
AC134312.5|AP000593.3	0	1	0	0	0	1	1	0	1	1	1	0	1	0	1	1	1	0	1	1	1	1	0	1	1	0	0	1	0	1	0	1	1	0	1	1	1	1	1	1	0	1	1	0	1	0	0	0	1
AC134312.5|AL513218.1	0	1	0	0	0	1	0	0	1	0	0	0	1	0	1	1	1	0	1	0	0	1	0	1	1	0	0	0	0	1	0	0	0	0	1	0	0	0	1	0	0	0	1	0	1	0	0	0	0
AC134312.5|LINC01711	1	0	1	1	0	1	1	0	1	1	0	1	1	1	1	1	1	0	1	1	1	1	0	0	1	0	0	0	1	1	0	1	1	1	1	1	0	0	0	1	1	1	1	0	1	0	0	1	1
AC134312.5|SCAT2	0	0	0	0	0	1	1	0	1	0	0	1	1	0	1	1	0	0	0	0	1	0	0	1	0	0	0	0	0	0	0	0	1	0	1	0	0	1	1	0	0	0	1	0	1	0	0	0	0
AC134312.5|NR4A1AS	0	0	0	0	0	0	0	0	0	0	0	0	0	0	0	0	0	0	0	0	0	1	0	1	0	0	0	1	0	1	0	0	1	0	1	0	1	1	1	1	0	0	0	0	1	0	0	0	0
AC134312.5|AC007128.1	1	1	0	1	0	1	1	1	1	0	1	0	1	1	1	1	1	0	1	1	1	1	0	1	0	0	0	1	0	1	0	1	0	1	1	1	0	1	1	1	0	0	1	1	1	0	1	1	0
AC134312.5|AP005432.2	0	0	0	0	0	1	1	1	1	0	0	0	1	0	0	0	0	0	0	0	1	0	0	1	0	1	0	1	0	1	0	0	1	0	1	0	0	0	1	0	0	0	0	0	0	0	0	0	0
AC134312.5|LINC02195	0	0	1	0	0	1	1	0	1	1	0	0	1	1	0	1	0	0	0	0	1	0	0	1	0	0	0	0	0	0	0	0	0	0	1	1	0	1	0	1	1	0	1	1	1	0	1	1	1
AC134312.5|AC005180.1	0	0	0	0	0	0	0	0	0	0	0	0	0	0	0	0	0	0	1	0	0	1	0	1	0	0	0	1	1	1	0	1	1	0	1	1	1	1	1	0	0	1	1	0	1	0	0	0	1
AC134312.5|TDRKH-AS1	1	0	0	0	0	1	1	1	1	0	0	0	1	1	1	1	1	0	1	0	1	1	0	1	1	0	0	1	0	0	0	0	1	0	1	1	0	1	1	0	0	0	1	0	1	0	0	0	0
AC134312.5|AC114488.1	0	0	0	0	0	0	0	0	1	0	0	0	1	0	0	0	1	0	1	1	1	1	0	1	0	1	0	1	0	0	0	0	1	0	1	0	0	0	1	0	1	0	0	0	1	0	0	0	0
AC026369.2|AL591806.1	0	1	1	0	1	1	0	1	1	0	1	0	1	1	1	0	1	1	1	1	1	1	1	1	1	1	1	1	1	1	1	1	1	1	1	1	0	0	1	1	1	0	0	1	1	0	1	1	1
AC026369.2|AP001107.5	0	0	0	0	0	0	0	0	0	0	0	0	0	0	0	0	0	0	0	0	0	1	1	1	1	1	1	0	1	1	1	1	1	1	0	1	1	1	1	1	0	1	0	1	0	1	1	1	1
AC026369.2|AC132807.2	1	1	0	0	0	1	1	1	1	0	1	0	1	1	1	1	1	1	0	1	1	0	0	0	1	1	1	1	0	1	1	0	1	1	0	1	1	1	1	0	0	0	1	1	0	0	1	1	0
AC026369.2|AC092171.4	1	0	0	0	0	1	0	1	1	0	0	0	1	1	1	0	0	0	0	0	0	0	0	1	1	1	0	1	0	1	1	0	0	1	0	0	0	0	1	0	0	0	0	0	0	0	0	1	0
AC026369.2|LINC01767	0	0	0	0	1	1	0	0	1	0	1	0	1	0	1	0	1	1	1	1	0	0	0	1	1	1	0	1	0	1	0	0	1	1	1	1	1	1	1	0	1	1	0	1	1	0	0	0	0
AC026369.2|AC010331.1	0	0	0	0	0	0	0	0	0	0	0	1	1	0	1	1	0	1	0	0	0	0	1	1	1	1	0	1	0	0	1	0	0	1	0	0	0	0	1	0	1	0	0	0	0	0	0	0	0
AC026369.2|AL591848.2	0	1	0	0	0	1	0	1	1	0	0	0	1	1	1	0	1	1	0	0	0	0	0	1	1	1	0	1	0	0	1	0	0	0	1	0	0	1	1	0	1	1	0	0	1	0	0	0	0
AC026369.2|LINC01082	0	0	0	0	0	0	0	0	0	0	0	0	0	0	0	0	0	0	0	0	0	0	1	1	1	1	1	0	1	1	0	0	1	0	0	1	1	1	1	0	1	1	0	1	1	0	0	1	0
AC026369.2|LINC01705	1	1	1	0	0	0	1	1	1	0	1	1	1	1	1	1	1	1	0	1	1	1	1	0	1	1	1	0	1	0	1	1	0	1	0	1	0	1	0	1	1	1	0	1	1	1	1	1	1
AC026369.2|MYCL-AS1	0	1	0	0	1	1	0	1	1	0	1	1	1	1	1	0	1	1	1	1	1	0	1	1	1	1	0	1	0	1	1	0	1	1	1	0	1	1	1	1	1	0	0	1	1	0	1	1	0
AC026369.2|ZNF710-AS1	0	0	0	0	0	0	0	0	0	0	0	0	0	0	0	0	0	0	0	0	0	0	1	1	1	0	0	0	0	0	1	0	0	1	0	0	0	0	0	0	0	0	0	0	0	0	1	1	1
AC026369.2|AC099329.2	0	1	1	0	1	1	0	1	1	0	0	1	1	0	1	1	1	1	1	0	1	1	1	1	1	1	0	1	0	1	1	0	1	1	1	0	0	0	1	1	1	1	1	1	0	0	1	0	1
AC026369.2|LINC02577	1	1	0	0	0	1	1	1	1	0	1	1	1	1	1	1	0	1	0	1	0	1	1	0	1	0	1	0	1	1	1	1	0	1	1	1	0	0	0	1	0	1	1	1	0	1	1	1	1
AC026369.2|AL158166.1	0	0	0	0	1	1	0	1	0	0	0	0	1	0	1	0	1	1	1	0	1	0	1	0	0	0	1	0	0	1	1	1	0	1	1	0	0	0	0	1	1	0	0	1	0	1	1	1	0
AC026369.2|FIRRE	1	1	0	0	0	1	1	1	1	0	1	1	1	1	1	1	1	1	0	0	0	0	1	0	1	0	1	1	0	0	0	1	1	1	0	0	0	0	1	0	0	0	0	1	0	1	0	0	1
AC026369.2|MBNL1-AS1	0	0	0	0	0	0	0	0	0	0	0	0	0	0	0	0	0	0	0	0	0	1	1	1	1	1	1	1	0	1	1	1	0	1	0	1	1	0	1	0	1	1	0	1	1	0	1	1	1
AC026369.2|LINC01615	0	0	0	0	0	0	0	0	0	0	0	0	1	0	1	0	0	0	0	0	0	0	1	0	0	1	1	0	1	0	1	0	0	1	0	1	0	0	0	0	1	1	0	1	0	1	1	1	1
AC026369.2|U62317.1	0	1	0	0	0	1	0	0	0	0	0	0	1	0	1	0	0	1	0	0	0	0	0	0	0	1	0	0	0	0	1	0	0	0	1	1	0	0	0	1	1	0	0	0	0	0	0	1	1
AC026369.2|AC129926.1	0	1	0	0	0	1	0	1	1	0	1	0	1	1	1	0	1	1	1	0	0	0	1	1	1	1	0	1	0	0	1	0	1	0	0	0	0	0	1	0	1	0	0	1	1	0	1	0	0
AC026369.2|LINC01614	0	0	1	0	1	0	1	0	1	0	0	1	0	0	1	0	1	0	1	0	0	0	1	0	1	1	1	0	1	0	1	0	0	1	0	1	1	0	0	1	1	0	0	1	0	1	1	1	1
AC026369.2|AL355916.1	0	1	0	0	0	1	0	1	0	0	0	0	1	1	1	0	0	1	1	0	1	1	1	1	1	1	1	1	1	1	1	1	0	0	1	1	0	0	0	1	1	0	0	1	1	0	1	1	1
AC026369.2|LINC02544	0	0	1	0	0	0	0	1	0	0	1	0	1	0	1	0	1	1	0	0	0	0	1	0	1	1	1	0	1	0	1	1	1	1	0	1	0	0	0	1	1	1	0	1	1	1	1	1	1
AC026369.2|AF127577.3	1	1	1	0	0	0	1	1	1	0	1	0	1	1	1	1	1	1	0	0	1	1	0	1	1	1	0	1	0	1	1	0	1	1	0	1	1	1	1	1	1	0	0	1	0	1	1	1	0
AC026369.2|LINC02820	0	1	0	0	0	1	0	1	0	0	1	0	1	1	1	0	1	1	0	0	1	0	0	0	1	0	0	1	0	0	1	0	0	1	0	1	0	1	0	0	0	0	0	1	0	0	1	1	0
AC026369.2|LINC02154	0	1	1	0	1	1	0	1	1	0	1	1	1	1	1	1	1	1	1	1	0	1	1	0	1	0	1	1	1	1	1	0	0	1	1	0	1	0	1	1	1	1	1	1	1	1	0	1	1
AC026369.2|SCAT1	1	1	1	0	1	1	0	1	1	0	1	1	1	1	1	1	1	1	1	1	0	1	1	1	0	1	0	0	1	1	1	0	0	1	0	1	0	0	0	1	1	1	1	1	0	1	1	1	1
AC026369.2|AL162424.1	0	0	0	0	0	0	0	0	0	0	0	0	0	0	0	0	0	0	0	0	0	1	1	1	1	0	1	0	1	1	1	1	0	1	0	1	0	0	1	1	1	1	0	1	1	1	1	1	1
AC026369.2|AC053503.3	0	0	0	0	0	0	0	0	0	0	0	0	0	0	0	0	0	0	0	0	0	1	1	1	1	1	1	0	1	1	1	1	0	1	0	1	1	0	1	0	1	1	0	1	1	1	1	1	1
AC026369.2|AC073365.1	1	1	0	0	0	1	1	1	1	0	1	0	1	1	1	1	1	1	1	0	1	0	1	0	1	1	1	1	1	1	0	0	0	1	1	1	1	0	1	1	0	0	1	0	1	1	1	1	1
AC026369.2|AC002401.4	0	1	0	0	1	1	0	0	0	0	1	0	1	1	0	0	0	1	0	1	0	1	0	1	0	1	0	0	0	1	0	0	0	1	1	0	0	0	0	0	1	1	0	0	0	0	0	1	1
AC026369.2|PGM5-AS1	0	0	0	0	0	0	0	0	0	0	0	0	0	0	0	0	0	0	0	0	0	0	1	1	0	1	1	1	0	1	1	0	1	1	0	1	1	1	1	0	0	1	0	1	1	1	1	1	1
AC026369.2|AC011503.2	0	1	0	0	1	1	0	1	0	0	0	0	1	1	1	0	0	1	1	0	0	0	0	0	1	1	0	0	0	0	0	0	0	0	0	0	0	0	1	1	1	0	0	1	0	0	0	0	1
AC026369.2|LINC02163	1	1	0	0	0	1	1	1	1	0	1	0	1	1	1	1	1	1	0	1	1	0	0	0	1	1	1	1	0	1	1	0	0	1	0	1	1	1	1	1	0	0	0	1	0	1	1	1	0
AC026369.2|AC007938.3	0	0	0	0	0	0	0	0	0	0	0	0	0	0	1	0	1	1	0	0	0	0	0	0	1	1	0	0	0	0	0	0	0	0	0	0	0	0	0	0	0	0	0	1	0	0	0	0	0
AC026369.2|MIR100HG	0	0	0	0	0	0	0	0	0	0	0	0	0	0	0	0	0	0	0	0	0	0	1	0	1	0	1	0	1	1	1	0	0	1	0	1	1	0	1	1	0	0	0	1	0	0	1	1	1
AC026369.2|AL161431.1	1	1	1	0	0	1	1	1	0	0	1	1	1	1	1	1	1	1	1	1	0	1	1	1	0	1	1	0	1	1	1	0	0	1	1	1	0	0	1	1	1	1	0	0	1	1	1	1	1
AC026369.2|AL161772.1	0	1	0	0	1	1	0	1	0	0	0	0	1	0	1	0	0	1	1	0	0	0	0	1	1	1	0	1	0	0	1	0	0	0	1	1	0	0	1	0	1	0	0	1	0	0	1	1	1
AC026369.2|AP000593.3	0	1	0	0	0	1	0	1	1	0	1	0	1	0	1	0	1	1	1	1	1	1	1	1	1	1	0	1	1	1	1	1	0	1	1	1	1	0	1	1	1	1	0	1	1	1	1	1	1
AC026369.2|AL513218.1	0	1	0	0	0	0	0	0	1	0	0	0	1	0	1	0	1	1	1	0	0	0	0	1	1	1	0	0	0	1	1	0	0	0	0	0	0	0	1	0	1	0	0	1	1	0	0	0	1
AC026369.2|LINC01711	1	0	1	0	1	1	0	1	1	0	0	1	1	1	1	1	1	1	1	1	0	0	1	0	1	1	1	0	1	1	1	1	0	1	0	1	0	0	0	1	1	1	0	1	1	1	1	1	1
AC026369.2|SCAT2	0	1	0	0	0	1	0	0	0	0	0	1	1	0	1	0	0	0	0	0	0	0	1	0	1	0	0	0	0	0	1	0	0	0	1	0	0	0	0	0	0	0	0	0	0	0	0	0	0
AC026369.2|NR4A1AS	0	0	0	0	0	0	0	0	0	0	0	0	0	0	0	0	0	0	0	0	0	0	1	1	1	0	0	1	1	1	1	0	1	1	0	0	1	1	1	1	0	0	0	1	1	1	0	1	1
AC026369.2|AC007128.1	1	1	0	0	0	1	0	1	1	0	1	0	1	1	1	0	1	1	1	1	0	0	1	1	1	1	1	1	0	0	0	1	0	1	0	1	0	1	1	1	0	0	0	1	1	1	1	1	1
AC026369.2|AP005432.2	0	0	0	0	1	1	0	1	1	0	0	0	1	0	0	0	0	0	0	0	0	0	1	1	0	1	0	1	0	1	1	0	1	0	0	0	0	0	1	0	1	0	0	0	0	0	1	0	1
AC026369.2|LINC02195	0	0	1	0	0	1	0	0	0	0	0	0	1	1	0	1	0	1	0	0	0	0	1	0	0	1	0	0	0	0	1	0	0	1	1	1	0	0	0	1	1	0	0	1	1	0	1	1	1
AC026369.2|AC005180.1	0	0	0	0	0	0	0	0	0	0	0	0	0	0	0	0	0	0	1	0	0	1	1	1	1	1	1	1	1	1	1	1	1	1	0	1	1	0	1	1	1	1	0	1	1	1	1	1	1
AC026369.2|TDRKH-AS1	0	0	0	0	1	1	0	1	1	0	0	0	1	1	1	0	1	1	0	0	0	0	1	1	1	1	0	1	0	0	1	0	0	1	1	1	0	0	1	0	1	0	0	0	1	0	1	1	1
AC026369.2|AC114488.1	0	0	0	0	0	0	0	0	0	0	0	0	1	0	1	0	1	0	1	0	0	0	0	1	1	1	0	1	0	0	0	0	1	0	0	0	0	0	1	0	1	0	0	0	1	0	1	0	0
AL591806.1|AP001107.5	0	0	0	0	0	0	0	0	0	0	0	0	0	0	0	0	0	0	0	0	0	1	1	0	0	0	1	0	1	0	1	1	1	1	0	1	1	1	1	1	0	1	0	1	0	1	1	1	1
AL591806.1|AC132807.2	1	0	0	1	0	0	1	0	1	0	1	0	0	0	0	1	1	0	0	1	1	0	0	0	0	1	1	1	0	1	1	0	1	1	0	1	1	1	0	0	0	0	1	1	0	0	1	1	0
AL591806.1|LINC01767	0	0	0	0	0	0	0	0	1	0	1	0	0	0	1	1	0	0	1	0	0	0	0	0	0	0	0	1	0	0	0	0	1	1	0	0	1	1	0	0	0	1	1	0	1	0	0	0	0
AL591806.1|AC112721.1	1	0	1	1	0	0	1	0	1	1	1	1	0	0	1	1	0	0	1	0	0	1	1	0	1	0	1	0	1	0	1	1	1	1	0	1	1	1	0	1	0	1	1	1	0	1	1	1	1
AL591806.1|AL591848.2	0	0	0	0	0	0	0	0	1	1	0	0	0	0	0	1	0	0	0	0	0	0	0	0	1	1	0	0	0	0	1	0	0	0	0	0	0	1	1	0	0	1	0	0	0	0	0	0	0
AL591806.1|LINC01082	0	0	0	0	0	0	0	0	0	0	0	0	0	0	0	0	0	0	0	0	0	0	1	0	0	1	1	0	0	1	0	0	1	0	0	0	1	1	0	0	0	1	0	0	0	0	0	0	0
AL591806.1|LINC01705	1	0	1	1	0	0	1	0	0	1	1	1	0	0	1	1	1	0	0	0	0	0	1	0	1	0	1	0	1	0	1	1	0	1	0	1	0	1	0	1	0	1	0	0	0	1	1	0	1
AL591806.1|MYCL-AS1	0	0	0	0	0	0	1	0	1	1	1	1	0	0	0	1	0	0	0	0	1	0	1	0	0	1	0	0	0	0	1	0	1	1	0	0	1	1	0	0	0	0	0	0	0	0	1	0	0
AL591806.1|AC099329.2	1	0	1	1	0	0	1	0	1	1	0	1	0	0	1	1	0	0	0	0	1	1	1	0	1	1	0	1	0	0	1	0	1	0	0	0	0	1	1	0	0	1	1	1	0	0	1	0	1
AL591806.1|LINC02577	1	0	0	1	0	0	1	0	1	1	1	1	0	0	1	1	0	0	0	1	0	1	1	0	0	0	1	0	1	0	1	1	0	1	0	1	0	0	0	1	0	1	1	1	0	1	1	1	1
AL591806.1|AL158166.1	0	0	0	1	0	0	1	0	0	0	0	0	0	0	0	1	0	0	1	0	1	0	1	0	0	0	0	0	0	0	0	0	0	0	0	0	0	0	0	0	0	0	0	0	0	1	1	0	0
AL591806.1|FIRRE	1	0	0	1	0	0	1	0	1	1	1	1	0	0	0	1	1	0	0	0	0	0	0	0	0	0	1	0	0	0	0	0	1	1	0	0	0	0	0	0	0	0	1	1	0	1	0	0	0
AL591806.1|MBNL1-AS1	0	0	0	0	0	0	0	0	0	0	0	0	0	0	0	0	0	0	0	0	0	0	0	0	0	0	0	0	0	0	0	0	0	1	0	0	1	1	0	0	0	1	0	0	0	0	1	0	0
AL591806.1|AC100801.1	1	0	1	1	0	0	1	0	1	1	1	1	0	0	1	1	1	0	0	1	1	1	1	0	1	1	1	0	1	0	1	0	1	1	0	1	1	1	0	1	0	1	1	0	1	1	1	1	1
AL591806.1|LINC01615	0	0	0	1	0	0	1	0	0	1	0	0	0	0	0	1	0	0	0	0	0	0	0	0	0	1	0	0	1	0	0	0	0	1	0	0	0	0	0	0	0	1	0	0	0	1	1	0	0
AL591806.1|AC129926.1	0	0	0	0	0	0	0	0	1	1	0	0	0	0	0	0	0	0	0	0	0	0	1	0	0	1	0	0	0	0	1	0	1	0	0	0	0	1	1	0	0	0	0	0	1	0	1	0	0
AL591806.1|LINC01614	1	0	1	1	0	0	1	0	0	1	0	1	0	0	1	1	0	0	1	0	0	0	0	0	1	0	1	0	0	0	1	0	0	0	0	1	1	0	0	1	0	0	0	1	0	1	1	1	1
AL591806.1|AL355916.1	1	0	0	1	0	0	0	0	0	1	0	0	0	0	0	1	0	0	0	0	1	1	0	0	0	0	1	0	1	0	1	0	0	0	0	0	0	1	0	1	0	1	1	0	1	0	1	0	0
AL591806.1|LINC02544	1	0	1	1	0	0	1	0	0	1	1	1	0	0	1	1	0	0	0	0	0	0	1	0	0	0	1	0	1	0	1	0	0	1	0	0	0	0	0	1	0	1	0	0	0	1	1	1	1
AL591806.1|AF127577.3	1	0	1	1	0	0	1	0	1	1	1	0	0	0	0	1	1	0	0	0	1	1	0	0	1	0	0	1	0	1	0	0	1	1	0	1	1	1	1	1	0	1	0	1	0	1	1	0	0
AL591806.1|LINC02820	0	0	0	1	0	0	0	0	0	0	1	0	0	0	0	0	1	0	0	0	1	0	0	0	0	0	0	0	0	0	1	0	0	1	0	1	0	1	0	0	0	0	0	1	0	0	1	1	0
AL591806.1|LINC02154	1	0	1	1	0	0	1	0	1	1	1	1	0	0	1	1	0	0	1	1	0	1	1	0	0	0	1	1	0	0	1	0	0	1	0	0	1	1	1	1	0	1	1	0	1	1	0	0	1
AL591806.1|SCAT1	1	0	1	1	0	0	1	0	1	1	1	1	0	0	1	1	0	0	0	0	0	0	1	0	0	0	0	0	1	0	1	0	0	1	0	1	0	0	0	1	0	1	1	0	0	1	1	1	1
AL591806.1|AL162424.1	0	0	0	0	0	0	0	0	0	0	0	0	0	0	0	0	0	0	0	0	0	0	1	0	0	0	1	0	1	0	1	1	0	1	0	0	0	1	0	0	0	1	1	1	1	1	1	0	0
AL591806.1|AC053503.3	0	0	0	0	0	0	0	0	0	0	0	0	0	0	0	0	0	0	0	0	0	1	1	0	0	0	1	0	1	1	1	1	0	1	0	1	1	1	1	0	0	1	0	1	1	1	1	1	1
AL591806.1|AC073365.1	1	0	0	1	0	0	1	0	1	0	0	0	0	0	1	1	1	0	1	0	1	0	1	0	0	0	1	1	1	1	0	0	0	1	0	1	1	0	1	1	0	0	1	0	1	1	1	1	1
AL591806.1|AC002401.4	0	0	0	1	0	0	0	0	0	0	0	0	0	0	0	0	0	0	0	0	0	1	0	0	0	0	0	0	0	0	0	0	0	1	0	0	0	0	0	0	0	1	1	0	0	0	0	0	0
AL591806.1|PGM5-AS1	0	0	0	0	0	0	0	0	0	0	0	0	0	0	0	0	0	0	0	0	0	0	1	0	0	1	1	0	0	1	1	0	1	1	0	1	1	1	1	0	0	1	1	1	1	1	1	1	1
AL591806.1|LINC02163	1	0	0	1	0	0	1	0	1	0	1	0	0	0	1	1	1	0	0	1	1	0	0	0	0	0	1	1	0	1	0	0	0	1	0	1	1	1	0	1	0	0	0	1	0	1	0	1	0
AL591806.1|MIR100HG	0	0	0	0	0	0	0	0	0	0	0	0	0	0	0	0	0	0	0	0	0	0	1	0	0	0	1	0	1	0	1	0	0	1	0	0	1	0	0	0	0	1	0	1	0	1	1	0	0
AL591806.1|AL161431.1	1	0	1	1	0	0	1	0	0	1	1	1	0	0	1	1	1	0	1	0	0	1	1	0	0	0	1	0	1	1	1	0	0	1	0	0	0	0	0	1	0	1	1	0	1	1	1	1	1
AL591806.1|AL161772.1	0	0	0	0	0	0	1	0	0	1	0	0	0	0	0	0	0	0	0	0	0	0	0	0	0	1	0	0	0	0	1	0	0	0	0	0	1	1	0	0	0	0	0	0	0	0	0	1	0
AL591806.1|AP000593.3	0	0	0	1	0	0	1	0	1	1	0	0	0	0	0	1	0	0	0	0	0	1	1	0	1	0	0	0	0	0	1	0	0	1	0	1	1	1	0	1	0	1	1	0	1	1	1	1	0
AL591806.1|LINC01711	1	0	1	1	0	0	1	0	1	1	0	1	0	0	1	1	1	0	0	0	0	0	1	0	1	0	1	0	1	0	1	1	0	1	0	1	0	0	0	1	0	1	1	0	0	1	0	1	1
AL591806.1|NR4A1AS	0	0	0	0	0	0	0	0	0	0	0	0	0	0	0	0	0	0	0	0	0	0	0	0	0	0	0	0	0	0	0	0	1	1	0	0	1	1	1	1	0	1	0	0	0	1	0	0	0
AL591806.1|AC007128.1	1	0	0	1	0	0	1	0	1	0	0	0	0	0	0	1	1	0	0	0	0	0	0	0	0	0	0	1	0	0	0	0	0	1	0	1	0	1	0	1	0	1	0	1	0	1	1	1	0
AL591806.1|LINC02195	0	0	1	0	0	0	1	0	0	1	0	0	0	0	0	1	0	0	0	0	0	0	0	0	0	0	0	0	0	0	1	0	0	1	0	1	1	0	0	1	0	0	0	1	0	0	1	1	1
AL591806.1|AC005180.1	0	0	0	0	0	0	0	0	0	0	0	0	0	0	0	0	0	0	0	0	0	0	1	0	0	0	1	0	1	0	1	1	1	1	0	1	1	1	0	1	0	1	0	1	1	1	1	1	1
AL591806.1|TDRKH-AS1	1	0	0	0	0	0	1	0	1	1	0	0	0	0	1	1	0	0	0	0	0	0	0	0	0	0	0	0	0	0	1	0	0	0	0	0	0	1	0	0	0	0	1	0	1	0	1	0	0
AP001107.5|AC132807.2	1	1	0	1	1	1	1	1	1	1	1	1	1	1	1	1	1	1	1	1	1	0	0	0	0	1	1	1	0	1	1	0	1	1	1	0	0	1	0	0	1	0	1	1	0	0	1	1	0
AP001107.5|LINC01767	1	1	1	1	1	1	1	1	1	1	1	1	1	1	1	1	1	1	1	1	1	0	0	1	1	0	0	1	0	0	0	0	1	0	1	0	1	1	0	0	1	0	1	0	1	0	0	0	0
AP001107.5|AC112721.1	1	1	1	1	1	1	1	1	1	1	1	1	1	1	1	1	1	1	1	1	1	1	1	0	1	0	0	0	0	0	1	1	1	0	1	0	0	0	0	1	1	1	1	1	0	1	1	1	1
AP001107.5|AL591848.2	1	1	1	1	1	1	1	1	1	1	1	1	1	1	1	1	1	1	1	0	1	0	0	1	1	1	0	1	0	0	0	0	0	0	1	0	0	1	1	0	1	0	0	0	1	0	0	0	0
AP001107.5|LINC01705	1	1	1	1	1	1	1	1	1	1	1	1	1	1	1	1	1	1	1	1	1	0	1	0	1	0	1	0	0	0	0	0	0	0	0	0	0	0	0	1	1	1	0	0	1	1	1	0	1
AP001107.5|MYCL-AS1	1	1	1	1	1	1	1	1	1	1	1	1	1	1	1	1	1	1	1	1	1	0	0	1	1	1	0	1	0	0	0	0	1	0	1	0	0	1	0	0	1	0	0	0	1	0	1	0	0
AP001107.5|AC099329.2	1	1	1	1	1	1	1	1	1	1	1	1	1	1	1	1	1	1	1	0	1	0	1	1	1	1	0	1	0	0	0	0	1	0	1	0	0	0	1	0	1	0	1	1	1	0	1	0	0
AP001107.5|LINC02577	1	1	1	1	1	1	1	1	1	1	1	1	1	1	1	1	1	1	1	1	1	1	0	0	0	0	0	0	0	0	0	0	0	1	1	0	0	0	0	1	1	1	1	0	0	1	1	1	1
AP001107.5|AL158166.1	1	1	1	1	1	1	1	1	1	1	1	1	1	1	1	1	1	1	1	0	1	0	0	0	0	0	0	0	0	0	0	0	0	0	1	0	0	0	0	0	1	0	0	0	0	0	0	0	0
AP001107.5|FIRRE	1	1	1	1	1	1	1	1	1	1	1	1	1	1	1	1	1	1	1	1	1	0	0	0	1	0	1	1	0	0	0	0	1	0	1	0	0	0	0	0	1	0	1	1	0	0	0	0	0
AP001107.5|AC100801.1	1	1	1	1	1	1	1	1	1	1	1	1	1	1	1	1	1	1	1	1	1	1	1	1	1	1	1	1	1	0	1	0	1	1	1	0	1	1	0	1	1	1	1	0	1	0	1	1	1
AP001107.5|AC129926.1	1	1	1	0	1	1	1	1	1	1	1	1	1	1	1	1	1	1	1	0	1	0	1	1	1	1	0	1	0	0	0	0	1	0	0	0	0	0	1	0	1	0	0	0	1	0	1	0	0
AP001107.5|LINC01614	1	1	1	1	1	1	1	1	1	1	1	1	1	1	1	1	1	1	1	0	1	0	0	0	1	0	1	0	0	0	0	0	0	0	0	0	0	0	0	1	1	0	0	1	0	1	1	1	1
AP001107.5|AL355916.1	1	1	1	1	1	1	1	1	1	1	1	1	1	1	1	1	1	1	1	1	1	0	0	0	1	0	0	1	0	0	0	0	0	0	1	0	0	0	0	1	1	0	1	0	1	0	1	0	0
AP001107.5|LINC02544	1	1	1	1	1	1	1	1	1	1	1	1	1	1	1	1	1	1	1	0	1	0	1	0	1	1	1	1	1	0	0	0	0	1	0	0	0	0	0	1	1	0	0	0	1	0	0	1	0
AP001107.5|AF127577.3	1	1	1	1	1	1	1	1	1	1	1	1	1	1	1	1	1	1	0	0	1	1	0	1	1	0	0	1	0	1	0	0	1	0	1	0	1	1	1	1	1	0	0	1	1	0	1	0	0
AP001107.5|LINC02820	1	1	0	1	1	1	1	1	0	1	1	1	1	1	1	1	1	1	0	0	1	0	0	0	0	0	0	1	0	0	1	0	0	0	0	0	0	1	0	0	0	0	0	1	1	0	1	1	0
AP001107.5|LINC02154	1	1	1	1	1	1	1	1	1	1	1	1	1	1	1	1	1	1	1	1	0	1	0	0	1	0	1	1	0	0	1	0	0	0	1	0	0	0	1	1	1	0	1	0	1	1	0	0	0
AP001107.5|SCAT1	1	1	1	1	1	1	1	1	1	1	1	1	1	1	1	1	1	1	1	1	1	0	0	0	0	0	0	0	1	0	1	0	0	0	1	0	0	0	0	0	1	1	1	0	0	0	0	1	0
AP001107.5|AC079466.1	1	1	1	1	1	1	1	1	1	1	1	1	1	1	1	1	1	1	1	1	1	0	0	1	1	1	1	1	0	1	0	0	1	0	1	0	1	1	1	1	1	0	1	1	1	0	1	0	1
AP001107.5|AL162424.1	1	0	1	1	0	1	0	0	1	1	0	1	0	0	1	0	0	0	1	0	0	0	1	1	0	0	1	0	1	0	1	1	0	1	1	0	0	0	0	0	1	0	1	1	1	1	1	0	0
AP001107.5|AC053503.3	1	0	1	0	0	0	0	0	1	1	0	1	0	0	1	0	0	0	0	0	0	1	1	1	0	0	1	0	1	1	0	0	0	1	0	0	1	0	1	0	1	1	0	1	1	1	1	1	1
AP001107.5|AC073365.1	1	1	1	1	1	1	1	1	1	1	1	0	1	1	1	1	1	1	1	0	1	0	1	0	1	0	1	1	0	1	0	0	0	1	1	0	0	0	1	1	0	0	1	0	1	1	1	1	0
AP001107.5|AC002401.4	0	1	1	1	1	1	1	1	1	1	1	1	1	1	1	1	1	1	1	1	1	1	0	0	0	0	0	0	0	0	0	0	0	0	1	0	0	0	0	0	1	0	1	0	0	0	0	0	0
AP001107.5|PGM5-AS1	0	0	0	0	0	0	0	0	0	0	0	0	0	0	0	0	0	0	0	1	0	0	1	1	0	1	1	1	0	1	1	0	1	1	1	0	1	1	1	0	1	1	1	0	1	0	1	1	0
AP001107.5|LINC02163	1	1	1	1	1	1	1	1	1	1	1	1	1	1	1	1	1	1	1	1	1	0	0	0	1	0	0	1	0	1	0	0	0	0	1	0	0	1	0	1	1	0	0	1	1	1	0	1	0
AP001107.5|AL161431.1	1	1	1	1	1	1	1	1	0	1	1	1	1	1	1	1	1	1	1	1	0	1	1	1	0	0	0	0	1	1	0	0	0	0	1	0	0	0	0	1	1	1	1	0	1	0	1	1	1
AP001107.5|AL161772.1	1	1	1	1	1	1	1	1	1	1	1	1	1	1	1	1	1	1	1	1	1	0	0	1	1	1	0	1	0	0	0	0	0	0	1	0	0	0	0	0	1	0	0	0	1	0	0	0	0
AP001107.5|AP000593.3	1	1	1	1	1	1	1	1	1	1	1	1	1	1	1	1	1	1	1	1	1	1	0	1	1	0	0	1	0	0	0	0	0	0	1	0	0	0	0	1	1	1	1	0	1	0	1	0	0
AP001107.5|AL513218.1	1	1	1	1	1	1	1	1	1	1	1	1	1	1	1	1	1	1	1	1	1	0	0	0	1	0	0	0	0	0	0	0	0	0	1	0	0	0	0	0	1	0	0	0	1	0	0	0	0
AP001107.5|LINC01711	1	1	1	1	1	1	1	1	1	1	1	1	1	1	1	1	1	1	1	1	1	0	1	0	1	0	1	0	1	0	1	0	0	0	1	0	0	0	0	1	1	0	1	0	1	1	0	0	0
AP001107.5|NR4A1AS	0	1	0	1	1	1	0	1	0	0	1	0	1	1	0	0	0	1	0	0	1	0	0	1	0	0	0	1	0	0	0	0	1	0	1	0	0	1	1	1	1	0	0	0	1	0	0	0	0
AP001107.5|AC007128.1	1	1	1	1	1	1	1	1	1	1	1	1	1	1	1	1	1	1	1	1	1	0	0	1	1	0	0	1	0	0	0	0	0	1	1	0	0	1	0	1	1	0	0	1	1	0	1	1	0
AP001107.5|AP005432.2	1	1	0	0	1	1	1	1	1	1	1	1	1	1	0	0	1	1	0	0	1	0	0	1	0	1	0	1	0	0	0	0	1	0	1	0	0	0	0	0	1	0	0	0	1	0	0	0	0
AP001107.5|LINC02195	1	1	1	1	1	1	1	1	1	1	1	1	1	1	1	1	1	1	0	1	1	0	0	0	0	0	0	0	0	0	0	0	0	0	1	0	0	0	0	1	1	0	0	1	1	0	1	1	1
AP001107.5|AC005180.1	1	0	1	1	0	0	0	0	0	1	0	1	0	0	0	0	0	0	1	0	0	0	1	0	0	0	1	1	1	0	1	0	1	0	0	0	1	0	0	0	1	0	0	0	1	0	1	0	0
AP001107.5|TDRKH-AS1	1	1	1	1	1	1	1	1	1	1	1	1	1	1	1	1	1	1	1	0	1	0	0	1	1	0	0	1	0	0	0	0	0	0	1	0	0	0	0	0	1	0	1	0	1	0	0	0	0
AP001107.5|AC114488.1	1	1	1	1	1	1	1	1	1	1	1	1	1	1	1	1	1	1	1	1	1	0	0	1	1	1	0	1	0	0	0	0	1	0	1	0	0	0	1	0	1	0	0	0	1	0	0	0	0
AC132807.2|AC092171.4	0	0	1	0	1	0	0	0	0	1	0	1	0	0	1	0	0	0	1	0	0	1	1	1	1	0	0	0	0	0	0	1	0	0	1	0	0	0	0	1	1	1	0	0	1	1	0	0	1
AC132807.2|LINC01767	0	0	1	0	1	0	0	0	0	1	0	0	0	0	1	0	0	0	1	0	0	0	1	1	1	0	0	0	1	0	0	1	0	0	1	0	1	0	1	0	1	1	0	0	1	0	0	0	0
AC132807.2|AC112721.1	0	0	1	0	1	0	0	0	0	1	0	1	0	0	1	0	0	0	1	0	0	1	1	0	1	0	0	0	1	0	0	1	0	0	0	0	1	0	1	1	1	1	0	0	1	1	0	0	1
AC132807.2|AC010331.1	0	0	1	0	1	0	0	0	0	1	0	1	0	0	1	0	0	0	0	0	0	1	1	1	1	0	0	0	0	0	0	1	0	0	0	0	0	0	1	0	1	1	0	0	1	1	0	0	1
AC132807.2|AL591848.2	0	0	1	0	1	0	0	0	0	1	0	1	0	0	1	0	0	0	1	0	0	0	1	1	1	0	0	0	0	0	0	1	0	0	1	0	0	0	1	1	1	1	0	0	1	1	0	0	0
AC132807.2|LINC01082	0	0	0	0	0	0	0	0	0	0	0	0	0	0	0	0	0	0	0	0	0	0	1	1	1	0	0	0	1	0	0	1	0	0	0	0	1	0	1	0	1	1	0	0	1	1	0	0	1
AC132807.2|LINC01705	0	0	1	0	0	0	0	0	0	1	0	1	0	0	1	0	0	0	0	0	0	1	1	0	1	0	0	0	1	0	0	1	0	0	0	0	0	0	0	1	1	1	0	0	1	1	0	0	1
AC132807.2|MYCL-AS1	0	0	1	0	1	0	0	0	0	1	0	1	0	0	1	0	0	0	1	0	0	1	1	1	1	1	0	0	0	0	0	1	0	0	1	0	1	0	1	1	1	1	0	0	1	1	0	0	1
AC132807.2|ZNF710-AS1	0	0	1	0	0	0	0	0	0	0	0	0	0	0	0	0	0	0	0	0	0	1	1	1	1	0	0	0	0	0	0	1	0	0	0	0	0	0	0	1	1	1	0	0	1	0	0	0	1
AC132807.2|AC099329.2	0	0	1	0	1	0	0	0	0	1	0	1	0	0	1	0	0	0	1	0	0	1	1	1	1	1	0	0	0	0	0	0	0	0	1	0	0	0	1	1	1	1	0	0	1	0	0	0	1
AC132807.2|LINC02577	0	0	1	0	1	0	0	0	0	1	0	1	0	0	1	0	0	0	1	0	0	1	1	1	0	0	0	0	1	0	0	1	0	0	1	0	0	0	0	1	1	1	0	0	1	1	0	0	1
AC132807.2|AL158166.1	0	0	1	0	1	0	0	0	0	1	0	1	0	0	0	0	0	0	1	0	0	0	1	1	0	0	0	0	0	0	0	1	0	0	1	0	0	0	0	1	1	1	0	0	1	1	0	0	0
AC132807.2|FIRRE	0	0	1	0	1	0	0	0	0	1	0	1	0	0	1	0	0	0	1	0	0	1	1	1	1	0	0	0	0	0	0	1	0	0	0	0	0	0	0	1	1	1	0	0	1	1	0	0	1
AC132807.2|MBNL1-AS1	0	0	1	0	0	0	0	0	0	0	0	1	0	0	0	0	0	0	1	0	0	1	1	1	1	0	0	0	1	0	0	1	0	0	0	0	1	0	1	1	1	1	0	0	1	1	0	0	1
AC132807.2|AC100801.1	0	0	1	0	1	0	0	0	0	1	0	1	0	0	1	0	0	0	1	0	0	1	1	1	1	1	0	0	1	0	0	1	0	0	1	0	1	0	0	1	1	1	0	0	1	1	0	0	1
AC132807.2|LINC01615	0	0	1	0	1	0	0	0	0	1	0	1	0	0	0	0	0	0	0	0	0	1	1	0	0	0	0	0	1	0	0	1	0	0	0	0	0	0	0	1	1	1	0	0	1	1	0	0	1
AC132807.2|U62317.1	0	0	1	0	0	0	0	0	0	1	0	1	0	0	0	0	0	0	0	0	0	1	0	1	0	0	0	0	0	0	0	0	0	0	1	0	0	0	0	1	1	1	0	0	1	1	0	0	1
AC132807.2|AC129926.1	0	0	1	0	1	0	0	0	0	1	0	1	0	0	1	0	0	0	1	0	0	0	1	1	1	0	0	0	0	0	0	1	0	0	0	0	0	0	1	1	1	1	0	0	1	0	0	0	1
AC132807.2|LINC01614	0	0	1	0	1	0	0	0	0	1	0	1	0	0	1	0	0	0	1	0	0	1	1	0	1	0	0	0	1	0	0	1	0	0	0	0	1	0	0	1	1	1	0	0	1	1	0	0	1
AC132807.2|AL355916.1	0	0	1	0	1	0	0	0	0	1	0	1	0	0	1	0	0	0	1	0	0	1	1	1	1	0	0	0	1	0	0	1	0	0	1	0	0	0	0	1	1	1	0	0	1	1	0	0	1
AC132807.2|LINC02544	0	0	1	0	1	0	0	0	0	1	0	1	0	0	1	0	0	0	1	0	0	1	1	1	1	0	0	0	1	0	0	1	0	0	0	0	0	0	0	1	1	1	0	0	1	1	0	0	1
AC132807.2|AF127577.3	0	0	1	0	1	0	0	0	0	1	0	1	0	0	1	0	0	0	0	0	0	1	0	1	1	0	0	0	0	0	0	1	0	0	0	0	1	0	1	1	1	1	0	0	1	1	0	0	0
AC132807.2|LINC02820	0	0	0	0	0	0	0	0	0	1	0	1	0	0	1	0	0	0	0	0	0	1	1	1	1	0	0	0	0	0	0	1	0	0	0	0	0	0	0	1	0	1	0	0	1	1	0	0	1
AC132807.2|LINC02154	0	0	1	0	1	0	0	0	0	1	0	1	0	0	1	0	0	0	1	0	0	1	1	0	1	0	0	0	1	0	0	1	0	0	1	0	0	0	1	1	1	1	0	0	1	1	0	0	1
AC132807.2|SCAT1	0	0	1	0	1	0	0	0	0	1	0	1	0	0	1	0	0	0	1	0	0	1	1	1	0	0	0	0	1	0	0	1	0	0	0	0	0	0	0	1	1	1	0	0	1	1	0	0	1
AC132807.2|AC079466.1	0	0	1	0	1	0	0	0	0	1	0	1	0	0	1	0	0	0	1	0	0	1	1	1	1	1	0	0	1	0	0	1	0	0	1	0	1	0	1	1	1	1	0	0	1	1	0	0	1
AC132807.2|AL162424.1	0	0	1	0	0	0	0	0	0	0	0	1	0	0	0	0	0	0	0	0	0	1	1	1	0	0	0	0	1	0	0	1	0	0	0	0	0	0	0	1	1	1	0	0	1	1	0	0	1
AC132807.2|AC053503.3	0	0	1	0	0	0	0	0	0	0	0	0	0	0	0	0	0	0	0	0	0	1	1	1	0	0	0	0	1	0	0	1	0	0	0	0	1	0	1	1	1	1	0	0	1	1	0	0	1
AC132807.2|AC073365.1	0	0	1	0	1	0	0	0	0	1	0	0	0	0	1	0	0	0	1	0	0	0	1	0	1	0	0	0	1	0	0	0	0	0	1	0	1	0	1	1	0	1	0	0	1	1	0	0	1
AC132807.2|AC002401.4	0	0	1	0	1	0	0	0	0	1	0	0	0	0	0	0	0	0	0	0	0	1	0	1	0	0	0	0	0	0	0	1	0	0	1	0	0	0	0	0	1	1	0	0	1	1	0	0	1
AC132807.2|PGM5-AS1	0	0	0	0	0	0	0	0	0	0	0	0	0	0	0	0	0	0	0	0	0	1	1	1	0	1	0	0	0	0	0	1	0	0	0	0	1	0	1	1	1	1	0	0	1	1	0	0	1
AC132807.2|AC011503.2	0	0	1	0	1	0	0	0	0	1	0	1	0	0	1	0	0	0	1	0	0	1	1	1	1	0	0	0	0	0	0	1	0	0	0	0	0	0	1	1	1	1	0	0	1	1	0	0	1
AC132807.2|LINC02163	0	0	1	0	0	0	0	0	0	1	0	1	0	0	1	0	0	0	1	0	0	1	1	0	1	0	0	0	0	0	0	1	0	0	0	0	1	0	1	1	0	1	0	0	1	1	0	0	1
AC132807.2|AC007938.3	0	0	1	0	1	0	0	0	0	1	0	1	0	0	1	0	0	0	0	0	0	1	1	1	1	0	0	0	0	0	0	1	0	0	0	0	0	0	0	1	1	1	0	0	1	1	0	0	1
AC132807.2|MIR100HG	0	0	0	0	0	0	0	0	0	0	0	0	0	0	0	0	0	0	0	0	0	1	1	1	1	0	0	0	1	0	0	1	0	0	0	0	1	0	0	1	1	1	0	0	1	1	0	0	1
AC132807.2|AL161431.1	0	0	1	0	1	0	0	0	0	1	0	1	0	0	1	0	0	0	1	0	0	1	1	1	0	0	0	0	1	0	0	0	0	0	1	0	0	0	1	1	1	1	0	0	1	1	0	0	1
AC132807.2|AL161772.1	0	0	1	0	1	0	0	0	0	1	0	1	0	0	1	0	0	0	1	0	0	1	1	1	1	0	0	0	0	0	0	1	0	0	1	0	0	0	0	1	1	1	0	0	1	1	0	0	1
AC132807.2|AP000593.3	0	0	1	0	1	0	0	0	0	1	0	1	0	0	1	0	0	0	1	0	0	1	1	1	1	0	0	0	1	0	0	1	0	0	1	0	1	0	0	1	1	1	0	0	1	1	0	0	1
AC132807.2|AL513218.1	0	0	1	0	1	0	0	0	0	1	0	1	0	0	1	0	0	0	1	0	0	1	1	1	1	0	0	0	0	0	0	1	0	0	0	0	0	0	1	1	1	1	0	0	1	1	0	0	1
AC132807.2|LINC01711	0	0	1	0	1	0	0	0	0	1	0	1	0	0	1	0	0	0	1	0	0	1	1	0	1	0	0	0	1	0	0	1	0	0	0	0	0	0	0	1	1	1	0	0	1	1	0	0	1
AC132807.2|SCAT2	0	0	1	0	1	0	0	0	0	1	0	1	0	0	1	0	0	0	0	0	0	1	1	1	0	0	0	0	0	0	0	1	0	0	1	0	0	0	0	0	1	1	0	0	1	1	0	0	1
AC132807.2|NR4A1AS	0	0	0	0	0	0	0	0	0	0	0	0	0	0	0	0	0	0	0	0	0	1	1	1	1	0	0	0	1	0	0	1	0	0	0	0	1	0	1	1	1	1	0	0	1	1	0	0	1
AC132807.2|AC007128.1	0	0	1	0	0	0	0	0	0	1	0	1	0	0	1	0	0	0	1	0	0	1	1	1	1	0	0	0	0	0	0	1	0	0	0	0	0	0	0	1	1	1	0	0	1	1	0	0	1
AC132807.2|AP005432.2	0	0	0	0	1	0	0	0	0	1	0	0	0	0	0	0	0	0	0	0	0	0	1	1	0	0	0	0	0	0	0	0	0	0	0	0	0	0	1	1	1	0	0	0	1	0	0	0	1
AC132807.2|LINC02195	0	0	1	0	1	0	0	0	0	1	0	1	0	0	0	0	0	0	0	0	0	1	1	1	0	0	0	0	0	0	0	1	0	0	1	0	0	0	0	1	1	1	0	0	1	1	0	0	1
AC132807.2|AC005180.1	0	0	1	0	0	0	0	0	0	0	0	0	0	0	0	0	0	0	1	0	0	1	1	1	1	0	0	0	1	0	0	1	0	0	0	0	1	0	1	1	1	1	0	0	1	1	0	0	1
AC132807.2|TDRKH-AS1	0	0	1	0	1	0	0	0	0	1	0	1	0	0	1	0	0	0	1	0	0	1	1	1	1	0	0	0	1	0	0	1	0	0	1	0	0	0	0	1	1	1	0	0	1	1	0	0	1
AC132807.2|AC114488.1	0	0	1	0	1	0	0	0	0	1	0	1	0	0	1	0	0	0	1	0	0	1	1	1	1	1	0	0	0	0	0	1	0	0	0	0	0	0	1	1	1	1	0	0	1	1	0	0	1
AC092171.4|LINC01767	0	1	0	1	1	1	1	0	1	0	1	0	0	0	1	1	1	1	1	1	1	0	0	1	1	0	0	1	1	1	0	1	1	0	1	1	1	1	1	0	1	1	1	1	1	0	1	0	0
AC092171.4|AC010331.1	0	0	1	1	0	0	1	0	0	1	1	1	0	0	1	1	0	1	0	0	1	0	1	0	0	1	1	0	0	0	1	1	0	0	0	0	1	0	1	0	1	1	0	0	0	1	0	0	0
AC092171.4|AL591848.2	0	1	1	1	1	1	0	1	1	0	1	0	1	0	0	0	1	1	1	0	1	0	0	1	1	1	0	1	1	0	1	0	0	0	1	0	1	1	1	1	1	1	0	0	1	1	0	0	0
AC092171.4|LINC01082	0	0	0	0	0	0	0	0	0	0	0	0	0	0	0	0	0	0	0	1	0	0	1	1	0	1	1	0	1	1	0	1	1	0	0	1	1	1	1	0	1	1	1	1	1	1	0	1	1
AC092171.4|LINC01705	0	1	1	1	0	0	1	1	0	1	1	1	1	1	1	1	1	1	0	1	1	1	1	0	1	0	1	0	1	0	1	1	0	1	0	1	1	1	0	1	1	1	0	1	1	1	1	1	1
AC092171.4|MYCL-AS1	0	1	1	1	1	1	1	1	1	0	1	1	1	1	0	0	1	1	1	1	1	1	1	0	1	1	0	1	1	1	1	1	1	1	1	0	1	1	1	1	1	0	1	1	1	1	1	1	0
AC092171.4|ZNF710-AS1	0	0	0	0	0	0	0	0	0	0	0	0	0	0	0	0	0	0	0	0	0	1	1	0	0	0	0	0	0	0	0	1	0	0	0	0	1	1	0	1	0	0	1	0	0	0	1	1	1
AC092171.4|AC099329.2	0	1	1	1	1	1	1	1	1	1	1	1	0	0	1	1	1	1	1	0	1	1	1	1	1	1	0	1	0	1	1	0	1	0	1	0	1	1	1	1	1	1	1	1	0	0	1	0	1
AC092171.4|LINC02577	0	1	0	1	1	1	1	1	1	1	1	1	1	1	1	1	0	1	1	1	0	1	1	0	0	0	1	0	1	0	1	1	0	1	1	1	0	0	0	1	1	1	1	1	0	1	1	1	1
AC092171.4|AL158166.1	0	1	1	1	1	1	1	0	0	0	1	0	1	0	0	0	1	1	1	1	1	0	1	0	0	0	1	0	1	0	0	1	0	0	1	1	0	0	0	1	1	0	0	1	0	1	1	1	0
AC092171.4|FIRRE	0	1	1	1	0	1	1	1	1	1	1	1	1	1	1	1	1	1	1	1	0	1	1	0	1	0	1	1	0	0	0	1	1	1	0	0	1	0	0	1	0	0	1	1	0	1	1	0	1
AC092171.4|MBNL1-AS1	0	0	0	0	0	0	0	0	0	0	0	0	0	0	0	0	0	0	1	0	0	1	1	0	0	0	1	0	1	1	0	1	0	0	0	1	1	1	1	1	1	1	1	1	1	1	1	1	1
AC092171.4|LINC01615	0	1	1	1	1	0	1	0	0	0	1	0	0	0	0	0	0	1	0	1	1	1	1	0	0	1	1	0	1	0	0	0	0	0	0	1	0	0	0	1	1	1	0	1	0	1	1	1	1
AC092171.4|U62317.1	0	1	0	1	0	0	0	0	0	0	1	0	1	0	0	1	0	1	0	1	1	0	0	0	0	0	0	0	0	0	1	0	0	0	1	1	0	0	0	1	1	1	0	0	0	1	1	1	1
AC092171.4|AC129926.1	0	1	0	0	1	1	0	0	1	1	1	0	1	1	1	0	1	1	1	1	1	0	1	1	1	1	0	1	1	0	1	0	1	0	0	0	0	1	1	0	1	0	0	1	1	0	1	0	1
AC092171.4|LINC01614	0	0	1	1	1	0	1	0	1	1	0	1	0	0	1	1	1	1	1	0	0	1	1	0	1	0	1	0	1	0	1	1	0	0	0	1	1	0	0	1	1	1	0	1	0	1	1	1	1
AC092171.4|LINC02544	0	1	1	1	1	0	1	0	0	1	1	1	0	0	1	1	1	1	0	0	1	1	1	0	1	1	1	0	1	0	1	1	1	1	0	1	1	0	0	1	1	1	0	1	1	1	1	1	1
AC092171.4|AF127577.3	0	1	1	1	1	0	1	1	1	1	1	0	1	1	1	1	1	1	0	1	1	1	0	1	1	1	0	1	0	1	1	0	1	1	0	1	1	1	1	1	1	1	0	1	0	1	1	1	0
AC092171.4|LINC02820	0	1	0	1	0	1	1	1	0	0	1	0	1	0	0	0	1	1	0	1	1	0	0	0	0	0	0	0	0	0	1	0	0	1	0	1	1	1	0	1	0	0	0	1	1	0	1	1	0
AC092171.4|SCAT1	0	1	1	1	1	1	1	1	1	1	1	1	1	1	1	1	1	1	1	1	1	1	1	0	0	0	0	0	1	1	1	0	0	1	0	1	0	0	0	1	1	1	1	1	0	1	1	1	1
AC092171.4|AL162424.1	0	0	0	0	0	0	0	0	0	0	0	0	0	0	0	0	0	0	0	0	0	1	1	0	0	0	1	0	1	1	1	1	0	1	0	1	1	1	0	1	1	1	1	1	1	1	1	1	1
AC092171.4|AC053503.3	0	0	0	0	0	0	0	0	0	0	0	0	0	0	0	0	0	0	0	0	0	1	1	1	0	1	1	0	1	1	1	1	0	1	0	1	1	1	1	1	1	1	1	1	1	1	1	1	1
AC092171.4|AC073365.1	0	1	0	1	1	1	1	1	1	0	1	0	1	1	1	1	1	1	1	0	1	0	1	0	1	0	1	1	1	1	0	0	0	1	1	1	1	0	1	1	0	0	1	1	1	1	1	1	1
AC092171.4|AC002401.4	0	1	0	1	1	1	1	0	0	0	1	0	1	0	0	0	0	1	0	1	0	1	0	0	0	1	0	0	1	1	0	0	0	1	1	0	0	0	0	0	1	1	1	0	0	1	0	1	1
AC092171.4|PGM5-AS1	0	0	0	0	0	0	0	0	0	0	0	0	0	0	0	0	0	0	0	1	0	1	1	0	0	1	1	0	1	1	1	1	1	1	0	1	1	1	1	1	1	1	1	1	1	1	1	1	1
AC092171.4|AC011503.2	0	1	0	0	1	1	1	0	0	0	1	0	0	1	0	0	1	1	1	1	0	0	0	0	0	0	0	0	0	0	0	0	0	0	0	0	1	0	1	1	1	0	0	1	0	0	0	0	1
AC092171.4|LINC02163	0	1	0	1	0	1	1	1	1	0	1	0	1	1	1	1	1	1	1	1	1	1	0	0	1	0	1	1	1	1	1	0	0	1	0	1	1	1	1	1	0	0	1	1	0	1	1	1	0
AC092171.4|AC007938.3	0	0	0	1	0	0	0	0	0	0	1	0	0	0	1	0	1	1	0	0	1	0	0	0	1	0	1	0	0	0	0	1	0	0	0	0	1	0	0	1	1	0	1	1	0	1	0	0	1
AC092171.4|MIR100HG	0	0	0	0	0	0	0	0	0	0	0	0	0	0	0	0	0	0	0	0	0	1	1	0	0	0	1	0	1	0	1	1	0	0	0	1	1	1	0	1	0	1	1	1	0	1	1	1	1
AC092171.4|AL161431.1	0	1	1	1	1	1	1	1	0	1	1	1	1	1	1	1	1	1	1	1	0	1	1	1	0	0	1	0	1	1	1	0	0	1	1	1	0	0	1	1	1	1	1	0	1	1	1	1	1
AC092171.4|AL161772.1	0	1	0	1	1	1	1	1	0	0	1	0	0	0	1	0	1	1	1	1	1	0	0	1	1	1	0	1	1	0	1	1	0	0	1	1	1	1	1	1	1	0	1	1	0	1	1	1	1
AC092171.4|AL513218.1	0	1	1	1	1	0	1	0	1	0	1	0	1	0	1	1	1	1	1	1	0	1	0	0	1	0	0	0	1	1	0	1	0	0	0	1	1	0	1	1	1	0	1	1	1	1	0	0	1
AC092171.4|LINC01711	0	0	1	1	1	1	1	0	1	1	1	1	0	0	1	1	1	1	1	1	1	1	1	0	1	0	1	0	1	0	1	1	0	1	0	1	0	0	0	1	1	1	1	1	1	1	1	1	1
AC092171.4|SCAT2	0	1	1	1	1	1	1	0	0	0	1	1	0	0	1	1	0	0	0	1	1	0	1	0	0	0	0	0	0	0	1	0	0	0	1	1	1	1	0	0	0	0	1	0	0	0	0	0	0
AC092171.4|NR4A1AS	0	0	0	0	0	0	0	0	0	0	0	0	0	0	0	0	0	0	0	0	0	1	1	1	0	0	1	1	1	0	0	1	1	1	0	0	1	1	1	1	0	1	1	1	1	1	0	1	1
AC092171.4|AC007128.1	0	1	1	1	0	1	1	1	1	0	1	1	1	1	1	1	1	1	1	1	1	1	1	1	1	0	1	1	1	0	0	1	0	1	0	1	1	1	1	1	1	1	1	1	1	1	1	1	1
AC092171.4|AP005432.2	0	1	0	0	1	1	1	1	1	0	1	0	0	0	0	0	0	0	0	0	1	0	1	1	0	1	0	0	0	1	1	0	1	0	0	0	1	0	1	0	1	0	0	1	0	0	1	0	1
AC092171.4|LINC02195	0	1	1	1	0	1	1	0	0	1	1	0	1	1	0	1	0	1	0	1	1	0	1	0	0	0	0	0	0	0	1	1	0	1	1	1	1	1	0	1	1	0	1	1	1	1	1	1	1
AC092171.4|AC005180.1	0	0	0	0	0	0	0	0	0	0	0	0	0	0	0	0	0	0	1	0	0	1	1	0	0	0	1	0	1	1	1	1	1	1	0	1	1	1	1	1	1	1	1	1	1	1	1	1	1
AC092171.4|TDRKH-AS1	0	1	0	1	1	0	1	1	1	0	1	0	0	1	1	1	1	1	1	0	1	1	1	1	1	1	0	0	1	0	1	0	0	0	1	1	1	1	1	0	1	0	1	0	1	1	1	1	1
AC092171.4|AC114488.1	0	0	1	1	1	0	0	0	0	0	0	0	0	0	0	0	1	0	1	1	1	1	0	1	1	1	0	1	1	0	0	0	1	0	0	0	0	0	1	1	1	0	0	0	1	1	1	0	0
LINC01767|AC112721.1	1	1	1	1	0	0	1	1	1	1	0	1	1	1	1	1	1	0	0	1	1	1	1	0	1	0	1	0	1	1	1	1	0	1	0	1	0	0	0	1	1	1	1	1	0	1	1	1	1
LINC01767|AC010331.1	1	0	1	1	0	0	0	1	0	1	0	1	1	0	0	1	0	0	0	0	0	1	1	0	0	1	1	0	0	0	1	0	0	0	0	0	0	0	0	1	0	0	0	0	0	1	0	1	1
LINC01767|AL591848.2	1	1	1	1	0	0	0	1	1	1	0	1	1	1	0	0	0	0	0	0	0	0	1	0	1	1	0	0	0	0	1	0	0	0	1	0	0	1	1	1	1	1	0	0	0	1	0	1	0
LINC01767|LINC01082	0	0	0	0	0	0	0	0	0	0	0	0	0	0	0	0	0	0	0	0	0	0	1	0	0	1	1	0	1	1	0	1	0	0	0	0	0	0	0	1	0	1	0	1	0	1	0	1	1
LINC01767|LINC01705	1	1	1	1	0	0	1	1	0	1	0	1	1	1	1	1	1	0	0	0	1	1	1	0	1	1	1	0	1	0	1	1	0	1	0	1	0	0	0	1	0	1	0	1	0	1	1	1	1
LINC01767|MYCL-AS1	1	1	1	0	0	0	1	1	1	1	0	1	1	1	0	0	1	0	0	0	1	1	1	0	0	1	0	0	0	1	1	1	0	1	1	0	0	0	1	1	1	0	0	1	0	1	1	1	1
LINC01767|ZNF710-AS1	0	0	0	0	0	0	0	0	0	0	0	1	0	0	0	0	0	0	0	0	0	1	1	0	0	0	0	0	0	0	1	1	0	1	0	0	0	0	0	1	0	0	0	0	0	1	1	1	1
LINC01767|AC099329.2	1	1	1	1	0	0	1	1	1	1	0	1	1	1	1	1	1	0	0	0	1	1	1	0	1	1	0	0	0	1	1	0	0	0	0	0	0	0	1	1	0	0	1	1	0	1	1	0	1
LINC01767|LINC02577	1	1	1	1	0	0	1	1	1	1	0	1	1	1	1	1	0	0	0	1	0	1	1	0	0	0	1	0	1	0	1	1	0	1	0	1	0	0	0	1	0	1	1	1	0	1	1	1	1
LINC01767|AL158166.1	1	0	1	1	0	0	1	1	0	0	0	1	1	0	0	0	1	0	0	0	1	0	1	0	0	0	1	0	0	0	1	1	0	0	0	0	0	0	0	1	0	0	0	1	0	1	1	1	0
LINC01767|FIRRE	1	1	1	1	0	0	1	1	1	1	0	1	1	1	0	1	1	0	0	0	0	1	1	0	0	0	1	0	0	0	0	1	0	1	0	0	0	0	0	1	0	0	0	1	0	1	1	1	1
LINC01767|MBNL1-AS1	0	0	1	0	0	0	0	0	0	0	0	1	0	0	0	0	0	0	0	0	0	1	1	0	0	0	1	0	0	1	1	1	0	1	0	1	0	0	0	1	0	1	0	1	0	1	1	1	1
LINC01767|AC100801.1	1	1	1	1	0	0	1	1	1	1	0	1	1	1	1	1	1	0	0	1	1	1	1	0	1	1	1	0	1	0	1	1	0	1	1	1	0	0	0	1	1	1	1	1	1	1	1	1	1
LINC01767|LINC01615	1	0	1	1	0	0	1	0	0	1	0	1	0	0	0	0	0	0	0	0	0	1	1	0	0	1	1	0	1	0	1	0	0	1	0	1	0	0	0	1	0	0	0	1	0	1	1	1	1
LINC01767|U62317.1	0	1	1	1	0	0	0	0	0	1	0	1	1	1	0	1	0	0	0	0	0	1	0	0	0	0	0	0	0	0	1	0	0	0	0	1	0	0	0	1	0	0	0	0	0	1	0	1	1
LINC01767|AC129926.1	1	1	1	0	0	0	0	1	1	1	0	1	1	1	0	0	0	0	0	0	0	0	1	0	0	1	0	0	0	0	1	0	0	0	0	0	0	0	1	1	1	0	0	1	1	1	1	1	1
LINC01767|LINC01614	1	0	1	1	0	0	1	0	0	1	0	1	0	0	1	1	1	0	0	0	0	1	1	0	1	0	1	0	1	0	1	1	0	0	0	1	0	0	0	1	0	0	0	1	0	1	1	1	1
LINC01767|AL355916.1	1	1	1	1	0	0	1	1	0	1	0	1	1	1	0	0	0	0	0	0	1	1	1	0	0	1	1	0	1	1	1	1	0	0	0	1	0	0	0	1	0	0	1	1	0	1	1	1	1
LINC01767|LINC02544	1	0	1	1	0	0	1	1	0	1	0	1	0	1	1	0	1	0	0	0	0	1	1	0	0	1	1	0	1	0	1	1	0	1	0	1	0	0	0	1	0	1	0	1	0	1	1	1	1
LINC01767|AF127577.3	1	1	1	1	0	0	1	1	1	1	0	1	1	1	0	1	1	0	0	0	1	1	0	0	1	1	0	0	0	1	1	0	0	1	0	1	0	1	1	1	0	0	0	1	0	1	1	1	0
LINC01767|LINC02820	1	1	0	1	0	0	0	1	0	1	0	1	1	1	0	0	1	0	0	0	1	1	1	0	0	0	0	0	0	0	1	0	0	1	0	1	0	1	0	1	0	0	0	1	0	1	1	1	1
LINC01767|LINC02154	1	1	1	1	0	0	1	1	1	1	0	1	1	1	1	1	1	0	0	1	0	1	1	0	0	0	1	0	1	1	1	1	0	1	0	0	0	0	1	1	1	1	1	0	0	1	0	1	1
LINC01767|SCAT1	1	1	1	1	0	0	1	1	0	1	0	1	1	1	1	1	0	0	0	0	0	1	1	0	0	1	1	0	1	1	1	0	0	1	0	1	0	0	0	1	0	1	1	1	0	1	1	1	1
LINC01767|AC079466.1	1	1	1	1	0	0	1	1	1	1	0	1	1	1	1	1	1	0	0	1	1	1	0	0	1	1	1	0	1	1	1	1	0	1	1	1	0	1	1	1	1	0	1	1	1	1	1	1	1
LINC01767|AL162424.1	1	0	1	0	0	0	0	0	0	0	0	1	0	0	0	0	0	0	0	0	0	1	1	0	0	0	1	0	1	1	1	1	0	1	0	1	0	0	0	1	0	0	1	1	0	1	1	1	1
LINC01767|AC053503.3	0	0	1	0	0	0	0	0	0	0	0	1	0	0	0	0	0	0	0	0	0	1	1	0	0	1	1	0	1	1	1	1	0	1	0	1	0	0	1	1	1	1	0	1	1	1	1	1	1
LINC01767|AC073365.1	1	1	1	1	0	0	1	1	1	1	0	0	1	1	1	1	1	0	0	0	1	0	1	0	0	1	1	0	1	1	0	0	0	1	1	1	0	0	1	1	0	0	1	0	1	1	1	1	1
LINC01767|AC002401.4	0	1	0	1	0	0	1	0	0	0	0	0	1	1	0	0	0	0	0	0	0	1	0	0	0	1	1	0	0	1	0	0	0	1	1	0	0	0	0	0	1	0	1	0	0	1	0	1	1
LINC01767|PGM5-AS1	0	0	0	0	0	0	0	0	0	0	0	0	0	0	0	0	0	0	0	0	0	1	1	0	0	1	1	0	0	1	1	1	0	1	0	1	0	1	1	1	0	1	1	1	1	1	1	1	1
LINC01767|AC011503.2	1	1	0	0	0	0	0	1	0	1	0	1	0	1	0	0	0	0	0	0	0	1	1	0	0	0	0	0	0	0	0	0	0	0	0	0	0	0	1	1	0	0	0	1	0	1	0	1	1
LINC01767|LINC02163	1	1	0	1	0	0	1	1	1	1	0	1	1	1	1	1	1	0	0	1	1	1	1	0	0	0	1	0	0	1	1	0	0	1	0	1	0	1	0	1	0	0	0	1	0	1	1	1	1
LINC01767|AC007938.3	1	0	1	1	0	0	0	0	0	1	0	1	0	1	0	0	0	0	0	0	0	1	0	0	0	0	1	0	0	0	0	1	0	0	0	0	0	0	0	1	0	0	0	0	0	1	0	1	1
LINC01767|MIR100HG	0	0	0	0	0	0	0	0	0	0	0	0	0	0	0	0	0	0	0	0	0	1	1	0	0	0	1	0	1	0	1	1	0	1	0	1	0	0	0	1	0	0	0	1	0	1	1	1	1
LINC01767|AL161431.1	1	1	1	1	0	0	1	1	0	1	0	1	1	1	1	1	1	0	0	0	0	1	1	0	0	1	1	0	1	1	1	0	0	1	1	1	0	0	0	1	1	1	1	0	1	1	1	1	1
LINC01767|AL161772.1	1	1	1	1	0	0	1	1	0	1	0	1	0	1	0	0	0	0	0	0	0	1	1	0	0	1	0	0	0	0	1	1	0	0	0	1	0	0	0	1	0	0	0	1	0	1	1	1	1
LINC01767|AP000593.3	1	1	1	1	0	0	1	1	1	1	0	1	1	1	0	0	1	0	0	0	1	1	1	0	1	0	1	0	1	1	1	1	0	1	0	1	0	0	0	1	0	1	1	1	0	1	1	1	1
LINC01767|AL513218.1	0	1	1	1	0	0	0	0	0	1	0	1	1	1	0	0	1	0	0	0	0	1	0	0	0	0	0	0	0	0	1	1	0	0	0	0	0	0	0	1	0	0	0	1	0	1	0	1	1
LINC01767|LINC01711	1	0	1	1	0	0	1	1	1	1	0	1	1	1	1	1	1	0	0	0	0	1	1	0	1	0	1	0	1	0	1	1	0	1	0	1	0	0	0	1	1	1	0	1	0	1	1	1	1
LINC01767|SCAT2	0	1	1	1	0	0	1	0	0	0	0	1	1	1	0	0	0	0	0	0	0	1	1	0	0	0	0	0	0	0	1	0	0	0	0	0	0	0	0	1	0	0	0	0	0	1	0	1	1
LINC01767|NR4A1AS	0	0	0	0	0	0	0	0	0	0	0	0	0	0	0	0	0	0	0	0	0	1	1	0	0	0	1	0	1	0	1	1	0	1	0	0	0	1	1	1	0	0	0	1	0	1	0	1	1
LINC01767|AC007128.1	1	1	1	1	0	0	1	1	1	1	0	1	1	1	0	0	1	0	0	0	0	1	1	0	0	1	1	0	0	0	0	1	0	1	0	1	0	1	0	1	0	0	0	1	0	1	1	1	1
LINC01767|AP005432.2	0	0	0	0	0	0	0	1	1	0	0	0	0	1	0	0	0	0	0	0	0	0	1	0	0	1	0	0	0	0	1	0	0	0	0	0	0	0	0	1	0	0	0	0	0	0	1	1	1
LINC01767|LINC02195	0	0	1	1	0	0	1	0	0	1	0	1	1	1	0	1	0	0	0	0	0	1	1	0	0	1	0	0	0	0	1	1	0	1	1	1	0	0	0	1	1	0	0	1	0	1	1	1	1
LINC01767|AC005180.1	0	0	1	0	0	0	0	0	0	0	0	0	0	0	0	0	0	0	0	0	0	1	1	0	0	1	1	0	1	1	1	1	0	1	0	1	0	0	0	1	0	1	0	1	0	1	1	1	1
LINC01767|TDRKH-AS1	1	0	1	1	0	0	1	1	1	1	0	1	1	1	0	0	1	0	0	0	0	1	1	0	0	1	0	0	1	0	1	0	0	0	0	1	0	0	0	1	0	0	1	0	0	1	1	1	1
LINC01767|AC114488.1	0	0	1	1	0	0	0	0	0	1	0	1	0	1	0	0	1	0	0	0	0	1	1	0	0	1	0	0	0	0	0	0	0	0	0	0	0	0	1	1	1	0	0	0	0	1	1	1	1
AC112721.1|AL591848.2	0	0	0	0	0	0	0	0	0	0	0	0	0	0	0	0	0	0	0	0	0	0	0	1	1	1	0	1	0	0	0	0	0	0	1	0	0	1	1	0	1	0	0	0	1	0	0	0	0
AC112721.1|LINC01705	0	0	0	0	0	0	0	0	0	0	0	0	0	0	0	0	1	0	0	0	0	0	0	1	1	1	1	0	1	0	0	0	0	1	0	0	0	1	0	0	0	0	0	0	1	0	0	0	0
AC112721.1|MYCL-AS1	0	0	0	0	0	0	0	0	0	0	0	0	0	0	0	0	1	0	0	0	1	0	0	1	0	1	0	1	0	1	0	0	0	0	1	0	0	1	1	0	1	0	0	0	1	0	0	0	0
AC112721.1|AC099329.2	0	0	0	0	0	0	0	0	0	0	0	0	0	0	1	0	1	0	0	0	1	0	0	1	1	1	0	1	0	0	0	0	0	0	1	0	0	1	1	0	0	0	0	0	1	0	0	0	0
AC112721.1|LINC02577	0	0	0	0	0	0	0	0	0	0	0	0	0	0	1	0	0	0	0	1	0	1	0	1	0	0	0	0	1	0	0	0	0	1	1	0	0	0	0	0	0	1	0	0	0	0	0	0	0
AC112721.1|AC100801.1	0	0	0	0	0	0	0	0	0	0	0	0	0	0	1	0	1	0	0	1	1	1	0	1	1	1	1	1	1	0	0	0	0	1	1	0	1	1	0	0	1	0	1	0	1	0	0	0	0
AC112721.1|AC129926.1	0	0	0	0	0	0	0	0	0	0	0	0	0	0	0	0	0	0	0	0	0	0	0	1	0	1	0	1	0	0	0	0	0	0	0	0	0	0	1	0	1	0	0	0	1	0	0	0	0
AC112721.1|AL355916.1	0	0	0	0	0	0	0	0	0	0	0	0	0	0	0	0	0	0	0	0	1	0	0	1	0	1	0	1	1	1	0	0	0	0	1	0	0	0	0	0	0	0	0	0	1	0	0	0	0
AC112721.1|AF127577.3	0	0	0	0	0	0	0	0	0	0	0	0	0	0	0	0	1	0	0	0	1	1	0	1	1	1	0	1	0	1	0	0	0	1	0	0	1	1	1	0	0	0	0	0	1	0	0	0	0
AC112721.1|LINC02154	0	0	0	0	0	0	0	0	0	0	0	0	0	0	0	0	1	0	0	1	0	1	0	0	0	1	1	1	0	1	0	0	0	1	1	0	0	0	1	0	1	0	1	0	1	0	0	0	0
AC112721.1|SCAT1	0	0	0	0	0	0	0	0	0	0	0	0	0	0	1	0	0	0	0	0	0	0	0	1	0	1	0	0	1	1	0	0	0	1	0	0	0	0	0	0	0	1	0	0	0	0	0	0	0
AC112721.1|AC079466.1	0	0	0	0	0	0	0	0	0	0	0	0	0	0	1	0	1	0	0	1	1	0	0	1	1	1	1	1	0	1	0	0	0	0	1	0	1	1	1	0	1	0	1	0	1	0	0	0	0
AC112721.1|AL162424.1	0	0	0	0	0	0	0	0	0	0	0	0	0	0	0	0	0	0	0	0	0	0	0	1	0	0	1	0	1	1	0	0	0	1	0	0	0	1	0	0	0	0	0	0	1	0	0	0	0
AC112721.1|AC053503.3	0	0	0	0	0	0	0	0	0	0	0	0	0	0	0	0	0	0	0	0	0	1	0	1	0	1	1	0	1	1	0	0	0	1	0	0	1	0	1	0	1	1	0	0	1	0	0	0	0
AC112721.1|AC073365.1	0	0	0	0	0	0	0	0	0	0	0	0	0	0	1	0	1	0	0	0	1	0	0	1	0	1	1	1	1	1	0	0	0	1	1	0	0	0	1	0	0	0	1	0	1	0	0	0	0
AC112721.1|PGM5-AS1	0	0	0	0	0	0	0	0	0	0	0	0	0	0	0	0	0	0	0	0	0	0	0	1	0	1	1	1	0	1	0	0	0	1	0	0	1	1	1	0	0	1	0	0	1	0	0	0	0
AC112721.1|LINC02163	0	0	0	0	0	0	0	0	0	0	0	0	0	0	0	0	1	0	0	1	1	0	0	1	0	1	0	1	0	1	0	0	0	1	1	0	0	1	1	0	0	0	0	0	1	0	0	0	0
AC112721.1|AL161431.1	0	0	0	0	0	0	0	0	0	0	0	0	0	0	0	0	1	0	0	0	0	1	0	1	0	1	0	0	1	1	0	0	0	1	1	0	0	0	0	0	1	1	0	0	1	0	0	0	0
AC112721.1|AP000593.3	0	0	0	0	0	0	0	0	0	0	0	0	0	0	0	0	1	0	0	0	0	0	0	1	0	1	0	1	0	1	0	0	0	0	1	0	0	1	0	0	0	0	0	0	1	0	0	0	0
AC112721.1|LINC01711	0	0	0	0	0	0	0	0	0	0	0	0	0	0	1	0	1	0	0	0	0	0	0	1	1	1	1	0	1	0	0	0	0	1	0	0	0	0	0	0	1	0	0	0	1	0	0	0	0
AC112721.1|AC007128.1	0	0	0	0	0	0	0	0	0	0	0	0	0	0	0	0	1	0	0	0	0	0	0	1	0	1	0	1	0	0	0	0	0	1	1	0	0	1	0	0	0	0	0	0	1	0	0	0	0
AC112721.1|AC005180.1	0	0	0	0	0	0	0	0	0	0	0	0	0	0	0	0	0	0	0	0	0	0	0	1	0	1	1	1	1	1	0	0	0	1	0	0	1	1	1	0	0	0	0	0	1	0	0	0	0
AC010331.1|AL591848.2	0	1	0	0	1	1	0	1	1	0	0	0	1	1	0	0	1	1	1	0	1	0	0	1	1	1	0	1	1	1	1	0	1	0	1	0	0	1	1	1	1	1	0	1	1	1	1	1	0
AC010331.1|LINC01082	0	0	0	0	0	0	0	0	0	0	0	0	0	0	0	0	0	0	0	1	0	0	1	1	0	1	1	0	1	1	0	1	1	0	0	1	1	1	0	0	1	1	1	1	1	1	0	1	1
AC010331.1|LINC01705	1	1	1	1	0	0	1	1	1	0	1	0	1	1	1	1	1	1	1	1	1	1	1	0	1	0	1	0	1	0	1	1	1	1	0	1	0	1	0	1	1	1	0	1	1	1	1	1	1
AC010331.1|MYCL-AS1	0	1	0	0	1	1	1	1	1	0	1	0	1	1	0	0	1	1	1	1	1	1	1	1	1	1	0	1	1	1	1	1	1	1	1	1	1	1	1	1	1	0	1	1	1	1	1	1	1
AC010331.1|ZNF710-AS1	0	0	0	0	0	0	0	0	0	0	0	0	0	0	0	0	0	0	0	1	0	1	0	1	1	0	0	0	1	0	0	1	1	1	0	1	0	1	0	1	0	0	1	0	1	0	1	1	1
AC010331.1|AC099329.2	1	1	1	1	1	1	1	1	1	0	1	0	1	1	1	1	1	1	1	0	1	1	1	1	1	1	0	1	1	1	1	0	1	0	1	0	0	1	1	1	1	1	1	1	1	0	1	0	1
AC010331.1|LINC02577	1	1	0	1	1	1	1	1	1	0	1	0	1	1	1	1	0	1	1	1	0	1	1	0	0	0	1	0	1	1	1	1	0	1	1	1	0	0	0	1	0	1	1	1	1	1	1	1	1
AC010331.1|AL158166.1	1	1	1	1	1	1	1	1	1	0	1	0	1	1	0	0	1	1	1	1	1	0	1	0	0	0	1	0	1	1	0	1	0	0	1	1	0	0	0	1	1	0	0	1	1	1	1	1	0
AC010331.1|FIRRE	1	1	1	1	0	1	1	1	1	0	1	0	1	1	1	1	1	1	1	1	0	1	0	0	1	0	1	1	1	0	0	1	1	1	1	0	0	1	0	1	0	0	1	1	1	1	1	1	1
AC010331.1|MBNL1-AS1	0	0	0	0	0	0	0	0	0	0	0	0	0	0	0	0	0	0	1	0	0	1	0	1	1	0	1	0	1	1	0	1	1	1	0	1	1	1	1	1	1	1	1	1	1	1	1	1	1
AC010331.1|LINC01615	1	1	1	1	1	0	1	0	1	0	1	0	0	1	0	0	0	0	0	1	0	1	1	0	0	1	1	0	1	0	0	0	0	1	0	1	0	0	0	1	1	1	0	1	1	1	1	1	1
AC010331.1|U62317.1	0	1	0	1	0	1	0	0	0	0	0	0	1	1	0	0	0	1	0	1	1	0	0	0	0	0	0	0	1	0	0	0	0	0	1	1	0	0	0	1	1	1	0	0	0	1	1	1	1
AC010331.1|AC129926.1	0	1	0	0	1	1	0	1	1	0	1	0	1	1	1	0	1	1	1	1	1	0	1	1	1	1	0	1	1	0	1	0	1	0	0	0	0	1	1	1	1	0	0	1	1	0	1	0	1
AC010331.1|LINC01614	1	0	1	1	1	0	1	0	1	0	0	0	0	0	1	0	1	0	1	0	0	1	1	0	1	0	1	0	1	0	1	1	0	0	0	1	1	0	0	1	1	0	0	1	1	1	1	1	1
AC010331.1|AL355916.1	1	1	1	1	1	1	1	1	0	0	1	0	1	1	1	0	1	1	1	1	1	1	1	0	1	0	1	0	1	1	0	1	0	0	1	1	0	1	0	1	1	1	1	1	1	1	1	1	1
AC010331.1|LINC02544	1	1	1	1	1	0	1	1	1	0	1	0	0	1	1	0	1	1	1	0	0	1	1	0	1	1	1	0	1	0	0	1	1	1	0	1	1	0	0	1	1	1	0	1	1	1	1	1	1
AC010331.1|AF127577.3	1	1	1	1	1	1	1	1	1	0	1	0	1	1	1	1	1	1	0	1	1	1	0	1	1	0	0	1	0	1	0	0	1	1	0	1	1	1	1	1	1	1	0	1	1	1	1	1	0
AC010331.1|LINC02820	0	1	0	1	0	1	1	1	0	0	1	0	1	1	0	0	1	1	0	1	1	0	0	0	0	0	0	1	1	0	1	0	0	1	0	1	0	1	0	1	0	0	0	1	1	0	1	1	1
AC010331.1|SCAT1	1	1	1	1	1	1	1	1	1	0	1	0	1	1	1	1	1	1	1	1	1	1	1	0	0	0	0	0	1	1	1	0	0	1	0	1	0	0	0	1	1	1	1	1	0	1	1	1	1
AC010331.1|AL162424.1	0	0	0	0	0	0	0	0	0	0	0	0	0	0	0	0	0	0	1	1	0	1	1	1	0	0	1	0	1	1	1	1	0	1	0	1	0	1	0	1	1	1	1	1	1	1	1	1	1
AC010331.1|AC053503.3	0	0	0	0	0	0	0	0	0	0	0	0	0	0	0	0	0	0	0	0	0	1	1	1	0	0	1	0	1	1	1	1	1	1	0	1	1	1	1	1	1	1	1	1	1	1	1	1	1
AC010331.1|AC073365.1	1	1	0	1	1	1	1	1	1	0	1	0	1	1	1	1	1	1	1	0	1	0	1	0	1	0	1	1	1	1	0	0	1	1	1	1	1	0	1	1	0	0	1	1	1	1	1	1	1
AC010331.1|AC002401.4	0	1	0	1	1	1	1	0	0	0	1	0	1	1	0	0	0	1	1	1	0	1	0	0	0	0	0	0	1	1	0	0	0	1	1	0	0	0	0	0	1	1	1	1	1	1	0	1	1
AC010331.1|PGM5-AS1	0	0	0	0	0	0	0	0	0	0	0	0	0	0	0	0	0	0	0	1	0	1	1	0	0	1	1	0	1	1	1	1	1	1	0	1	1	1	1	1	0	1	1	1	1	1	1	1	1
AC010331.1|AC011503.2	1	1	0	0	1	1	1	1	0	0	0	0	0	1	0	0	1	1	1	1	0	0	0	0	1	0	0	0	0	0	0	0	1	0	0	1	0	0	1	1	0	0	0	1	1	0	0	1	1
AC010331.1|LINC02163	1	1	0	1	0	1	1	1	1	0	1	0	1	1	1	1	1	1	1	1	1	1	0	0	1	0	1	1	1	1	0	0	1	1	1	1	1	1	1	1	0	0	1	1	1	1	1	1	1
AC010331.1|AC007938.3	0	1	0	0	0	0	0	0	0	0	0	0	0	1	1	0	1	1	1	0	0	1	0	0	1	0	1	0	1	0	0	1	0	0	0	0	0	0	0	1	0	0	1	1	1	1	0	1	1
AC010331.1|MIR100HG	0	0	0	0	0	0	0	0	0	0	0	0	0	0	0	0	0	0	0	0	0	1	1	0	0	0	1	0	1	1	0	1	1	1	0	1	1	1	0	1	0	1	1	1	1	1	1	1	1
AC010331.1|AL161431.1	1	1	1	1	1	1	1	1	0	0	1	0	1	1	1	1	1	1	1	1	0	1	1	1	0	0	1	0	1	1	1	0	0	1	1	1	0	0	0	1	1	1	1	0	1	1	1	1	1
AC010331.1|AL161772.1	1	1	0	0	1	1	1	1	1	0	0	0	0	1	1	0	1	1	1	1	0	1	0	1	1	1	0	1	1	0	1	1	0	0	1	1	1	1	0	1	0	0	1	1	1	1	1	1	1
AC010331.1|AL513218.1	0	1	1	0	1	1	0	0	1	0	0	0	1	1	1	0	1	1	1	1	0	1	0	0	1	0	0	0	1	1	0	1	1	0	1	1	1	0	1	1	1	0	1	1	1	1	0	1	1
AC010331.1|LINC01711	1	0	1	1	1	1	1	1	1	0	0	0	1	1	1	1	1	1	1	1	1	1	1	0	1	0	1	0	1	1	1	1	1	1	0	1	0	0	0	1	1	1	1	1	1	1	1	1	1
AC010331.1|SCAT2	0	1	1	1	1	1	1	0	1	0	0	0	1	1	1	0	0	0	1	1	1	0	0	0	0	0	0	0	1	0	0	0	1	0	1	1	0	1	0	0	0	0	1	1	1	0	0	1	0
AC010331.1|NR4A1AS	0	0	0	0	0	0	0	0	0	0	0	0	0	0	0	0	0	0	0	1	0	1	1	1	1	0	1	1	1	1	0	1	1	1	0	0	1	1	1	1	0	1	1	1	1	1	0	1	1
AC010331.1|AC007128.1	1	1	0	1	0	1	1	1	1	0	1	0	1	1	1	0	1	1	1	1	0	1	0	1	1	0	1	1	1	1	0	1	1	1	1	1	1	1	0	1	0	1	1	1	1	1	1	1	1
AC010331.1|AP005432.2	0	1	0	0	1	1	1	1	1	0	0	0	0	1	0	0	1	0	0	0	1	0	1	1	0	1	0	1	0	1	0	0	1	0	1	0	0	0	1	1	1	0	0	1	1	0	1	1	1
AC010331.1|LINC02195	0	1	1	0	0	1	1	0	1	0	0	0	1	1	0	1	0	1	0	1	0	1	1	0	0	0	0	0	1	0	1	1	0	1	1	1	1	1	0	1	1	0	1	1	1	1	1	1	1
AC010331.1|AC005180.1	0	0	0	0	0	0	0	0	0	0	0	0	0	0	0	0	0	0	1	0	0	1	1	0	1	0	1	0	1	1	1	1	1	1	0	1	1	1	1	1	1	1	1	1	1	1	1	1	1
AC010331.1|TDRKH-AS1	1	1	0	0	1	1	1	1	1	0	0	0	1	1	1	0	1	1	1	0	1	1	1	1	1	0	0	0	1	0	0	0	1	0	1	1	0	1	0	1	0	0	1	1	1	1	1	1	1
AC010331.1|AC114488.1	0	0	1	0	1	0	0	0	1	0	0	0	0	1	0	0	1	0	1	1	1	1	0	1	1	1	0	1	1	0	0	0	1	0	1	0	0	0	1	1	1	0	0	1	1	1	1	1	0
AL591848.2|LINC01082	0	0	0	0	0	0	0	0	0	0	0	0	0	0	0	0	0	0	0	1	0	1	1	0	0	0	1	0	1	1	0	1	1	1	0	1	1	0	0	0	0	1	1	1	1	1	0	1	1
AL591848.2|LINC01705	1	0	1	1	0	0	1	0	0	1	1	1	0	1	1	1	1	0	0	1	1	1	1	0	0	0	1	0	1	0	1	1	0	1	0	1	1	0	0	1	0	1	0	1	1	1	1	1	1
AL591848.2|MYCL-AS1	0	0	1	0	1	0	1	0	0	1	1	1	0	1	0	1	1	0	1	1	1	1	1	0	0	1	1	0	0	1	0	1	1	1	1	1	1	0	0	1	0	0	1	1	1	1	1	1	1
AL591848.2|ZNF710-AS1	0	0	0	0	0	0	0	0	0	0	0	0	0	0	0	0	0	0	0	1	0	1	1	0	0	0	1	0	0	0	0	1	0	1	0	1	1	0	0	0	0	0	1	0	0	0	1	1	1
AL591848.2|AC099329.2	1	0	1	1	1	0	1	0	0	1	1	1	0	0	1	1	1	0	1	1	1	1	1	1	0	1	1	1	0	1	1	0	1	1	0	0	0	0	0	1	0	0	1	1	0	0	1	0	1
AL591848.2|LINC02577	1	0	0	1	0	0	1	0	0	1	1	1	0	1	1	1	0	0	1	1	0	1	1	0	0	0	1	0	1	1	0	1	0	1	0	1	0	0	0	1	0	1	1	1	0	1	1	1	1
AL591848.2|AL158166.1	1	0	1	1	1	0	1	0	0	0	1	0	0	0	0	1	1	0	1	1	1	1	1	0	0	0	1	0	0	1	0	1	0	1	0	1	0	0	0	1	0	0	0	1	0	1	1	1	0
AL591848.2|FIRRE	1	0	1	1	0	0	1	0	0	1	1	1	0	1	1	1	1	0	0	1	0	1	1	0	0	0	1	0	0	0	0	1	1	1	0	0	1	0	0	1	0	0	1	1	0	1	1	1	1
AL591848.2|MBNL1-AS1	0	0	0	0	0	0	0	0	0	0	0	0	0	0	0	0	0	0	1	1	0	1	1	0	0	0	1	0	1	1	0	1	0	1	0	1	1	0	0	1	0	1	1	1	0	1	1	1	1
AL591848.2|AC100801.1	1	0	1	1	0	0	1	0	0	1	1	1	0	1	1	1	1	0	1	1	1	1	1	0	0	1	1	1	1	0	1	1	1	1	1	1	1	0	0	1	0	1	1	1	1	1	1	1	1
AL591848.2|LINC01615	1	0	1	1	0	0	1	0	0	1	1	1	0	0	0	0	0	0	0	1	0	1	1	0	0	0	1	0	1	0	0	1	0	1	0	1	0	0	0	1	0	0	0	1	0	1	1	1	1
AL591848.2|U62317.1	0	0	0	1	0	0	0	0	0	1	1	1	0	0	0	1	0	0	0	1	0	1	0	0	0	0	1	0	0	0	0	0	0	0	0	1	0	0	0	1	0	0	0	0	0	1	1	1	1
AL591848.2|AC129926.1	0	0	0	0	0	0	0	0	0	1	1	0	0	1	1	0	0	0	1	1	0	0	1	1	0	1	1	0	0	0	1	1	1	0	0	0	0	0	0	0	0	0	0	1	1	0	1	0	1
AL591848.2|LINC01614	1	0	1	1	1	0	1	0	0	1	0	1	0	0	1	1	1	0	1	0	0	1	1	0	0	0	1	0	1	0	1	1	0	1	0	1	1	0	0	1	0	0	0	1	0	1	1	1	1
AL591848.2|AL355916.1	1	0	1	1	0	0	1	0	0	1	1	1	0	0	1	1	0	0	1	1	1	1	1	0	0	0	1	0	1	1	0	1	0	1	0	1	1	0	0	1	0	0	1	1	1	1	1	1	1
AL591848.2|LINC02544	1	0	1	1	1	0	1	0	0	1	1	1	0	0	1	1	1	0	0	1	0	1	1	0	0	0	1	0	1	0	0	1	1	1	0	1	1	0	0	1	0	1	0	1	1	1	1	1	1
AL591848.2|AF127577.3	1	0	1	1	0	0	1	0	0	1	1	1	0	1	1	1	1	0	0	1	1	1	0	1	0	0	1	1	0	1	0	0	1	1	0	1	1	0	0	1	0	0	0	1	0	1	1	1	1
AL591848.2|LINC02820	0	0	0	1	0	0	1	0	0	0	1	0	0	0	0	0	1	0	0	1	1	1	1	0	0	0	0	0	0	0	1	0	0	1	0	1	1	0	0	1	0	0	0	1	0	0	1	1	1
AL591848.2|LINC02154	1	0	1	1	1	0	1	0	0	1	1	1	0	1	1	1	1	0	1	1	0	1	1	0	0	0	1	1	1	1	1	1	0	1	0	1	1	0	0	1	0	1	1	1	1	1	0	1	1
AL591848.2|SCAT1	1	0	1	1	1	0	1	0	0	1	1	1	0	1	1	1	1	0	1	1	0	1	1	0	0	0	1	0	1	1	1	1	0	1	0	1	0	0	0	1	0	1	1	1	0	1	1	1	1
AL591848.2|AC079466.1	1	0	1	1	1	0	1	0	0	1	1	1	0	1	1	1	1	0	1	1	1	1	0	1	0	1	1	1	1	1	0	1	1	1	1	1	1	0	0	1	0	0	1	1	1	1	1	1	1
AL591848.2|AL162424.1	0	0	0	0	0	0	0	0	0	0	0	0	0	0	0	0	0	0	0	1	0	1	1	0	0	0	1	0	1	1	1	1	0	1	0	1	1	0	0	1	0	0	1	1	1	1	1	1	1
AL591848.2|AC053503.3	0	0	0	0	0	0	0	0	0	0	0	0	0	0	0	0	0	0	0	0	0	1	1	0	0	0	1	0	1	1	1	1	0	1	0	1	1	0	0	1	0	1	1	1	1	1	1	1	1
AL591848.2|AC073365.1	1	0	0	1	0	0	1	0	0	0	1	0	0	1	1	1	1	0	1	1	1	0	1	0	0	0	1	1	1	1	0	0	0	1	1	1	1	0	0	1	0	0	1	1	1	1	1	1	1
AL591848.2|AC002401.4	0	0	0	1	1	0	1	0	0	0	1	0	0	1	0	0	0	0	0	1	0	1	0	0	0	0	1	0	0	1	0	0	0	1	1	0	0	0	0	0	0	0	1	1	0	1	0	1	1
AL591848.2|PGM5-AS1	0	0	0	0	0	0	0	0	0	0	0	0	0	0	0	0	0	0	0	1	0	1	1	0	0	1	1	0	1	1	1	1	1	1	0	1	1	0	0	1	0	1	1	1	1	1	1	1	1
AL591848.2|AC011503.2	1	0	0	0	1	0	1	0	0	0	1	1	0	1	1	0	0	0	1	1	0	1	0	0	0	0	1	0	0	0	0	0	0	1	0	1	1	0	0	1	0	0	0	1	0	0	0	1	1
AL591848.2|LINC02163	1	0	0	1	0	0	1	0	0	0	1	0	0	1	1	1	1	0	0	1	1	1	0	0	0	0	1	1	0	1	0	0	0	1	0	1	1	0	0	1	0	0	1	1	0	1	1	1	1
AL591848.2|AC007938.3	0	0	0	1	0	0	0	0	0	0	0	1	0	0	1	0	0	0	0	1	0	1	0	0	0	0	1	0	0	0	0	1	0	1	0	0	1	0	0	0	0	0	1	1	0	1	0	0	1
AL591848.2|MIR100HG	0	0	0	0	0	0	0	0	0	0	0	0	0	0	0	0	0	0	0	1	0	1	1	0	0	0	1	0	1	1	0	1	0	1	0	1	1	0	0	1	0	0	1	1	0	1	1	1	1
AL591848.2|AL161431.1	1	0	1	1	0	0	1	0	0	1	1	1	0	1	1	1	1	0	1	1	0	1	1	1	0	0	1	0	1	1	1	0	0	1	1	1	0	0	0	1	0	1	1	0	1	1	1	1	1
AL591848.2|AL161772.1	1	0	0	0	1	0	1	0	0	1	1	0	0	0	1	0	0	0	1	1	0	1	1	1	0	1	0	0	1	0	1	1	0	0	0	1	1	0	0	1	0	0	1	1	0	0	1	1	1
AL591848.2|AP000593.3	0	0	1	1	0	0	1	0	0	1	1	1	0	0	1	1	1	0	1	1	1	1	1	0	0	0	1	0	1	1	0	1	0	1	0	1	1	0	0	1	0	1	1	1	1	1	1	1	1
AL591848.2|AL513218.1	0	0	1	1	0	0	1	0	0	0	1	1	0	0	1	1	1	0	1	1	0	1	0	0	0	0	1	0	1	1	0	1	0	1	0	1	1	0	0	0	0	0	1	1	1	0	0	1	1
AL591848.2|LINC01711	1	0	1	1	1	0	1	0	0	1	1	1	0	0	1	1	1	0	1	1	0	1	1	0	0	0	1	0	1	1	1	1	0	1	0	1	0	0	0	1	0	1	1	1	1	1	1	1	1
AL591848.2|SCAT2	0	0	1	1	0	0	1	0	0	0	0	1	0	0	1	1	0	0	0	1	0	1	1	0	0	0	1	0	0	0	0	1	0	1	0	1	0	0	0	0	0	0	1	1	0	0	0	0	1
AL591848.2|NR4A1AS	0	0	0	0	0	0	0	0	0	0	0	0	0	0	0	0	0	0	0	1	0	1	1	1	0	0	1	0	1	1	0	1	1	1	0	1	1	0	0	1	0	0	1	1	1	1	0	1	1
AL591848.2|AC007128.1	1	0	1	1	0	0	1	0	0	0	1	1	0	1	1	1	1	0	1	1	0	1	1	0	0	0	1	1	0	0	0	1	0	1	0	1	1	0	0	1	0	0	1	1	1	1	1	1	1
AL591848.2|AP005432.2	0	0	0	0	1	0	1	0	0	0	0	0	0	0	0	0	0	0	0	1	0	0	1	1	0	1	0	0	0	1	0	0	1	0	0	0	1	0	0	0	0	0	0	1	0	0	1	0	1
AL591848.2|LINC02195	0	0	1	1	0	0	1	0	0	1	0	1	0	1	0	1	0	0	0	1	0	1	1	0	0	0	1	0	0	0	1	1	0	1	1	1	1	0	0	1	0	0	1	1	1	1	1	1	1
AL591848.2|AC005180.1	0	0	0	0	0	0	0	0	0	0	0	0	0	0	0	0	0	0	1	0	0	1	1	0	0	0	1	0	1	1	1	1	1	1	0	1	1	0	0	1	0	1	1	1	1	1	1	1	1
AL591848.2|TDRKH-AS1	1	0	0	1	1	0	1	0	0	1	0	1	0	1	1	1	1	0	0	1	0	1	1	0	0	0	0	0	1	0	0	1	0	1	0	1	1	0	0	0	0	0	1	1	1	1	1	1	1
AL591848.2|AC114488.1	0	0	1	1	0	0	0	0	0	0	0	0	0	0	1	0	1	0	1	1	0	1	0	1	0	1	0	0	0	0	0	1	1	0	0	0	0	0	0	0	0	0	0	1	1	0	1	1	1
LINC01082|LINC01705	1	1	1	1	1	1	1	1	1	1	1	1	1	1	1	1	1	1	1	1	1	1	1	0	1	0	1	0	1	0	1	1	0	1	1	1	0	0	0	1	0	1	0	1	1	1	1	1	1
LINC01082|MYCL-AS1	1	1	1	1	1	1	1	1	1	1	1	1	1	1	1	1	1	1	1	1	1	1	0	0	1	1	0	1	0	0	1	1	1	1	1	0	1	0	1	1	1	0	1	1	1	0	1	0	0
LINC01082|ZNF710-AS1	1	1	1	1	1	1	1	1	1	1	1	1	1	1	1	1	1	0	1	0	1	1	0	0	1	0	0	1	0	0	1	1	0	1	1	0	0	0	0	1	0	0	1	0	0	0	1	0	1
LINC01082|AC099329.2	1	1	1	1	1	1	1	1	1	1	1	1	1	1	1	1	1	1	1	0	1	1	1	1	1	1	0	1	0	0	1	0	1	1	1	0	0	0	1	1	1	0	1	1	0	0	1	0	1
LINC01082|LINC02577	1	1	1	1	1	1	1	1	1	1	1	1	1	1	1	1	1	1	1	1	1	1	0	0	0	0	0	1	1	0	1	1	0	1	1	1	0	0	0	1	0	1	1	1	0	1	1	1	1
LINC01082|AL158166.1	1	1	1	1	1	1	1	1	1	1	1	1	1	1	1	1	1	1	1	1	1	1	0	0	0	0	0	0	0	0	1	1	0	1	1	0	0	0	0	1	0	0	0	1	0	1	1	0	0
LINC01082|FIRRE	1	1	1	1	1	1	1	1	1	1	1	1	1	1	1	1	1	1	1	1	1	1	0	0	1	0	1	1	0	0	0	1	1	1	1	0	0	0	0	1	0	0	1	1	0	1	1	0	1
LINC01082|MBNL1-AS1	1	0	1	1	1	0	1	1	1	1	1	1	1	0	1	1	1	0	1	0	1	1	0	0	1	0	0	1	0	0	1	1	0	1	0	1	0	0	1	1	0	0	1	1	0	0	1	1	1
LINC01082|LINC01615	1	1	1	1	1	1	1	1	1	1	1	1	1	1	1	1	1	1	1	1	1	1	0	0	0	0	0	0	1	0	1	0	0	1	0	1	0	0	0	1	0	0	0	1	0	1	1	1	1
LINC01082|U62317.1	1	1	1	1	1	1	1	1	1	1	1	1	1	1	1	1	1	1	1	1	1	1	0	0	0	0	0	0	0	0	1	0	0	0	1	1	0	0	0	1	1	0	0	0	0	0	1	1	1
LINC01082|AC129926.1	1	1	1	0	1	1	1	1	1	1	1	1	1	1	1	1	1	1	1	1	1	0	1	1	1	1	0	1	0	0	1	0	1	0	1	0	0	0	1	1	1	0	0	1	1	0	1	0	0
LINC01082|LINC01614	1	1	1	1	1	1	1	1	1	1	1	1	1	1	1	1	1	1	1	0	1	1	0	0	1	0	1	0	1	0	1	1	0	1	0	1	1	0	0	1	0	0	0	1	0	1	1	1	1
LINC01082|AL355916.1	1	1	1	1	1	1	1	1	1	1	1	1	1	1	1	1	1	1	1	1	1	1	0	0	1	0	0	1	1	0	1	1	0	0	1	1	0	0	0	1	1	0	1	1	1	1	1	1	1
LINC01082|LINC02544	1	1	1	1	1	1	1	1	1	1	1	1	1	1	1	1	1	1	1	0	1	1	1	0	1	0	1	1	1	0	1	1	0	1	0	1	0	0	0	1	0	1	0	1	0	1	1	1	1
LINC01082|AF127577.3	1	1	1	1	1	1	1	1	1	1	1	1	1	1	1	1	1	1	1	0	1	1	0	1	1	0	0	1	0	0	1	0	1	1	1	1	1	1	1	1	1	0	0	1	0	1	1	1	0
LINC01082|LINC02820	1	1	1	1	1	1	1	1	1	1	1	1	1	1	1	1	1	1	1	1	1	1	0	0	1	0	0	1	0	0	1	0	0	1	1	1	0	1	0	1	0	0	0	1	0	0	1	1	0
LINC01082|LINC02154	1	1	1	1	1	1	1	1	1	1	1	1	1	1	1	1	1	1	1	1	0	1	1	0	1	0	1	1	0	0	1	1	0	1	1	0	0	0	1	1	1	0	1	0	1	1	0	1	1
LINC01082|SCAT1	1	1	1	1	1	1	1	1	1	1	1	1	1	1	1	1	1	1	1	1	1	1	1	0	0	0	0	0	1	0	1	0	0	1	1	1	0	0	0	1	1	1	1	1	0	1	1	1	1
LINC01082|AL162424.1	1	1	1	1	0	0	1	1	1	1	1	1	0	0	1	1	1	0	1	0	0	1	1	0	0	0	1	0	1	0	1	1	0	1	1	1	0	0	0	1	1	0	1	1	1	1	1	1	1
LINC01082|AC053503.3	1	1	1	0	1	0	1	0	1	1	1	1	1	0	1	1	1	0	1	0	0	1	1	0	0	0	1	0	1	0	1	1	0	1	0	1	1	0	1	1	1	1	0	1	1	1	1	1	1
LINC01082|AC073365.1	1	1	1	1	1	1	1	1	1	1	1	1	1	1	1	1	1	1	1	0	1	0	1	0	1	0	1	1	1	0	0	0	0	1	1	1	1	0	1	1	0	0	1	0	1	1	1	1	1
LINC01082|AC002401.4	1	1	1	1	1	1	1	1	1	1	1	1	1	1	1	1	1	1	1	1	1	1	0	0	0	0	0	0	0	0	0	0	0	1	1	0	0	0	0	0	1	0	1	0	0	0	0	0	1
LINC01082|PGM5-AS1	1	0	1	0	0	0	1	0	1	1	0	1	0	0	1	1	0	0	1	1	0	1	1	0	0	1	1	1	0	0	1	1	1	1	1	1	1	1	1	1	0	1	1	1	1	1	1	1	1
LINC01082|AC011503.2	1	1	1	1	1	1	1	1	1	1	1	1	1	1	1	1	1	1	1	1	1	1	0	0	1	0	0	1	0	0	0	0	0	0	1	0	0	0	1	1	0	0	0	1	0	0	0	0	1
LINC01082|LINC02163	1	1	1	1	1	1	1	1	1	1	1	1	1	1	1	1	1	1	1	1	1	1	0	0	1	0	0	1	0	0	1	0	0	1	1	1	1	1	1	1	0	0	0	1	0	1	1	1	0
LINC01082|AC007938.3	1	1	1	1	1	1	1	1	1	1	1	1	1	1	1	1	1	1	1	0	1	1	0	0	1	0	0	0	0	0	0	1	0	0	1	0	0	0	0	1	0	0	0	0	0	0	0	0	1
LINC01082|MIR100HG	1	1	1	1	1	0	1	1	1	1	1	1	1	0	1	1	1	1	1	0	1	1	1	0	1	0	1	0	1	0	1	1	0	1	0	1	1	0	0	1	0	0	0	1	0	1	1	1	1
LINC01082|AL161431.1	1	1	1	1	1	1	1	1	1	1	1	1	1	1	1	1	1	1	1	1	1	1	1	1	0	0	0	0	1	0	1	0	0	1	1	1	0	0	0	1	1	1	1	0	1	1	1	1	1
LINC01082|AL161772.1	1	1	1	1	1	1	1	1	1	1	1	1	1	1	1	1	1	1	1	1	1	1	0	1	1	1	0	1	0	0	1	1	0	0	1	1	0	0	0	1	0	0	0	1	0	0	1	1	1
LINC01082|AP000593.3	1	1	1	1	1	1	1	1	1	1	1	1	1	1	1	1	1	1	1	1	1	1	0	0	1	0	0	1	1	0	1	1	0	1	1	1	0	0	0	1	0	1	1	0	1	1	1	1	1
LINC01082|AL513218.1	1	1	1	1	1	1	1	1	1	1	1	1	1	1	1	1	1	1	1	1	1	1	0	0	1	0	0	0	0	0	1	1	0	0	1	0	0	0	1	1	0	0	1	0	0	0	1	0	1
LINC01082|LINC01711	1	1	1	1	1	1	1	1	1	1	1	1	1	1	1	1	1	1	1	1	1	1	1	0	1	0	1	0	1	0	1	1	0	1	1	1	0	0	0	1	1	1	1	1	0	1	1	1	1
LINC01082|SCAT2	1	1	1	1	1	1	1	1	1	1	1	1	1	1	1	1	1	1	1	0	1	1	0	0	0	0	0	0	0	0	1	0	0	1	1	0	0	0	0	1	0	0	0	0	0	0	0	0	0
LINC01082|NR4A1AS	1	1	1	1	1	1	1	1	1	1	1	1	1	1	1	1	1	1	1	0	1	1	0	1	1	0	0	1	0	0	1	1	1	1	1	0	1	1	1	1	0	0	0	1	1	1	1	1	1
LINC01082|AC007128.1	1	1	1	1	1	1	1	1	1	1	1	1	1	1	1	1	1	1	1	1	1	1	0	1	1	0	0	1	0	0	1	1	0	1	1	1	0	1	0	1	0	0	0	1	0	1	1	1	1
LINC01082|AP005432.2	1	1	1	1	1	1	1	1	1	1	1	1	1	1	1	1	1	1	1	0	1	0	0	1	0	1	0	1	0	0	1	0	1	0	1	0	0	0	1	1	0	0	0	0	0	0	1	0	1
LINC01082|LINC02195	1	1	1	1	1	1	1	1	1	1	1	1	1	1	1	1	1	1	1	1	1	1	0	0	0	0	0	0	0	0	1	1	0	1	1	1	0	0	0	1	1	0	0	1	0	1	1	1	1
LINC01082|AC005180.1	1	0	1	1	0	0	1	0	1	1	0	1	0	0	1	1	1	0	1	0	0	1	1	0	1	0	1	1	1	0	1	1	1	1	0	1	1	0	1	1	0	1	0	1	1	1	1	1	1
LINC01082|TDRKH-AS1	1	1	1	1	1	1	1	1	1	1	1	1	1	1	1	1	1	1	1	0	1	1	0	0	1	0	0	1	0	0	1	0	0	1	1	1	0	0	0	1	0	0	1	0	1	0	1	0	1
LINC01082|AC114488.1	1	1	1	1	1	1	1	1	1	1	1	1	1	1	1	1	1	1	1	1	1	1	0	1	1	1	0	1	0	0	0	0	1	0	1	0	0	0	1	1	1	0	0	0	1	0	1	0	0
LINC01705|MYCL-AS1	0	0	0	0	1	1	0	0	1	0	0	0	0	0	0	0	0	0	1	1	1	0	0	1	0	1	0	1	0	1	0	0	1	0	1	0	1	1	1	0	1	0	1	0	0	0	0	0	0
LINC01705|ZNF710-AS1	0	0	0	0	1	0	0	0	0	0	0	0	0	0	0	0	0	0	0	0	0	0	0	1	0	0	0	1	0	1	0	0	1	0	0	0	0	0	0	0	0	0	1	0	0	0	0	0	0
LINC01705|AC099329.2	0	0	0	0	1	1	0	0	1	0	0	0	0	0	1	0	0	0	1	0	1	1	0	1	1	1	0	1	0	1	1	0	1	0	1	0	0	0	1	0	1	0	1	1	0	0	0	0	0
LINC01705|LINC02577	0	0	0	0	1	1	0	0	1	0	0	0	0	0	1	0	0	0	1	1	0	1	0	1	0	0	0	1	0	1	0	1	0	1	1	0	0	0	1	0	0	1	1	1	0	0	0	1	0
LINC01705|AL158166.1	0	0	0	0	1	1	0	0	0	0	0	0	0	0	0	0	0	0	1	0	1	0	0	1	0	0	0	1	0	1	0	0	0	0	1	0	0	0	0	0	0	0	0	1	0	0	0	0	0
LINC01705|FIRRE	0	0	0	0	1	1	0	0	1	0	0	0	0	0	0	0	0	0	1	0	0	0	0	1	0	0	0	1	0	1	0	0	1	1	1	0	0	0	1	0	0	0	1	1	0	0	0	0	0
LINC01705|MBNL1-AS1	0	0	0	0	1	0	0	0	0	0	0	0	0	0	0	0	0	0	1	0	0	0	0	1	0	0	0	1	0	1	0	0	1	0	0	0	1	0	1	0	0	0	1	0	0	0	0	1	0
LINC01705|AC100801.1	0	0	0	0	1	1	0	0	1	0	0	0	0	0	1	0	0	0	1	1	1	1	0	1	1	1	0	1	1	1	1	0	1	1	1	1	1	1	0	0	1	0	1	0	1	0	0	1	0
LINC01705|AC129926.1	0	0	0	0	1	1	0	0	1	0	0	0	0	0	0	0	0	0	1	0	0	0	0	1	0	1	0	1	0	0	0	0	1	0	1	0	0	0	1	0	1	0	0	0	1	0	0	0	0
LINC01705|AL355916.1	0	0	0	0	1	1	0	0	0	0	0	0	0	0	0	0	0	0	1	0	1	1	0	1	0	1	0	1	0	1	0	0	0	0	1	0	1	0	0	0	1	0	1	0	1	0	0	1	0
LINC01705|LINC02544	0	0	0	0	1	0	0	0	0	0	0	0	0	0	1	0	0	0	1	0	0	0	0	1	0	1	0	1	1	1	0	0	1	1	0	0	1	0	1	0	0	0	1	1	0	0	0	1	0
LINC01705|AF127577.3	0	0	0	0	1	1	0	0	1	0	0	0	0	0	0	0	0	0	0	0	1	1	0	1	1	1	0	1	0	1	0	0	1	1	1	1	1	1	1	0	1	0	1	1	0	0	0	1	0
LINC01705|LINC02820	0	0	0	0	1	1	0	0	0	0	0	0	0	0	0	0	0	0	0	0	1	0	0	1	0	0	0	1	0	1	1	0	0	0	1	1	0	1	1	0	0	0	0	1	0	0	0	1	0
LINC01705|LINC02154	0	0	0	0	1	1	0	0	1	0	0	0	0	0	1	0	0	0	1	1	0	1	0	0	0	0	0	1	0	1	1	0	0	1	1	0	1	0	1	0	1	0	1	0	1	0	0	0	0
LINC01705|SCAT1	0	0	0	0	1	1	0	0	1	0	0	0	0	0	1	0	0	0	1	1	0	1	0	1	0	0	0	1	1	1	1	0	0	1	1	1	0	0	0	0	1	1	1	0	0	0	0	1	0
LINC01705|AC079466.1	0	0	0	0	1	1	0	0	1	0	0	0	0	0	1	0	0	0	1	1	1	0	0	1	1	1	0	1	0	1	0	1	1	0	1	1	1	1	1	0	1	0	1	1	1	0	0	1	0
LINC01705|AL162424.1	0	0	0	0	0	0	0	0	0	0	0	0	0	0	0	0	0	0	1	0	0	1	0	1	0	0	0	1	1	1	1	1	0	1	1	0	0	0	1	0	1	0	1	1	1	0	0	0	0
LINC01705|AC053503.3	0	0	0	0	0	0	0	0	0	0	0	0	0	0	0	0	0	0	0	0	0	1	0	1	0	1	0	1	1	1	0	1	0	1	0	1	1	0	1	0	1	1	1	1	1	0	0	1	0
LINC01705|AC073365.1	0	0	0	0	1	1	0	0	1	0	0	0	0	0	1	0	0	0	1	0	1	0	0	0	0	0	0	1	0	1	0	0	0	1	1	1	1	0	1	0	0	0	1	0	1	0	0	1	0
LINC01705|AC002401.4	0	0	0	0	1	1	0	0	0	0	0	0	0	0	0	0	0	0	0	1	0	1	0	1	0	1	0	1	0	1	0	0	0	0	1	0	0	0	0	0	1	0	1	0	0	0	0	0	0
LINC01705|PGM5-AS1	0	0	0	0	0	0	0	0	0	0	0	0	0	0	0	0	0	0	0	0	0	0	0	1	0	1	0	1	0	1	1	0	1	1	1	1	1	1	1	0	0	1	1	1	1	0	0	1	0
LINC01705|AC011503.2	0	0	0	0	1	1	0	0	0	0	0	0	0	0	0	0	0	0	1	0	0	0	0	1	0	0	0	1	0	1	0	0	0	0	1	0	1	0	1	0	0	0	1	1	0	0	0	0	0
LINC01705|LINC02163	0	0	0	0	1	1	0	0	1	0	0	0	0	0	1	0	0	0	1	1	1	0	0	1	0	0	0	1	0	1	0	0	0	1	1	1	1	1	1	0	0	0	1	1	0	0	0	1	0
LINC01705|AC007938.3	0	0	0	0	1	0	0	0	0	0	0	0	0	0	0	0	0	0	1	0	0	0	0	1	0	0	0	1	0	1	0	0	0	0	0	0	1	0	1	0	0	0	1	0	0	0	0	0	0
LINC01705|MIR100HG	0	0	0	0	0	0	0	0	0	0	0	0	0	0	0	0	0	0	0	0	0	0	0	1	0	0	0	1	1	1	0	0	0	0	0	0	1	0	1	0	0	0	1	1	0	0	0	1	0
LINC01705|AL161431.1	0	0	0	0	1	1	0	0	0	0	0	0	0	0	1	0	0	0	1	1	0	1	0	1	0	1	0	0	1	1	0	0	0	1	1	0	0	0	1	0	1	1	1	0	1	0	0	1	0
LINC01705|AL161772.1	0	0	0	0	1	1	0	0	0	0	0	0	0	0	0	0	0	0	1	0	0	0	0	1	0	1	0	1	0	0	1	0	0	0	1	0	1	0	1	0	0	0	1	0	0	0	0	1	0
LINC01705|AP000593.3	0	0	0	0	1	1	0	0	1	0	0	0	0	0	0	0	0	0	1	1	1	1	0	1	0	0	0	1	0	1	0	0	1	0	1	0	1	0	1	0	0	1	1	0	1	0	0	1	0
LINC01705|AL513218.1	0	0	0	0	1	1	0	0	1	0	0	0	0	0	0	0	0	0	1	0	0	0	0	1	0	0	0	1	0	1	0	0	0	0	1	0	1	0	1	0	0	0	1	0	0	0	0	0	0
LINC01705|LINC01711	0	0	0	0	1	1	0	0	1	0	0	0	0	0	1	0	0	0	1	1	0	0	0	0	1	0	0	0	1	1	1	1	1	1	1	1	0	0	1	0	1	0	1	1	0	0	0	1	0
LINC01705|SCAT2	0	0	0	0	1	1	0	0	0	0	0	0	0	0	0	0	0	0	0	0	0	0	0	1	0	0	0	0	0	1	0	0	1	0	1	0	0	0	1	0	0	0	1	0	0	0	0	0	0
LINC01705|NR4A1AS	0	0	0	0	1	0	0	0	0	0	0	0	0	0	0	0	0	0	0	0	0	0	0	1	0	0	0	1	0	1	0	0	1	0	1	0	1	1	1	0	0	0	1	0	0	0	0	1	0
LINC01705|AC007128.1	0	0	0	0	1	1	0	0	1	0	0	0	0	0	0	0	0	0	1	1	0	0	0	1	0	1	0	1	0	1	0	0	0	1	1	1	1	1	1	0	0	0	1	1	0	0	0	1	0
LINC01705|AP005432.2	0	0	0	0	1	1	0	0	1	0	0	0	0	0	0	0	0	0	0	0	0	0	0	1	0	1	0	1	0	1	0	0	1	0	1	0	0	0	1	0	0	0	0	0	0	0	0	0	0
LINC01705|LINC02195	0	0	0	0	1	1	0	0	0	0	0	0	0	0	0	0	0	0	0	0	0	0	0	1	0	1	0	0	0	0	1	0	0	0	1	1	1	0	0	0	1	0	1	1	0	0	0	1	0
LINC01705|AC005180.1	0	0	0	0	0	0	0	0	0	0	0	0	0	0	0	0	0	0	1	0	0	1	0	1	0	0	0	1	1	1	1	1	1	1	0	1	1	0	1	0	0	0	1	1	1	0	0	1	0
LINC01705|TDRKH-AS1	0	0	0	0	1	1	0	0	1	0	0	0	0	0	0	0	0	0	1	0	0	0	0	1	0	1	0	1	0	1	0	0	1	0	1	0	0	0	1	0	0	0	1	0	1	0	0	0	0
LINC01705|AC114488.1	0	0	0	0	1	0	0	0	0	0	0	0	0	0	0	0	0	0	1	0	0	0	0	1	0	1	0	1	0	1	0	0	1	0	1	0	0	0	1	0	1	0	0	0	0	0	0	0	0
MYCL-AS1|ZNF710-AS1	0	0	0	0	0	0	0	0	0	0	0	0	0	0	0	0	0	0	0	0	0	1	0	0	0	0	1	0	0	0	0	1	0	0	0	0	0	0	0	0	0	1	1	0	0	0	0	1	1
MYCL-AS1|AC099329.2	1	0	1	1	0	1	0	0	0	1	0	1	0	0	1	1	0	0	1	0	0	1	1	1	1	1	1	1	0	0	1	0	1	0	0	0	0	0	1	1	0	1	1	1	0	0	1	0	1
MYCL-AS1|LINC02577	1	0	0	1	0	1	1	0	0	1	0	1	1	1	1	1	0	1	0	1	0	1	1	0	0	0	1	0	1	0	0	1	0	1	0	1	0	0	0	1	0	1	1	1	0	1	0	1	1
MYCL-AS1|AL158166.1	1	0	1	1	0	1	0	0	0	0	0	0	1	0	0	0	0	1	1	0	0	0	1	0	0	0	1	0	1	0	0	1	0	0	0	1	0	0	0	1	0	0	0	1	0	1	0	1	0
MYCL-AS1|FIRRE	1	0	1	1	0	1	1	0	0	1	0	1	1	1	1	1	1	1	0	0	0	1	0	0	0	0	1	1	0	0	0	1	1	1	0	0	0	0	0	0	0	0	1	1	0	1	0	0	1
MYCL-AS1|MBNL1-AS1	0	0	0	0	0	0	0	0	0	0	0	0	0	0	0	0	0	0	0	0	0	1	0	0	0	0	1	0	1	0	0	1	0	0	0	1	0	0	0	0	0	1	1	0	0	1	0	1	1
MYCL-AS1|AC100801.1	1	0	1	1	0	1	1	0	0	1	0	1	1	1	1	1	1	1	1	1	1	1	1	1	1	1	1	1	1	0	1	0	0	1	1	1	1	1	0	1	1	1	1	0	1	1	1	1	1
MYCL-AS1|LINC01615	1	0	1	1	0	0	0	0	0	0	0	0	0	0	0	0	0	0	0	0	0	1	0	0	0	0	1	0	1	0	0	0	0	0	0	1	0	0	0	0	0	1	0	1	0	1	0	1	1
MYCL-AS1|U62317.1	0	0	0	1	0	0	0	0	0	1	0	0	1	0	0	1	0	1	0	0	0	0	0	0	0	0	0	0	0	0	0	0	0	0	0	1	0	0	0	0	0	1	0	0	0	1	0	1	1
MYCL-AS1|AC129926.1	0	0	0	0	0	1	0	0	0	1	0	0	1	1	1	0	0	1	1	0	0	0	1	1	0	0	0	1	1	0	1	0	0	0	0	0	0	0	1	0	1	1	0	0	1	0	0	0	1
MYCL-AS1|LINC01614	1	0	1	1	0	0	1	0	0	1	0	1	0	0	1	1	0	0	1	0	0	1	0	0	1	0	1	0	1	0	1	1	0	0	0	1	1	0	0	1	0	1	0	1	0	1	0	1	1
MYCL-AS1|AL355916.1	1	0	1	1	0	1	0	0	0	0	0	0	0	0	1	1	0	1	1	0	0	1	0	0	0	0	1	0	1	0	0	1	0	0	0	1	0	0	0	1	0	1	1	0	1	1	1	1	1
MYCL-AS1|LINC02544	1	0	1	1	0	0	1	0	0	1	0	0	0	0	1	1	0	1	0	0	0	1	1	0	0	0	1	0	1	0	0	1	0	1	0	1	0	0	0	1	0	1	0	1	0	1	0	1	1
MYCL-AS1|AF127577.3	1	0	1	1	0	0	1	0	0	1	0	0	1	1	1	1	1	1	0	0	1	1	0	1	1	0	1	1	0	1	0	0	1	1	0	1	1	1	1	1	0	1	0	1	0	1	1	1	0
MYCL-AS1|LINC02820	0	0	0	1	0	1	0	0	0	0	0	0	1	0	0	0	1	1	0	0	1	0	0	0	0	0	0	0	0	0	1	0	0	0	0	1	0	1	0	0	0	0	0	1	0	0	0	1	0
MYCL-AS1|LINC02154	1	0	1	1	0	1	1	0	0	1	0	1	0	1	1	1	0	1	1	1	0	1	1	0	0	0	1	1	1	1	1	0	0	1	0	0	0	0	1	1	0	1	1	0	1	1	0	1	1
MYCL-AS1|SCAT1	1	0	1	1	0	1	1	0	0	1	0	1	0	1	1	1	0	1	1	0	0	1	1	0	0	0	1	0	1	1	1	0	0	1	0	1	0	0	0	1	0	1	1	0	0	1	0	1	1
MYCL-AS1|AL162424.1	0	0	0	0	0	0	0	0	0	0	0	0	0	0	0	0	0	0	0	0	0	1	1	0	0	0	1	0	1	1	1	1	0	1	0	1	0	0	0	1	0	1	1	1	1	1	1	1	1
MYCL-AS1|AC053503.3	0	0	0	0	0	0	0	0	0	0	0	0	0	0	0	0	0	0	0	0	0	1	1	1	0	0	1	0	1	1	1	1	0	1	0	1	1	0	1	0	1	1	0	1	1	1	1	1	1
MYCL-AS1|AC073365.1	1	0	0	1	0	1	1	0	0	0	0	0	1	1	1	1	1	1	1	0	1	0	1	0	0	0	1	1	1	1	0	0	0	1	1	1	1	0	1	1	0	1	1	0	1	1	1	1	1
MYCL-AS1|AC002401.4	0	0	0	1	0	1	0	0	0	0	0	0	1	0	0	0	0	1	0	0	0	1	0	0	0	0	1	0	1	1	0	0	0	1	1	0	0	0	0	0	1	1	1	0	0	1	0	0	1
MYCL-AS1|PGM5-AS1	0	0	0	0	0	0	0	0	0	0	0	0	0	0	0	0	0	0	0	0	0	0	1	0	0	1	1	0	1	1	1	1	1	1	0	1	1	1	1	0	0	1	1	1	1	1	0	1	1
MYCL-AS1|LINC02163	1	0	0	1	0	1	1	0	0	0	0	0	1	1	1	1	1	1	0	1	1	0	0	0	0	0	1	1	1	1	0	0	0	1	0	1	0	1	0	1	0	1	0	1	0	1	0	1	0
MYCL-AS1|MIR100HG	0	0	0	0	0	0	0	0	0	0	0	0	0	0	0	0	0	0	0	0	0	1	1	0	0	0	1	0	1	0	0	1	0	0	0	1	0	0	0	1	0	1	0	1	0	1	0	1	1
MYCL-AS1|AL161431.1	1	0	1	1	0	1	1	0	0	1	0	1	1	1	1	1	1	1	1	0	0	1	1	1	0	0	1	0	1	1	1	0	0	1	1	1	0	0	0	1	1	1	1	0	1	1	1	1	1
MYCL-AS1|AL161772.1	1	0	0	1	0	1	0	0	0	0	0	0	0	0	1	0	0	0	1	0	0	0	0	1	0	0	0	1	1	0	1	0	0	0	0	1	0	0	0	0	0	0	0	0	0	0	0	1	1
MYCL-AS1|AP000593.3	0	0	1	1	0	1	0	0	0	1	0	0	1	0	1	1	0	1	1	0	0	1	1	1	1	0	1	0	1	0	0	1	0	0	0	1	0	0	0	1	0	1	1	0	1	1	0	1	1
MYCL-AS1|AL513218.1	0	0	1	1	0	0	0	0	0	0	0	0	1	0	1	1	0	0	1	0	0	1	0	0	0	0	1	0	1	0	0	0	0	0	0	1	0	0	0	0	0	1	1	0	0	0	0	0	1
MYCL-AS1|LINC01711	1	0	1	1	0	1	0	0	0	1	0	1	0	0	1	1	1	0	1	0	0	1	1	0	1	0	1	0	1	0	1	1	0	1	0	1	0	0	0	1	1	1	1	1	0	1	0	1	1
MYCL-AS1|SCAT2	0	0	1	1	0	0	0	0	0	0	0	0	0	0	1	1	0	0	0	0	0	0	0	0	0	0	1	0	0	0	0	0	0	0	0	1	0	0	0	0	0	1	0	0	0	0	0	0	0
MYCL-AS1|NR4A1AS	0	0	0	0	0	0	0	0	0	0	0	0	0	0	0	0	0	0	0	0	0	1	0	1	0	0	1	1	1	0	0	0	1	0	0	0	0	1	1	1	0	1	0	0	0	1	0	1	1
MYCL-AS1|AC007128.1	1	0	0	1	0	1	0	0	0	0	0	0	1	1	1	1	1	1	1	0	0	1	0	1	0	0	1	1	1	0	0	1	0	1	0	1	0	1	0	1	0	1	0	1	0	1	0	1	1
MYCL-AS1|LINC02195	0	0	1	1	0	1	0	0	0	1	0	0	1	1	0	1	0	1	0	0	0	0	0	0	0	0	1	0	0	0	1	0	0	1	1	1	0	0	0	1	0	1	0	1	0	1	1	1	1
MYCL-AS1|AC005180.1	0	0	0	0	0	0	0	0	0	0	0	0	0	0	0	0	0	0	1	0	0	1	1	0	0	0	1	0	1	1	1	1	0	1	0	1	1	0	0	1	0	1	0	1	1	1	0	1	1
MYCL-AS1|TDRKH-AS1	1	0	0	1	0	0	0	0	0	0	0	0	0	1	1	1	0	1	0	0	0	1	0	1	0	0	0	0	1	0	0	0	0	0	0	1	0	0	0	0	0	1	1	0	1	1	0	0	1
ZNF710-AS1|AC099329.2	1	1	1	1	1	1	1	1	1	1	1	1	1	1	1	1	1	1	1	0	1	1	1	1	1	1	1	1	0	1	1	0	1	0	1	0	0	1	1	1	1	1	1	1	0	1	1	0	1
ZNF710-AS1|LINC02577	1	1	1	1	1	1	1	1	1	1	1	1	1	1	1	1	1	1	1	1	1	1	1	0	0	0	1	0	1	1	1	1	0	1	1	1	0	0	1	1	1	1	1	1	0	1	1	1	1
ZNF710-AS1|AL158166.1	1	1	1	1	1	1	1	1	1	1	1	1	1	1	1	1	1	1	1	1	1	0	1	0	0	0	1	0	1	1	1	1	0	0	1	1	0	0	0	1	1	0	0	1	0	1	0	0	0
ZNF710-AS1|FIRRE	1	1	1	1	1	1	1	1	1	1	1	1	1	1	1	1	1	1	1	1	1	1	0	0	1	1	1	1	1	0	0	1	1	1	1	0	1	0	1	1	0	0	1	1	0	1	0	0	1
ZNF710-AS1|LINC01615	1	1	1	1	1	1	1	1	1	1	1	1	1	1	1	1	1	1	1	1	1	1	1	0	0	1	1	0	1	0	1	0	0	1	0	1	0	0	0	1	1	1	0	1	0	1	1	1	0
ZNF710-AS1|U62317.1	1	1	1	1	1	1	1	1	1	1	1	1	1	1	1	1	1	1	0	1	1	0	0	0	0	1	0	0	0	0	1	0	0	0	1	1	0	0	0	1	1	1	0	0	0	1	0	1	1
ZNF710-AS1|AC129926.1	1	1	1	0	1	1	1	1	1	1	1	1	1	1	1	1	1	1	1	1	1	0	1	1	1	1	0	1	1	0	1	0	1	0	1	0	0	1	1	0	1	0	0	1	1	0	1	0	0
ZNF710-AS1|LINC01614	1	1	1	1	1	1	1	1	1	1	1	1	1	1	1	1	1	1	1	0	1	0	1	0	1	1	1	0	1	0	1	1	0	0	0	1	1	0	0	1	1	1	0	1	0	1	1	1	1
ZNF710-AS1|LINC02544	1	1	1	1	1	1	1	1	1	1	1	1	1	1	1	1	1	1	1	0	1	1	1	0	1	1	1	1	1	0	1	1	1	1	0	1	1	0	1	1	1	1	0	1	1	1	1	1	1
ZNF710-AS1|AF127577.3	1	1	1	1	1	1	1	1	1	1	1	1	1	1	1	1	1	1	0	1	1	1	0	1	1	1	1	1	0	1	1	0	1	1	1	1	1	1	1	1	1	1	0	1	0	1	1	1	0
ZNF710-AS1|LINC02820	1	1	0	1	1	1	1	1	1	1	1	1	1	1	1	1	1	1	1	1	1	0	0	0	0	1	0	1	1	0	1	0	0	1	1	1	0	1	1	1	0	0	0	1	1	1	1	1	0
ZNF710-AS1|SCAT1	1	1	1	1	1	1	1	1	1	1	1	1	1	1	1	1	1	1	1	1	1	1	1	0	0	1	1	0	1	1	1	0	0	1	1	1	0	0	0	1	1	1	1	1	0	1	1	1	1
ZNF710-AS1|AL162424.1	1	1	1	1	0	0	0	0	1	1	0	1	0	0	0	1	0	0	1	1	0	1	1	1	0	0	1	0	1	1	1	1	0	1	1	1	0	1	1	1	1	1	1	1	1	1	1	1	1
ZNF710-AS1|AC053503.3	0	0	1	0	0	0	0	0	1	0	0	0	1	0	1	0	0	0	0	0	0	1	1	1	0	1	1	0	1	1	1	1	0	1	0	1	1	1	1	1	1	1	0	1	1	1	1	1	1
ZNF710-AS1|AC073365.1	1	1	1	1	1	1	1	1	1	1	1	0	1	1	1	1	1	1	1	0	1	0	1	0	1	1	1	1	1	1	0	0	0	1	1	1	1	0	1	1	0	1	1	1	1	1	1	1	1
ZNF710-AS1|AC002401.4	0	1	0	1	1	1	1	1	1	1	1	0	1	1	1	1	1	1	1	1	1	1	0	0	0	1	1	0	1	1	0	0	0	1	1	0	0	0	0	0	1	1	1	1	0	1	0	0	1
ZNF710-AS1|PGM5-AS1	0	0	0	0	0	0	0	0	0	0	0	0	0	0	0	0	0	0	0	1	0	0	1	0	0	1	1	1	1	1	1	1	1	1	1	1	1	1	1	1	1	1	1	1	1	1	1	1	1
ZNF710-AS1|AC011503.2	1	1	0	1	1	1	1	1	1	1	1	1	1	1	1	1	1	1	1	1	1	0	0	0	0	1	0	0	0	0	0	0	0	0	1	0	1	0	1	1	1	0	0	1	0	1	0	0	0
ZNF710-AS1|LINC02163	1	1	0	1	1	1	1	1	1	1	1	1	1	1	1	1	1	1	1	1	1	0	0	0	1	1	1	1	1	1	1	0	0	1	1	1	1	1	1	1	0	1	0	1	0	1	0	1	0
ZNF710-AS1|AC007938.3	1	1	1	1	1	1	1	1	1	1	1	1	1	1	1	1	1	1	1	0	1	0	0	0	1	1	1	0	0	0	0	0	0	0	1	0	1	0	1	1	1	1	0	1	0	1	0	0	0
ZNF710-AS1|MIR100HG	0	1	0	0	0	0	0	0	0	0	0	0	1	0	0	0	0	1	0	0	1	0	1	0	0	1	1	0	1	1	1	0	0	1	0	1	1	1	1	1	0	1	0	1	0	1	1	1	1
ZNF710-AS1|AL161431.1	1	1	1	1	1	1	1	1	1	1	1	1	1	1	1	1	1	1	1	1	1	1	1	1	0	1	1	0	1	1	1	0	0	1	1	1	0	0	1	1	1	1	1	0	1	1	1	1	1
ZNF710-AS1|AL161772.1	1	1	1	1	1	1	1	1	1	1	1	1	1	1	1	1	1	1	1	1	1	0	0	1	1	1	0	1	1	0	1	0	0	0	1	1	1	1	1	1	1	0	0	1	0	1	0	1	0
ZNF710-AS1|AL513218.1	0	1	1	1	1	1	1	1	1	1	1	1	1	1	1	1	1	1	1	1	1	0	0	0	1	1	1	0	1	1	1	0	0	0	1	1	1	0	1	0	1	0	0	1	1	1	0	0	0
ZNF710-AS1|SCAT2	1	1	1	1	1	1	1	1	1	1	1	1	1	1	1	1	1	1	1	1	1	0	0	0	0	1	1	0	0	0	1	0	1	0	1	1	0	0	1	0	1	0	0	1	0	1	0	0	0
ZNF710-AS1|NR4A1AS	0	1	0	1	1	0	0	1	0	0	1	0	1	1	0	0	0	1	0	0	1	1	1	1	0	0	1	1	1	1	0	0	1	1	1	0	1	1	1	1	0	1	0	1	1	1	0	1	0
ZNF710-AS1|AC007128.1	1	1	1	1	1	1	1	1	1	1	1	1	1	1	1	1	1	1	1	1	1	1	0	1	1	1	1	1	1	1	0	1	0	1	1	1	1	1	1	1	1	1	0	1	1	1	1	1	1
ZNF710-AS1|AP005432.2	0	1	0	0	1	1	1	1	1	1	1	0	1	1	0	1	1	1	0	0	1	0	1	1	0	1	0	1	0	1	1	0	1	0	1	0	0	0	1	0	1	0	0	1	0	0	1	0	1
ZNF710-AS1|LINC02195	1	1	1	1	1	1	1	1	1	1	1	1	1	1	1	1	1	1	1	1	1	0	1	0	0	1	1	0	0	0	1	0	0	1	1	1	1	0	1	1	1	1	0	1	1	1	1	1	1
ZNF710-AS1|AC005180.1	0	0	1	1	0	0	0	0	0	0	0	0	0	0	0	0	0	0	1	0	0	1	1	0	0	1	1	1	1	1	1	1	1	1	0	1	1	1	1	1	1	1	0	1	1	1	1	1	1
ZNF710-AS1|TDRKH-AS1	1	1	1	1	1	1	1	1	1	1	1	1	1	1	1	1	1	1	1	0	1	0	1	1	1	1	0	1	1	0	1	0	1	0	1	1	0	1	1	0	1	1	1	1	1	1	0	0	0
ZNF710-AS1|AC114488.1	0	1	1	1	1	1	1	1	1	1	1	1	1	1	1	1	1	1	1	1	1	0	0	1	1	1	0	1	1	0	0	0	1	0	1	0	0	0	1	0	1	0	0	1	1	1	0	0	0
AC099329.2|LINC02577	1	1	0	1	0	1	1	1	0	0	1	1	1	1	0	1	0	1	0	1	0	1	0	0	0	0	1	0	1	0	0	1	0	1	1	1	0	0	0	1	0	1	0	0	0	1	0	1	1
AC099329.2|AL158166.1	0	0	0	1	1	1	0	0	0	0	0	0	1	0	0	0	0	1	1	1	1	0	0	0	0	0	1	0	1	0	0	1	0	1	0	1	0	0	0	0	0	0	0	0	0	1	0	1	0
AC099329.2|FIRRE	1	1	0	1	0	1	1	1	1	0	1	0	1	1	0	1	1	1	0	1	0	0	0	0	0	0	1	0	1	0	0	1	1	1	0	0	1	0	0	0	0	0	0	0	0	1	0	1	0
AC099329.2|MBNL1-AS1	0	0	0	0	0	0	0	0	0	0	0	0	0	0	0	0	0	0	0	0	0	0	0	0	0	0	1	0	1	1	0	1	0	1	0	1	1	0	0	0	0	1	0	0	1	1	0	1	0
AC099329.2|AC100801.1	1	1	1	1	0	1	1	1	1	0	1	1	1	1	1	1	1	1	1	1	1	1	1	0	0	0	1	0	1	0	1	1	0	1	1	1	1	1	0	1	1	1	1	0	1	1	1	1	1
AC099329.2|LINC01615	0	0	0	1	0	0	0	0	0	0	0	0	0	0	0	0	0	0	0	1	0	0	0	0	0	0	1	0	1	0	0	1	0	1	0	1	0	0	0	0	0	0	0	0	1	1	0	1	0
AC099329.2|U62317.1	0	1	0	0	0	0	0	0	0	0	0	0	1	0	0	0	0	1	0	1	0	0	0	0	0	0	0	0	1	0	0	0	0	0	0	1	0	0	0	0	0	0	0	0	0	1	0	1	1
AC099329.2|AC129926.1	0	1	0	0	0	1	0	0	0	0	1	0	1	1	0	0	0	1	0	1	0	0	1	1	0	0	0	0	1	0	0	1	0	0	0	0	0	0	1	0	1	0	0	0	1	0	0	1	0
AC099329.2|LINC01614	0	0	0	1	0	0	1	0	0	0	0	1	0	0	1	0	1	0	1	0	0	0	0	0	0	0	1	0	1	0	0	1	0	1	0	1	1	0	0	1	0	0	0	1	0	1	0	1	1
AC099329.2|AL355916.1	0	1	0	0	0	1	0	1	0	0	0	0	1	1	0	0	0	1	0	1	1	1	0	0	0	0	1	0	1	1	0	1	0	0	0	1	1	0	0	1	1	0	0	0	1	1	0	1	0
AC099329.2|LINC02544	0	0	1	1	0	0	1	0	0	0	1	0	0	0	0	0	1	1	0	0	0	0	1	0	0	0	1	0	1	0	0	1	0	1	0	1	1	0	0	1	0	1	0	0	1	1	0	1	0
AC099329.2|AF127577.3	1	1	1	1	0	0	1	1	1	0	1	0	1	1	0	1	1	1	0	1	1	1	0	1	1	0	1	1	0	1	0	1	1	1	0	1	1	1	1	1	0	0	0	1	1	1	1	1	0
AC099329.2|LINC02820	0	1	0	1	0	1	0	1	0	0	1	0	1	1	0	0	1	1	0	1	1	0	0	0	0	0	0	0	1	0	1	1	0	1	0	1	1	1	0	0	0	0	0	1	1	1	0	1	0
AC099329.2|LINC02154	0	1	0	1	1	1	1	1	1	0	1	1	1	1	0	1	1	1	1	1	0	1	0	0	0	0	1	1	1	1	1	1	0	1	0	1	1	0	0	1	1	1	1	0	1	1	0	1	0
AC099329.2|SCAT1	1	1	0	1	1	1	1	1	0	0	1	1	1	1	1	1	0	1	0	1	0	0	0	0	0	0	1	0	1	1	1	1	0	1	0	1	0	0	0	1	0	1	0	0	0	1	0	1	0
AC099329.2|AL162424.1	0	0	0	0	0	0	0	0	0	0	0	0	0	0	0	0	0	0	0	1	0	0	1	0	0	0	1	0	1	1	1	1	0	1	0	1	1	0	0	0	0	1	0	1	1	1	1	1	0
AC099329.2|AC053503.3	0	0	0	0	0	0	0	0	0	0	0	0	0	0	0	0	0	0	0	0	0	1	1	0	0	0	1	0	1	1	0	1	0	1	0	1	1	0	0	0	1	1	0	1	1	1	1	1	1
AC099329.2|AC073365.1	1	1	0	1	0	1	1	1	1	0	1	0	1	1	1	1	1	1	1	0	1	0	1	0	0	0	1	1	1	1	0	0	0	1	1	1	1	0	1	1	0	0	1	0	1	1	1	1	0
AC099329.2|AC002401.4	0	1	0	0	1	1	0	0	0	0	1	0	1	1	0	0	0	1	0	1	0	1	0	0	0	0	1	0	1	1	0	1	0	1	1	0	0	0	0	0	1	1	0	0	0	1	0	1	0
AC099329.2|PGM5-AS1	0	0	0	0	0	0	0	0	0	0	0	0	0	0	0	0	0	0	0	1	0	0	1	0	0	0	1	0	1	1	1	1	0	1	0	1	1	1	0	0	0	1	0	0	1	1	0	1	1
AC099329.2|AC011503.2	0	1	0	0	0	1	0	0	0	0	0	0	0	1	0	0	0	1	0	1	0	0	0	0	0	0	0	0	0	0	0	1	0	0	0	1	1	0	0	1	0	0	0	0	0	1	0	1	0
AC099329.2|LINC02163	1	1	0	1	0	1	1	1	1	0	1	0	1	1	0	1	1	1	0	1	1	0	0	0	0	0	1	1	1	1	0	1	0	1	0	1	1	1	0	1	0	0	0	1	1	1	0	1	0
AC099329.2|AC007938.3	0	0	0	0	0	0	0	0	0	0	0	0	0	0	0	0	0	0	0	0	0	0	0	0	0	0	1	0	1	0	0	1	0	0	0	0	1	0	0	0	0	0	0	0	0	1	0	1	0
AC099329.2|MIR100HG	0	0	0	0	0	0	0	0	0	0	0	0	0	0	0	0	0	0	0	0	0	0	0	0	0	0	1	0	1	0	0	1	0	1	0	1	1	0	0	0	0	0	0	0	1	1	0	1	0
AC099329.2|AL161431.1	1	1	0	1	0	1	1	1	0	0	1	1	1	1	0	1	1	1	1	1	0	1	1	1	0	0	1	0	1	1	0	0	0	1	1	1	0	0	0	1	1	1	0	0	1	1	1	1	1
AC099329.2|AL161772.1	0	0	0	0	1	1	0	1	0	0	0	0	0	1	0	0	0	1	1	1	0	0	0	0	0	0	0	0	1	0	0	1	0	0	1	1	1	0	0	0	0	0	0	0	1	1	0	1	0
AC099329.2|AP000593.3	0	1	0	1	0	1	0	0	1	0	1	0	1	0	0	0	1	1	1	1	0	1	0	0	0	0	1	0	1	1	0	1	0	1	0	1	1	1	0	1	0	1	0	0	1	1	0	1	0
AC099329.2|AL513218.1	0	1	0	0	0	0	0	0	0	0	0	0	1	0	0	0	0	1	0	1	0	0	0	0	0	0	1	0	1	0	0	1	0	0	0	1	1	0	0	0	0	0	0	0	1	1	0	1	0
AC099329.2|LINC01711	1	0	1	1	1	1	1	0	1	0	0	1	1	1	1	0	1	1	0	1	0	0	0	0	0	0	1	0	1	0	1	1	0	1	0	1	0	0	0	1	1	1	0	0	1	1	0	1	0
AC099329.2|SCAT2	0	0	0	0	0	0	0	0	0	0	0	0	1	0	0	0	0	0	0	1	0	0	0	0	0	0	0	0	1	0	0	1	0	0	0	1	0	0	0	0	0	0	0	0	1	1	0	1	0
AC099329.2|NR4A1AS	0	0	0	0	0	0	0	0	0	0	0	0	0	0	0	0	0	0	0	1	0	0	0	1	0	0	1	0	1	0	0	1	0	1	0	1	1	1	0	1	0	0	0	0	1	1	0	1	0
AC099329.2|AC007128.1	1	1	0	1	0	1	1	1	1	0	1	0	1	1	0	0	1	1	0	1	0	0	0	0	0	0	1	1	1	0	0	1	0	1	0	1	1	1	0	1	0	0	0	1	1	1	0	1	0
AC099329.2|LINC02195	0	0	0	0	0	1	1	0	0	0	0	0	1	1	0	1	0	1	0	1	0	0	0	0	0	0	1	0	1	0	0	1	0	1	1	1	1	0	0	1	1	0	0	1	1	1	1	1	1
AC099329.2|AC005180.1	0	0	0	0	0	0	0	0	0	0	0	0	0	0	0	0	0	0	1	0	0	0	1	0	0	0	1	0	1	1	1	1	0	1	0	1	1	0	0	1	0	1	0	0	1	1	0	1	1
AC099329.2|TDRKH-AS1	0	0	0	0	0	0	0	1	0	0	0	0	1	1	0	0	1	1	0	0	0	0	0	0	0	0	0	0	1	0	0	1	0	1	1	1	1	0	0	0	0	0	0	0	1	1	0	1	0
AC099329.2|AC114488.1	0	0	0	0	0	0	0	0	0	0	0	0	0	0	0	0	1	0	0	1	0	0	0	1	0	0	0	0	1	0	0	1	0	0	0	0	0	0	0	0	1	0	0	0	1	1	0	1	0
LINC02577|AL158166.1	0	0	1	0	1	0	0	0	0	0	0	0	0	0	0	0	1	0	1	0	1	0	1	1	0	1	0	0	0	0	0	0	1	0	0	0	1	0	0	0	1	0	0	0	0	0	0	0	0
LINC02577|FIRRE	0	0	1	0	0	0	0	0	1	0	0	0	0	1	0	0	1	0	0	0	0	0	0	1	1	1	1	1	0	0	0	0	1	0	0	0	1	1	1	0	0	0	0	1	1	0	0	0	0
LINC02577|MBNL1-AS1	0	0	0	0	0	0	0	0	0	0	0	0	0	0	0	0	0	0	0	0	0	0	0	1	1	1	0	1	0	1	0	0	1	0	0	0	1	1	1	0	1	0	0	0	1	0	1	0	0
LINC02577|AC100801.1	0	0	1	0	0	0	1	0	1	1	0	0	0	1	1	1	1	0	1	1	1	1	1	1	1	1	1	1	1	0	1	0	1	0	1	1	1	1	0	0	1	0	1	0	1	0	1	0	0
LINC02577|LINC01615	0	0	1	0	1	0	0	0	0	0	0	0	0	0	0	0	1	0	0	0	1	0	0	0	0	1	0	0	1	0	0	0	1	0	0	0	1	0	0	0	1	0	0	0	1	0	0	0	0
LINC02577|AC129926.1	0	0	0	0	0	0	0	0	0	0	0	0	0	1	0	0	1	0	1	0	1	0	1	1	1	1	0	1	0	0	1	0	1	0	0	0	1	1	1	0	1	0	0	0	1	0	0	0	0
LINC02577|LINC01614	0	0	1	0	1	0	0	0	0	0	0	0	0	0	1	0	1	0	1	0	0	0	0	0	1	1	1	0	0	0	1	0	1	0	0	1	1	0	0	0	1	0	0	1	0	0	0	0	1
LINC02577|AL355916.1	0	0	1	0	0	0	0	0	0	0	0	0	0	0	0	0	1	0	1	0	1	0	0	1	1	1	0	1	1	1	0	0	1	0	0	0	1	1	0	0	1	0	0	0	1	0	1	0	0
LINC02577|LINC02544	0	0	1	0	1	0	0	0	0	0	0	0	0	0	0	0	1	0	0	0	1	0	1	1	1	1	1	1	1	0	0	0	1	0	0	0	1	1	1	0	1	0	0	0	1	0	0	0	0
LINC02577|AF127577.3	0	0	1	0	1	0	0	0	1	0	0	0	0	1	0	1	1	0	0	0	1	1	0	1	1	1	0	1	0	1	0	0	1	0	0	1	1	1	1	0	1	0	0	1	1	0	1	0	0
LINC02577|LINC02820	0	0	0	0	0	0	0	0	0	0	0	0	0	0	0	0	1	0	0	0	1	0	0	1	1	1	0	1	0	0	1	0	1	0	0	1	1	1	0	0	0	0	0	1	1	0	0	0	0
LINC02577|LINC02154	0	0	1	0	1	0	0	0	1	0	0	0	0	1	0	0	1	0	1	1	0	0	1	0	1	1	1	1	0	1	1	0	1	0	0	0	1	1	1	0	1	0	1	0	1	0	0	0	0
LINC02577|SCAT1	0	0	1	0	1	0	0	0	0	0	0	0	0	0	1	1	1	0	1	0	1	0	1	1	0	1	0	0	1	1	1	0	1	0	0	1	1	0	0	0	1	1	1	0	0	0	0	0	0
LINC02577|AC079466.1	0	0	1	0	1	0	1	0	1	1	0	0	0	1	1	1	1	0	1	1	1	0	0	1	1	1	1	1	0	1	0	0	1	0	1	1	1	1	1	0	1	0	1	1	1	0	1	0	0
LINC02577|AL162424.1	0	0	0	0	0	0	0	0	0	0	0	0	0	0	0	0	0	0	0	0	0	0	1	1	1	1	1	0	1	1	1	1	1	1	0	0	1	1	1	0	1	0	0	1	1	0	1	0	0
LINC02577|AC053503.3	0	0	0	0	0	0	0	0	0	0	0	0	0	0	0	0	0	0	0	0	0	1	1	1	1	1	1	0	1	1	1	0	1	1	0	1	1	1	1	0	1	1	0	1	1	0	1	0	1
LINC02577|AC073365.1	0	0	0	0	1	0	1	0	1	0	0	0	0	1	1	0	1	0	1	0	1	0	1	0	1	1	1	1	1	1	0	0	1	1	1	1	1	0	1	0	0	0	1	0	1	0	1	0	0
LINC02577|AC002401.4	0	0	0	0	1	0	0	0	0	0	0	0	0	0	0	0	0	0	0	0	0	0	0	1	0	1	0	0	0	1	0	0	1	0	1	0	1	0	0	0	1	0	0	0	0	0	0	0	0
LINC02577|PGM5-AS1	0	0	0	0	0	0	0	0	0	0	0	0	0	0	0	0	0	0	0	0	0	0	1	1	0	1	1	1	0	1	1	0	1	1	0	1	1	1	1	0	1	0	0	0	1	0	0	0	0
LINC02577|AC011503.2	0	0	0	0	1	0	0	0	0	0	0	0	0	0	0	0	1	0	1	0	0	0	0	1	1	1	0	1	0	0	0	0	1	0	0	0	1	0	1	0	1	0	0	1	1	0	0	0	0
LINC02577|LINC02163	0	0	0	0	0	0	1	0	1	0	0	0	0	1	0	1	1	0	0	1	1	0	0	0	1	1	0	1	0	1	0	0	1	0	0	1	1	1	1	0	0	0	0	1	1	0	0	0	0
LINC02577|AC007938.3	0	0	0	0	0	0	0	0	0	0	0	0	0	0	0	0	1	0	0	0	1	0	0	1	1	1	0	0	0	0	0	0	1	0	0	0	1	1	0	0	1	0	0	0	1	0	0	0	0
LINC02577|MIR100HG	0	0	0	0	0	0	0	0	0	0	0	0	0	0	0	0	0	0	0	0	0	0	1	1	1	1	1	0	1	1	0	0	1	0	0	0	1	1	1	0	0	0	0	0	1	0	0	0	0
LINC02577|AL161431.1	0	0	1	0	0	0	1	0	0	1	0	0	0	1	0	1	1	0	1	0	0	0	1	1	0	1	0	0	1	1	1	0	0	0	1	0	0	0	1	0	1	1	0	0	1	0	1	0	0
LINC02577|AL161772.1	0	0	0	0	1	0	0	0	0	0	0	0	0	0	0	0	1	0	1	0	1	0	0	1	1	1	0	1	0	0	1	0	1	0	0	0	1	1	1	0	1	0	0	0	1	0	0	0	0
LINC02577|AP000593.3	0	0	1	0	0	0	0	0	1	1	0	0	0	0	0	0	1	0	1	0	1	0	1	1	1	1	0	1	0	1	0	0	1	0	0	0	1	1	1	0	1	0	0	0	1	0	0	0	0
LINC02577|AL513218.1	0	0	1	0	0	0	0	0	0	0	0	0	0	0	0	0	1	0	1	0	1	0	0	1	1	1	0	0	0	1	0	0	1	0	0	0	1	1	1	0	1	0	0	0	1	0	0	0	0
LINC02577|LINC01711	0	0	1	0	1	0	0	0	1	0	0	0	0	0	1	0	1	0	1	0	1	0	1	0	1	1	1	0	1	1	1	0	1	0	0	1	1	0	0	0	1	0	0	0	1	0	0	0	0
LINC02577|SCAT2	0	0	1	0	0	0	0	0	0	0	0	0	0	0	0	0	1	0	0	0	1	0	0	1	1	1	0	0	0	0	0	0	1	0	0	0	1	1	1	0	0	0	0	0	1	0	0	0	0
LINC02577|NR4A1AS	0	0	0	0	0	0	0	0	0	0	0	0	0	0	0	0	0	0	0	0	0	0	0	1	1	1	0	1	0	1	0	0	1	0	0	0	1	1	1	0	0	0	0	0	1	0	0	0	0
LINC02577|AC007128.1	0	0	1	0	0	0	0	0	1	0	0	0	0	1	0	0	1	0	1	0	1	0	0	1	1	1	0	1	0	0	0	0	1	0	0	1	1	1	1	0	1	0	0	1	1	0	1	0	0
LINC02577|AP005432.2	0	0	0	0	1	0	0	0	1	0	0	0	0	0	0	0	1	0	0	0	1	0	1	1	0	1	0	1	0	1	0	0	1	0	0	0	1	0	1	0	1	0	0	0	1	0	0	0	0
LINC02577|LINC02195	0	0	1	0	0	0	0	0	0	1	0	0	0	1	0	1	0	0	0	0	1	0	0	1	0	1	0	0	0	0	1	0	1	0	1	1	1	1	0	0	1	0	0	1	1	0	1	0	1
LINC02577|AC005180.1	0	0	0	0	0	0	0	0	0	0	0	0	0	0	0	0	0	0	1	0	0	0	1	1	1	1	1	1	1	1	1	0	1	0	0	1	1	1	1	0	1	0	0	0	1	0	0	0	0
LINC02577|TDRKH-AS1	0	0	1	0	1	0	0	0	0	0	0	0	0	1	0	0	1	0	0	0	1	0	0	1	1	1	0	1	0	0	0	0	1	0	0	0	1	1	1	0	1	0	0	0	1	0	0	0	0
LINC02577|AC114488.1	0	0	1	0	0	0	0	0	0	0	0	0	0	0	0	0	1	0	1	0	1	0	0	1	1	1	0	1	0	0	0	0	1	0	0	0	1	0	1	0	1	0	0	0	1	0	0	0	0
AL158166.1|FIRRE	1	1	1	1	0	0	1	1	1	1	1	1	0	1	1	1	1	0	0	1	0	1	0	1	1	1	1	1	0	0	0	0	1	1	0	0	1	1	1	0	0	0	1	1	1	1	0	0	1
AL158166.1|MBNL1-AS1	0	0	0	0	0	0	0	0	0	0	0	0	0	0	0	0	0	0	0	0	0	1	0	1	1	1	1	1	1	1	0	1	1	1	0	1	1	1	1	0	1	1	1	0	1	0	1	1	1
AL158166.1|LINC01615	0	0	1	0	0	0	0	0	1	1	0	1	0	1	1	0	0	0	0	0	0	1	0	0	0	1	1	0	1	0	0	0	0	1	0	1	1	0	0	0	1	1	1	1	1	1	1	1	1
AL158166.1|U62317.1	0	1	0	0	0	0	0	0	0	1	0	1	0	1	1	1	0	0	0	0	0	1	0	0	0	1	0	0	0	0	1	0	0	0	1	1	1	0	0	0	1	1	0	0	0	0	0	1	1
AL158166.1|AC129926.1	0	1	0	0	0	0	0	1	1	1	1	0	0	1	1	0	0	0	0	0	0	0	1	1	1	1	0	1	0	0	1	0	1	0	0	0	1	1	1	0	1	1	0	0	1	0	1	0	1
AL158166.1|LINC01614	1	0	1	1	0	0	1	0	1	1	0	1	0	0	1	1	1	0	0	0	0	1	0	0	1	1	1	0	1	0	1	0	0	0	0	1	1	0	0	1	0	1	0	1	1	1	1	1	1
AL158166.1|AL355916.1	1	1	1	0	0	0	0	1	0	1	1	1	0	1	1	1	0	0	0	1	1	1	0	1	1	1	1	1	1	1	1	0	0	0	1	1	1	1	0	1	1	1	1	0	1	0	1	1	1
AL158166.1|LINC02544	1	0	1	1	0	0	1	1	1	1	1	1	0	1	1	1	1	0	0	0	0	1	1	1	1	1	1	1	1	0	1	1	1	1	0	1	1	1	1	1	1	1	1	1	1	1	1	1	1
AL158166.1|AF127577.3	1	1	1	1	0	0	1	1	1	1	1	1	0	1	1	1	1	0	0	0	1	1	0	1	1	1	0	1	0	1	1	0	1	1	0	1	1	1	1	1	1	1	1	1	1	1	1	1	1
AL158166.1|LINC02820	0	1	0	1	0	0	0	1	0	1	1	1	0	1	1	0	1	0	0	0	1	1	0	0	1	1	0	1	0	0	1	0	1	1	0	1	1	1	1	0	0	0	0	1	1	0	1	1	1
AL158166.1|LINC02154	1	1	1	1	0	0	1	1	1	1	1	1	0	1	1	1	1	0	0	1	0	1	1	0	1	1	1	1	1	1	1	0	1	1	1	0	1	1	1	1	1	1	1	0	1	1	0	1	1
AL158166.1|SCAT1	1	1	1	1	0	0	1	1	1	1	1	1	0	1	1	1	0	0	0	1	0	1	1	1	0	1	0	0	1	1	1	0	0	1	0	1	1	0	0	1	1	1	1	0	0	1	1	1	1
AL158166.1|AL162424.1	0	0	0	0	0	0	0	0	0	0	0	1	0	0	0	0	0	0	0	0	0	1	1	1	1	1	1	0	1	1	1	1	0	1	0	1	1	1	1	1	1	1	1	1	1	1	1	1	1
AL158166.1|AC053503.3	0	0	0	0	0	0	0	0	0	0	0	0	0	0	0	0	0	0	0	0	0	1	1	1	1	1	1	1	1	1	1	1	1	1	0	1	1	1	1	0	1	1	1	1	1	1	1	1	1
AL158166.1|AC073365.1	1	1	0	1	0	0	1	1	1	1	1	0	0	1	1	1	1	0	0	0	1	0	1	0	1	1	1	1	1	1	0	0	1	1	1	1	1	0	1	1	0	1	1	0	1	1	1	1	1
AL158166.1|AC002401.4	0	1	0	0	0	0	0	0	0	0	1	0	0	1	0	0	0	0	0	1	0	1	0	1	0	1	0	1	0	1	0	0	0	1	1	0	1	0	0	0	1	1	1	0	1	0	0	0	1
AL158166.1|PGM5-AS1	0	0	0	0	0	0	0	0	0	0	0	0	0	0	0	0	0	0	0	1	0	1	1	1	0	1	1	1	1	1	1	0	1	1	0	1	1	1	1	0	0	1	1	1	1	1	1	1	1
AL158166.1|AC011503.2	1	1	0	0	0	0	0	1	0	1	0	1	0	1	1	0	0	0	0	1	0	1	0	1	1	1	0	1	0	0	0	0	1	0	0	0	1	0	1	1	0	0	1	1	1	0	0	0	1
AL158166.1|LINC02163	1	1	0	1	0	0	1	1	1	1	1	1	0	1	1	1	1	0	0	1	1	1	0	0	1	1	1	1	0	1	1	0	1	1	0	1	1	1	1	1	0	1	1	1	1	1	0	1	1
AL158166.1|AC007938.3	0	0	0	0	0	0	0	0	0	1	0	1	0	1	1	0	0	0	0	0	0	1	0	0	1	1	0	1	0	0	0	0	1	0	0	0	1	1	1	0	0	1	1	0	1	0	0	0	1
AL158166.1|MIR100HG	0	0	0	0	0	0	0	0	0	0	0	0	0	0	0	0	0	0	0	0	0	1	1	0	1	1	1	0	1	1	1	0	1	1	0	1	1	1	1	0	0	1	1	1	1	0	1	1	1
AL158166.1|AL161431.1	1	1	1	1	0	0	1	1	0	1	1	1	0	1	1	1	1	0	0	1	0	1	1	1	0	1	1	0	1	1	1	0	0	1	1	1	0	0	1	1	1	1	1	0	1	1	1	1	1
AL158166.1|AL161772.1	1	1	0	0	0	0	0	1	1	1	0	1	0	1	1	0	0	0	0	1	0	1	0	1	1	1	0	1	1	0	1	0	1	0	1	1	1	1	1	0	0	0	1	0	1	0	0	1	1
AL158166.1|AP000593.3	0	1	0	0	0	0	0	1	1	1	1	1	0	1	1	1	1	0	0	1	0	1	0	1	1	1	0	1	1	1	1	0	1	1	1	1	1	1	1	1	1	1	1	0	1	1	1	1	1
AL158166.1|AL513218.1	0	1	1	0	0	0	0	0	1	1	0	1	0	1	1	1	1	0	0	1	0	1	0	1	1	1	0	1	1	1	0	0	1	0	0	0	1	1	1	0	0	1	1	0	1	0	0	0	1
AL158166.1|LINC01711	1	0	1	1	0	0	1	1	1	1	0	1	0	1	1	1	1	0	0	1	0	1	1	0	1	1	1	0	1	1	1	1	1	1	0	1	1	0	1	1	1	1	1	1	1	1	0	1	1
AL158166.1|SCAT2	0	1	1	0	0	0	0	0	1	0	0	1	0	1	1	1	0	0	0	0	0	1	0	1	1	1	0	0	0	0	1	0	1	0	1	0	1	1	1	0	0	1	1	0	1	0	0	0	1
AL158166.1|NR4A1AS	0	0	0	0	0	0	0	0	0	0	0	0	0	0	0	0	0	0	0	0	0	1	0	1	1	0	0	1	1	1	0	0	1	1	0	0	1	1	1	1	0	1	1	0	1	1	0	1	1
AL158166.1|AC007128.1	1	1	0	1	0	0	1	1	1	1	1	1	0	1	1	1	1	0	0	1	0	1	0	1	1	1	0	1	0	0	0	0	1	1	0	1	1	1	1	1	0	1	1	1	1	1	1	1	1
AL158166.1|AP005432.2	0	0	0	0	0	0	0	1	1	0	0	0	0	1	0	0	0	0	0	0	0	0	0	1	0	1	0	1	0	1	1	0	1	0	0	0	1	1	1	0	1	0	0	0	1	0	1	0	1
AL158166.1|LINC02195	0	0	1	0	0	0	1	0	0	1	0	1	0	1	0	1	0	0	0	1	0	1	0	1	0	1	0	0	0	0	1	0	1	1	1	1	1	1	1	1	1	1	1	1	1	0	1	1	1
AL158166.1|AC005180.1	0	0	0	0	0	0	0	0	0	0	0	0	0	0	0	0	0	0	0	0	0	1	1	1	1	1	1	1	1	1	1	1	1	1	0	1	1	1	1	1	1	1	1	1	1	1	1	1	1
AL158166.1|TDRKH-AS1	1	1	0	0	0	0	0	1	1	1	0	1	0	1	1	1	1	0	0	0	0	1	0	1	1	1	0	1	1	0	1	0	1	1	1	1	1	1	1	0	0	1	1	0	1	0	1	0	1
AL158166.1|AC114488.1	0	0	0	0	0	0	0	0	1	1	0	0	0	1	1	0	1	0	0	1	0	1	0	1	1	1	0	1	1	0	0	0	1	0	0	0	1	1	1	0	1	1	0	0	1	0	0	0	1
FIRRE|MBNL1-AS1	0	0	0	0	0	0	0	0	0	0	0	0	0	0	0	0	0	0	1	0	0	1	1	1	0	1	0	0	1	1	1	1	0	0	0	1	1	1	1	1	1	1	0	0	1	0	1	1	1
FIRRE|LINC01615	0	0	0	0	1	0	0	0	0	0	0	0	0	0	0	0	0	0	0	0	1	1	1	0	0	1	0	0	1	1	1	0	0	0	0	1	0	0	0	1	1	1	0	0	1	1	1	1	0
FIRRE|U62317.1	0	0	0	0	0	0	0	0	0	0	0	0	0	0	0	0	0	0	0	0	1	0	0	0	0	1	0	0	0	0	1	0	0	0	1	1	0	0	0	1	1	1	0	0	0	0	0	1	1
FIRRE|AC129926.1	0	0	0	0	1	0	0	0	0	0	0	0	0	0	0	0	0	0	1	0	1	0	1	1	0	1	0	1	1	0	1	0	0	0	0	0	0	1	1	0	1	1	0	0	1	0	1	0	0
FIRRE|LINC01614	0	0	1	0	1	0	0	0	0	0	0	1	0	0	1	0	0	0	1	0	0	0	1	0	1	1	1	0	1	0	1	0	0	0	0	1	1	0	0	1	1	1	0	1	0	1	1	1	1
FIRRE|AL355916.1	0	0	1	0	1	0	0	0	0	0	0	0	0	0	1	0	0	0	1	0	1	1	1	1	1	1	0	0	1	1	1	1	0	0	1	1	1	1	0	1	1	1	1	0	1	0	1	1	1
FIRRE|LINC02544	0	0	1	0	1	0	0	0	0	0	1	0	0	0	1	0	0	0	0	0	1	0	1	0	1	1	1	0	1	1	1	1	0	1	0	1	1	0	0	1	1	1	0	0	1	1	1	1	1
FIRRE|AF127577.3	0	0	1	0	1	0	1	1	1	0	1	0	0	0	0	1	1	0	0	0	1	1	0	1	1	1	0	1	0	1	1	0	0	1	0	1	1	1	1	1	1	1	0	1	1	1	1	1	0
FIRRE|LINC02820	0	0	0	0	0	0	0	1	0	0	1	0	0	0	0	0	1	0	0	0	1	0	0	0	0	0	0	0	0	1	1	0	0	0	0	1	0	1	0	1	0	0	0	1	1	0	1	1	0
FIRRE|LINC02154	0	0	1	0	1	0	0	1	0	0	1	1	0	0	1	1	0	0	1	1	0	1	1	0	0	0	1	1	1	1	1	0	0	0	1	1	1	1	1	1	1	1	1	0	1	1	0	1	1
FIRRE|SCAT1	0	0	1	0	1	0	0	1	0	0	0	1	0	0	1	1	0	0	1	1	1	1	1	1	0	1	0	0	1	1	1	0	0	1	0	1	0	0	0	1	1	1	1	0	0	1	1	1	1
FIRRE|AL162424.1	0	0	0	0	0	0	0	0	0	0	0	0	0	0	0	0	0	0	0	0	0	1	1	1	0	0	1	0	1	1	1	1	0	1	0	1	0	1	1	1	1	1	1	1	1	1	1	1	1
FIRRE|AC053503.3	0	0	0	0	0	0	0	0	0	0	0	0	0	0	0	0	0	0	0	0	0	1	1	1	0	1	1	0	1	1	1	1	0	1	0	1	1	1	1	1	1	1	0	1	1	1	1	1	1
FIRRE|AC073365.1	0	0	0	0	1	0	1	1	1	0	0	0	0	0	1	1	1	0	1	0	1	0	1	0	1	1	1	1	1	1	0	0	0	1	1	1	1	0	1	1	0	1	1	0	1	1	1	1	1
FIRRE|AC002401.4	0	0	0	0	1	0	0	0	0	0	0	0	0	0	0	0	0	0	0	1	0	1	0	1	0	1	0	0	1	1	1	0	0	0	1	1	0	0	0	0	1	1	1	0	0	0	0	1	1
FIRRE|PGM5-AS1	0	0	0	0	0	0	0	0	0	0	0	0	0	0	0	0	0	0	0	0	0	0	1	1	0	1	1	0	1	1	1	0	0	1	0	1	1	1	1	0	1	1	1	0	1	0	1	1	1
FIRRE|AC011503.2	0	0	0	0	1	0	0	0	0	0	0	0	0	0	0	0	0	0	1	0	0	0	0	0	0	1	0	0	0	1	1	0	0	0	0	1	1	0	1	1	1	0	0	1	0	0	0	1	0
FIRRE|LINC02163	0	0	0	0	0	0	1	1	1	0	1	0	0	0	1	1	1	0	0	1	1	0	0	0	0	1	0	1	1	1	1	0	0	1	1	1	1	1	1	1	0	1	0	1	1	1	1	1	0
FIRRE|AC007938.3	0	0	0	0	0	0	0	0	0	0	0	0	0	0	0	0	0	0	0	0	1	0	0	0	1	1	0	0	0	1	1	0	0	0	0	1	1	0	0	0	1	1	0	0	0	0	0	0	0
FIRRE|MIR100HG	0	0	0	0	0	0	0	0	0	0	0	0	0	0	0	0	0	0	0	0	0	0	1	0	0	0	0	0	1	1	1	0	0	0	0	1	1	1	0	1	0	1	0	0	1	0	1	1	1
FIRRE|AL161431.1	0	0	1	0	1	0	1	1	0	1	1	1	0	0	1	1	1	0	1	1	0	1	1	1	0	1	0	0	1	1	1	0	0	0	1	1	0	0	1	1	1	1	1	0	1	1	1	1	1
FIRRE|AL161772.1	0	0	0	0	1	0	0	1	0	0	0	0	0	0	0	0	0	0	1	1	1	0	0	1	1	1	0	1	1	0	1	0	0	0	1	1	1	1	1	1	1	1	0	0	1	0	1	1	0
FIRRE|AP000593.3	0	0	0	0	1	0	0	0	1	1	0	0	0	0	0	0	0	0	1	1	1	1	1	1	1	1	0	0	1	1	1	1	0	0	1	1	1	1	1	1	1	1	1	0	1	0	1	1	1
FIRRE|AL513218.1	0	0	0	0	1	0	0	0	0	0	0	0	0	0	0	0	0	0	1	0	1	0	0	1	1	1	0	0	1	1	1	0	0	0	0	1	1	0	1	0	1	1	0	0	1	0	0	0	0
FIRRE|LINC01711	0	0	1	0	1	0	0	0	1	0	0	1	0	0	1	0	1	0	1	1	1	0	1	0	1	1	1	0	1	1	1	1	0	1	0	1	0	0	0	1	1	1	0	0	1	1	1	1	1
FIRRE|SCAT2	0	0	0	0	1	0	0	0	0	0	0	0	0	0	0	0	0	0	0	0	1	0	0	0	0	0	0	0	0	1	1	0	0	0	1	1	0	1	0	0	1	1	0	0	1	0	0	0	0
FIRRE|NR4A1AS	0	0	0	0	0	0	0	0	0	0	0	0	0	0	0	0	0	0	0	0	0	1	1	1	0	0	0	0	1	1	1	0	0	0	0	1	1	1	1	1	0	1	0	0	1	1	0	1	0
FIRRE|AC007128.1	0	0	0	0	0	0	0	1	1	0	0	0	0	0	0	0	1	0	1	1	1	1	1	1	0	1	0	1	1	1	1	0	0	1	0	1	1	1	1	1	1	1	0	1	1	1	1	1	0
FIRRE|AP005432.2	0	0	0	0	1	0	0	1	1	0	0	0	0	0	0	0	0	0	0	0	1	0	1	1	0	1	0	0	0	1	1	0	0	0	0	1	0	0	1	0	1	0	0	0	1	0	1	0	1
FIRRE|LINC02195	0	0	1	0	0	0	0	0	0	1	0	0	0	0	0	1	0	0	0	0	1	0	1	0	0	1	0	0	0	0	1	0	0	0	1	1	1	1	0	1	1	1	0	1	1	0	1	1	1
FIRRE|AC005180.1	0	0	0	0	0	0	0	0	0	0	0	0	0	0	0	0	0	0	1	0	0	1	1	1	0	1	1	0	1	1	1	1	0	0	0	1	1	1	1	1	1	1	0	0	1	1	1	1	1
FIRRE|TDRKH-AS1	0	0	0	0	1	0	0	0	0	0	0	0	0	0	1	0	0	0	0	0	1	0	1	1	1	1	0	0	1	1	1	0	0	0	1	1	0	1	1	0	1	1	1	0	1	0	1	1	0
FIRRE|AC114488.1	0	0	0	0	1	0	0	0	0	0	0	0	0	0	0	0	0	0	1	0	1	0	0	1	0	1	0	0	1	0	0	0	0	0	0	1	0	0	1	0	1	1	0	0	1	0	1	1	0
MBNL1-AS1|LINC01615	1	1	1	1	1	1	1	1	1	1	1	1	1	1	1	1	1	1	0	1	1	0	1	0	0	1	1	0	1	0	0	0	0	1	0	0	0	0	0	1	0	0	0	1	0	1	0	0	0
MBNL1-AS1|U62317.1	1	1	1	1	1	1	1	1	1	1	1	1	1	1	1	1	1	1	0	1	1	0	0	0	0	1	0	0	0	0	1	0	0	0	1	1	0	0	0	1	1	0	0	0	0	1	0	1	1
MBNL1-AS1|AC129926.1	1	1	1	0	1	1	1	1	1	1	1	0	1	1	1	1	1	1	1	1	1	0	1	1	1	1	0	1	0	0	1	0	1	0	1	0	0	0	1	0	1	0	0	1	1	0	0	0	0
MBNL1-AS1|LINC01614	1	1	1	1	1	1	1	1	1	1	1	1	1	1	1	1	1	1	1	0	1	0	1	0	1	1	1	0	1	0	1	0	0	0	0	1	1	0	0	1	0	0	0	1	0	1	0	1	1
MBNL1-AS1|AL355916.1	1	1	1	1	1	1	1	1	1	1	1	1	1	1	1	1	1	1	1	1	1	1	1	0	1	1	1	1	1	1	1	0	0	0	1	0	0	0	0	1	1	0	1	1	1	1	1	0	0
MBNL1-AS1|LINC02544	1	1	1	1	1	1	1	1	1	1	1	1	1	1	1	1	1	1	0	0	1	0	1	0	1	1	1	0	1	0	1	1	1	1	0	0	0	0	0	1	1	1	0	1	1	1	0	1	1
MBNL1-AS1|AF127577.3	1	1	1	1	1	1	1	1	1	1	1	1	1	1	1	1	1	1	0	1	1	1	0	1	1	1	0	1	0	1	1	0	1	1	1	1	1	1	1	1	1	0	0	1	0	1	1	0	0
MBNL1-AS1|LINC02820	1	1	0	1	1	1	1	1	0	1	1	1	1	1	1	1	1	1	0	1	1	0	0	0	0	0	0	1	0	0	1	0	0	1	1	1	0	1	0	0	0	0	0	1	0	0	0	1	0
MBNL1-AS1|LINC02154	1	1	1	1	1	1	1	1	1	1	1	1	1	1	1	1	1	1	1	1	0	1	1	0	1	0	1	1	1	1	1	0	0	1	1	0	0	0	1	1	1	0	1	0	1	1	0	0	1
MBNL1-AS1|SCAT1	1	1	1	1	1	1	1	1	1	1	1	1	1	1	1	1	1	1	1	1	1	1	1	0	0	1	0	0	1	1	1	0	0	1	1	1	0	0	0	1	1	1	1	1	0	1	0	1	1
MBNL1-AS1|AL162424.1	1	1	1	0	0	1	0	0	1	1	0	1	0	1	1	1	0	1	0	1	0	1	1	1	0	0	1	0	1	1	1	1	0	1	1	0	0	0	0	1	1	0	1	1	1	1	1	0	1
MBNL1-AS1|AC053503.3	0	1	1	0	0	1	0	0	1	0	0	0	1	0	1	1	0	0	0	0	0	1	1	1	0	1	1	0	1	1	1	1	0	1	0	1	1	0	1	1	1	1	0	1	1	1	1	1	1
MBNL1-AS1|AC073365.1	1	1	1	1	1	1	1	1	1	1	1	0	1	1	1	1	1	1	1	0	1	0	1	0	1	1	1	1	1	1	0	0	0	1	1	1	1	0	1	1	0	0	1	0	1	1	1	1	1
MBNL1-AS1|AC002401.4	0	1	0	1	1	1	1	1	1	1	1	0	1	1	1	1	1	1	0	1	1	1	0	0	0	1	0	0	0	1	0	0	0	1	1	0	0	0	0	0	1	0	1	0	0	0	0	0	0
MBNL1-AS1|PGM5-AS1	0	0	0	0	0	0	0	0	0	0	0	0	0	0	0	0	0	0	0	1	0	0	1	0	0	1	1	1	0	1	1	0	1	1	1	1	1	1	1	0	0	1	1	1	1	1	0	1	1
MBNL1-AS1|AC011503.2	1	1	0	0	1	1	1	1	1	1	1	1	1	1	1	1	1	1	1	1	1	0	0	0	1	1	0	0	0	0	0	0	0	0	1	0	0	0	1	1	0	0	0	1	0	0	0	0	0
MBNL1-AS1|LINC02163	1	1	0	1	1	1	1	1	1	1	1	1	1	1	1	1	1	1	0	1	1	0	0	0	1	1	1	1	0	1	1	0	0	1	1	1	1	1	0	1	0	0	0	1	0	1	0	1	0
MBNL1-AS1|AC007938.3	1	1	1	1	1	1	1	1	1	1	1	1	1	1	1	1	1	1	0	0	1	0	0	0	1	0	0	0	0	0	0	0	0	0	1	0	0	0	0	0	0	0	0	0	0	0	0	0	0
MBNL1-AS1|MIR100HG	0	1	0	0	0	1	0	1	0	0	0	0	1	0	0	0	0	1	0	0	0	0	1	0	0	0	1	0	1	0	1	0	0	1	0	0	1	0	0	1	0	0	0	1	0	1	0	1	0
MBNL1-AS1|AL161431.1	1	1	1	1	1	1	1	1	0	1	1	1	1	1	1	1	1	1	1	1	1	1	1	1	0	1	1	0	1	1	1	0	0	1	1	0	0	0	0	1	1	1	1	0	1	1	1	1	1
MBNL1-AS1|AL161772.1	1	1	1	1	1	1	1	1	1	1	1	1	1	1	1	1	1	1	1	1	1	0	0	1	1	1	0	1	0	0	1	0	0	0	1	0	0	0	0	0	0	0	0	1	0	0	0	1	0
MBNL1-AS1|AP000593.3	1	1	1	1	1	1	1	1	1	1	1	1	1	1	1	1	1	1	1	1	1	1	1	1	1	1	0	1	1	1	1	0	0	1	1	1	0	1	0	1	1	1	1	0	1	1	0	1	1
MBNL1-AS1|AL513218.1	0	1	1	1	1	1	1	1	1	1	1	1	1	1	1	1	1	1	1	1	1	0	0	0	1	1	0	0	0	0	1	0	0	0	1	0	0	0	0	0	0	0	0	0	1	0	0	0	0
MBNL1-AS1|LINC01711	1	1	1	1	1	1	1	1	1	1	1	1	1	1	1	1	1	1	1	1	1	0	1	0	1	0	1	0	1	0	1	1	0	1	1	1	0	0	0	1	1	1	1	1	1	1	0	1	1
MBNL1-AS1|SCAT2	1	1	1	1	1	1	1	1	1	1	1	1	1	1	1	1	1	1	0	1	1	0	0	0	0	0	0	0	0	0	1	0	0	0	1	0	0	0	0	0	0	0	0	0	0	0	0	0	0
MBNL1-AS1|NR4A1AS	0	1	0	0	1	1	0	1	0	0	1	0	1	1	0	0	0	1	0	1	1	0	1	1	1	0	0	1	1	0	0	0	1	1	1	0	1	1	1	1	0	0	0	0	1	1	0	0	0
MBNL1-AS1|AC007128.1	1	1	1	1	1	1	1	1	1	1	1	1	1	1	1	1	1	1	1	1	1	0	0	1	1	1	0	1	0	0	0	0	0	1	1	1	0	1	0	1	0	0	0	1	1	1	1	1	0
MBNL1-AS1|AP005432.2	0	1	0	0	1	1	1	1	1	1	1	0	1	1	0	1	1	1	0	1	1	0	1	1	0	1	0	1	0	0	1	0	1	0	1	0	0	0	0	0	1	0	0	0	0	0	0	0	0
MBNL1-AS1|LINC02195	1	1	1	1	1	1	1	1	1	1	1	1	1	1	1	1	1	1	0	1	1	0	1	0	0	1	0	0	0	0	1	0	0	1	1	1	0	0	0	1	1	0	0	1	1	1	1	1	1
MBNL1-AS1|AC005180.1	0	0	1	0	0	0	0	0	0	0	0	0	0	0	0	0	0	0	1	0	0	1	1	0	1	1	1	1	1	1	1	1	1	1	0	1	1	0	0	1	1	1	0	1	1	1	0	1	1
MBNL1-AS1|TDRKH-AS1	1	1	1	1	1	1	1	1	1	1	1	1	1	1	1	1	1	1	0	1	1	0	1	1	1	1	0	1	1	0	1	0	0	0	1	0	0	0	0	0	0	0	1	0	1	0	0	0	0
MBNL1-AS1|AC114488.1	0	1	1	1	1	1	1	1	1	1	1	0	1	1	1	1	1	1	1	1	1	0	0	1	1	1	0	1	0	0	0	0	1	0	1	0	0	0	1	0	1	0	0	0	1	0	0	0	0
AC100801.1|AF127577.3	0	0	0	0	1	0	0	0	0	0	0	0	0	0	0	0	0	0	0	0	1	0	0	1	1	0	0	1	0	1	0	0	1	0	0	0	0	1	1	0	0	0	0	1	0	0	0	0	0
AC100801.1|LINC02154	0	0	0	0	1	0	0	0	0	0	0	0	0	0	0	0	0	0	1	0	0	0	0	0	0	0	0	1	0	1	1	0	0	0	0	0	0	0	1	0	0	0	1	0	0	1	0	0	0
AC100801.1|AC079466.1	0	0	0	0	1	0	0	0	0	0	0	0	0	0	0	0	0	0	1	0	1	0	0	1	1	0	0	1	0	1	0	1	1	0	0	0	0	1	1	0	1	0	1	1	0	0	0	0	0
AC100801.1|AC053503.3	0	0	0	0	0	0	0	0	0	0	0	0	0	0	0	0	0	0	0	0	0	0	0	1	0	0	0	0	1	1	0	1	0	1	0	0	0	0	1	0	1	1	0	1	0	1	0	0	1
AC100801.1|AC073365.1	0	0	0	0	1	0	0	0	0	0	0	0	0	0	0	0	0	0	1	0	1	0	0	0	0	0	0	1	0	1	0	0	0	1	0	0	0	0	1	0	0	0	1	0	0	1	0	0	0
AC100801.1|PGM5-AS1	0	0	0	0	0	0	0	0	0	0	0	0	0	0	0	0	0	0	0	0	0	0	0	0	0	0	0	0	0	1	1	1	1	1	0	0	0	1	1	0	0	1	0	1	0	0	0	0	0
AC100801.1|AL161431.1	0	0	0	0	1	0	0	0	0	0	0	0	0	0	0	0	0	0	1	0	0	0	0	1	0	0	0	0	1	1	0	0	0	0	0	0	0	0	1	0	1	1	0	0	0	1	0	0	1
AC100801.1|LINC01711	0	0	0	0	1	0	0	0	0	0	0	0	0	0	0	0	0	0	0	0	0	0	0	0	1	0	0	0	1	1	1	1	0	0	0	0	0	0	1	0	1	0	0	1	0	1	0	0	0
AC100801.1|AC005180.1	0	0	0	0	0	0	0	0	0	0	0	0	0	0	0	0	0	0	1	0	0	0	0	0	0	0	0	0	1	1	0	1	0	0	0	0	0	0	1	0	0	0	0	1	0	1	0	0	0
LINC01615|U62317.1	0	1	0	0	0	1	0	0	0	1	0	1	1	1	0	1	0	1	0	0	1	0	0	1	0	0	0	0	0	0	1	0	0	0	1	1	0	0	0	1	1	0	0	0	0	0	0	1	1
LINC01615|AC129926.1	0	1	0	0	0	1	0	1	1	1	1	0	1	1	1	0	1	1	1	0	1	0	1	1	1	1	0	1	0	0	1	0	1	0	1	0	1	1	1	0	1	0	0	0	1	0	1	0	0
LINC01615|LINC01614	1	0	1	1	1	0	1	1	1	1	0	1	0	0	1	1	1	0	1	0	0	0	0	1	1	0	1	1	0	0	1	1	1	0	0	1	1	1	0	1	0	0	0	1	0	1	1	1	1
LINC01615|AL355916.1	1	1	1	0	0	1	0	1	0	0	1	1	1	1	1	1	1	1	1	1	1	1	1	1	1	0	1	1	0	1	1	1	1	0	1	1	1	1	0	1	1	0	1	0	1	0	1	0	1
LINC01615|LINC02544	1	1	1	1	1	0	1	1	1	1	1	1	1	1	1	1	1	1	1	0	1	0	1	1	1	0	1	1	1	0	1	1	1	1	0	1	1	1	1	1	1	1	1	1	1	0	0	1	1
LINC01615|AF127577.3	1	1	1	1	1	1	1	1	1	1	1	1	1	1	1	1	1	1	0	0	1	1	0	1	1	0	0	1	0	1	1	0	1	1	1	1	1	1	1	1	1	0	0	1	0	0	1	0	0
LINC01615|LINC02820	0	1	0	1	0	1	0	1	0	0	1	0	1	1	1	0	1	1	0	0	1	0	0	1	1	0	0	1	0	0	1	0	1	1	1	1	1	1	1	0	0	0	0	1	1	0	1	1	0
LINC01615|LINC02154	1	1	1	1	1	1	1	1	1	1	1	1	1	1	1	1	1	1	1	1	0	1	1	0	1	0	1	1	0	1	1	1	1	1	1	0	1	1	1	1	1	1	1	0	1	1	0	0	1
LINC01615|SCAT1	1	1	1	1	1	1	1	1	1	1	1	1	1	1	1	1	1	1	1	1	1	1	1	1	1	0	0	1	1	1	1	1	1	1	1	1	1	1	0	1	1	1	1	0	0	1	0	1	1
LINC01615|AL162424.1	0	0	0	0	0	0	0	0	0	0	0	0	0	0	0	0	0	0	1	0	0	1	1	1	1	0	1	1	1	1	1	1	1	1	1	1	1	1	1	1	1	1	1	1	1	1	1	0	1
LINC01615|AC053503.3	0	0	0	0	0	0	0	0	0	0	0	0	0	0	0	0	0	0	0	0	0	1	1	1	1	0	1	1	1	1	1	1	1	1	1	1	1	1	1	1	1	1	1	1	1	1	1	1	1
LINC01615|AC073365.1	1	1	0	1	1	1	1	1	1	0	1	0	1	1	1	1	1	1	1	0	1	0	1	1	1	0	1	1	0	1	0	0	1	1	1	1	1	1	1	1	0	0	1	0	1	1	1	1	1
LINC01615|AC002401.4	0	1	0	0	1	1	0	0	0	0	1	0	1	1	0	0	0	1	1	1	0	1	0	1	0	0	0	1	0	1	0	0	1	1	1	0	0	0	0	0	1	1	1	0	0	0	0	0	1
LINC01615|PGM5-AS1	0	0	0	0	0	0	0	0	0	0	0	0	0	0	0	0	0	0	0	1	0	0	1	1	0	1	1	1	0	1	1	1	1	1	1	1	1	1	1	0	0	1	1	1	1	0	1	1	1
LINC01615|AC011503.2	1	1	0	0	1	1	0	1	0	0	0	0	1	1	1	0	1	1	1	1	0	0	0	1	1	0	0	1	0	0	0	0	1	0	1	0	1	1	1	1	0	0	1	1	0	0	0	0	0
LINC01615|LINC02163	1	1	0	1	0	1	1	1	1	0	1	0	1	1	1	1	1	1	1	1	1	0	0	1	1	0	1	1	0	1	1	0	1	1	1	1	1	1	1	1	0	0	1	1	0	1	0	1	0
LINC01615|AC007938.3	0	0	0	0	0	1	0	0	0	0	0	0	0	1	1	0	1	1	1	0	0	0	0	1	1	0	0	1	0	0	0	1	1	0	1	0	1	1	1	0	0	0	1	0	0	0	0	0	0
LINC01615|MIR100HG	0	0	0	0	0	0	0	0	0	0	0	0	0	0	0	0	0	0	0	0	0	0	1	1	1	0	1	1	0	1	1	1	1	0	1	1	1	1	1	1	0	0	1	1	0	0	0	1	1
LINC01615|AL161431.1	1	1	1	1	0	1	1	1	0	1	1	1	1	1	1	1	1	1	1	1	0	1	1	1	0	0	1	0	1	1	1	0	0	1	1	1	0	0	1	1	1	1	1	0	1	0	1	1	1
LINC01615|AL161772.1	1	1	0	0	1	1	1	1	1	1	0	0	1	1	1	0	1	1	1	1	1	0	0	1	1	1	0	1	0	0	1	1	1	0	1	0	1	1	1	0	0	0	1	0	0	0	0	1	1
LINC01615|AP000593.3	0	1	0	0	0	1	0	1	1	1	1	1	1	1	1	1	1	1	1	1	1	1	1	1	1	0	0	1	0	1	1	1	1	1	1	1	1	1	1	1	1	1	1	0	1	0	0	1	1
LINC01615|AL513218.1	0	1	1	0	0	1	0	0	1	0	0	1	1	1	1	1	1	1	1	1	0	0	0	1	1	0	0	1	0	1	1	1	1	0	1	0	1	1	1	0	0	0	1	0	1	0	0	0	0
LINC01615|SCAT2	0	1	1	0	0	1	0	1	0	0	0	1	1	1	1	1	0	0	1	0	1	0	0	1	1	0	0	1	0	0	1	0	1	0	1	0	1	1	1	0	0	0	1	0	0	0	0	0	0
LINC01615|NR4A1AS	0	0	0	0	0	0	0	0	0	0	0	0	0	0	0	0	0	0	0	0	0	0	0	1	1	0	0	1	0	1	0	1	1	1	1	0	1	1	1	1	0	0	1	0	1	0	0	0	0
LINC01615|AC007128.1	1	1	0	1	0	1	1	1	1	0	1	1	1	1	1	1	1	1	1	1	1	0	0	1	1	0	0	1	0	1	0	1	1	1	1	1	1	1	1	1	0	0	1	1	1	0	1	1	1
LINC01615|AP005432.2	0	1	0	0	1	1	0	1	1	0	0	0	1	1	0	0	1	0	0	0	1	0	1	1	1	1	0	1	0	1	1	0	1	0	1	0	1	1	1	0	1	0	0	0	0	0	0	0	1
LINC01615|LINC02195	0	1	1	0	0	1	1	1	0	1	0	1	1	1	0	1	0	1	0	1	1	0	1	1	0	0	0	0	0	0	1	1	1	1	1	1	1	1	1	1	1	0	1	1	1	0	1	1	1
LINC01615|AC005180.1	0	0	0	0	0	0	0	0	0	0	0	0	0	0	0	0	0	0	1	0	0	1	1	1	1	0	1	1	1	1	1	1	1	1	1	1	1	1	1	1	1	1	1	1	1	0	1	1	1
LINC01615|TDRKH-AS1	1	1	0	0	1	1	0	1	1	1	0	0	1	1	1	1	1	1	1	0	1	0	0	1	1	0	0	1	0	1	1	0	1	0	1	1	1	1	1	0	0	0	1	0	1	0	0	0	1
LINC01615|AC114488.1	0	0	0	0	0	0	0	0	1	0	0	0	0	1	1	0	1	0	1	1	1	0	0	1	1	1	0	1	0	0	0	0	1	0	1	0	1	1	1	0	1	0	0	0	1	0	0	0	0
U62317.1|AC129926.1	1	0	1	0	1	1	1	1	1	1	1	0	0	1	1	0	1	0	1	1	1	0	1	1	1	1	1	1	1	0	1	1	1	0	0	0	1	1	1	0	1	0	0	1	1	0	1	0	0
U62317.1|LINC01614	1	0	1	1	1	0	1	1	1	1	0	1	0	0	1	1	1	0	1	0	0	1	1	0	1	1	1	1	1	0	1	1	1	1	0	1	1	1	1	1	0	0	0	1	1	1	1	0	0
U62317.1|AF127577.3	1	0	1	1	1	0	1	1	1	1	1	0	0	1	1	1	1	0	1	0	1	1	1	1	1	1	1	1	0	1	0	1	1	1	0	1	1	1	1	1	1	0	1	1	1	1	1	0	0
U62317.1|LINC02820	1	0	0	1	0	1	1	1	0	0	1	0	0	1	1	0	1	0	1	1	1	0	1	0	1	0	0	1	1	1	1	1	1	1	0	1	1	1	1	0	0	0	0	1	1	0	1	0	0
U62317.1|AC053503.3	0	0	0	0	0	0	0	0	0	0	0	0	0	0	0	0	0	0	1	0	0	1	1	1	1	1	1	1	1	1	1	1	1	1	0	1	1	1	1	0	1	1	1	1	1	1	1	0	0
U62317.1|AC002401.4	0	0	0	0	1	1	1	1	0	0	1	0	0	1	0	0	1	0	1	1	0	1	0	1	0	1	1	1	1	1	0	1	1	1	1	0	0	0	1	0	1	1	1	1	1	0	0	0	0
U62317.1|PGM5-AS1	0	0	0	0	0	0	0	0	0	0	0	0	0	0	0	0	0	0	0	1	0	1	1	1	1	1	1	1	1	1	1	1	1	1	0	1	1	1	1	0	0	1	1	1	1	1	1	0	0
U62317.1|AC011503.2	1	0	0	0	1	1	1	1	1	0	1	0	0	1	1	0	1	0	1	1	0	0	1	1	1	1	1	1	0	1	0	1	1	1	0	0	1	1	1	1	0	0	1	1	1	0	0	0	0
U62317.1|LINC02163	1	0	0	1	1	1	1	1	1	0	1	0	0	1	1	1	1	0	1	1	1	1	1	0	1	1	1	1	1	1	0	1	1	1	0	1	1	1	1	1	0	0	1	1	1	1	1	0	0
U62317.1|AC007938.3	1	0	0	0	1	0	1	1	1	0	0	0	0	1	1	0	1	0	1	0	0	1	1	0	1	0	1	1	1	1	0	1	1	1	0	0	1	1	1	0	0	0	1	1	1	0	0	0	0
U62317.1|MIR100HG	0	0	0	0	0	0	0	0	0	0	0	0	0	0	0	0	0	0	1	0	0	1	1	1	1	0	1	1	1	1	1	1	1	1	0	0	1	1	1	1	0	0	1	1	1	1	1	0	0
U62317.1|AL161431.1	1	0	1	1	1	1	1	1	0	1	1	1	0	1	1	1	1	0	1	1	0	1	1	1	1	1	1	1	1	1	1	1	1	1	1	0	0	0	1	1	1	1	1	0	1	1	1	0	0
U62317.1|AL161772.1	1	0	0	0	1	1	1	1	1	0	1	0	0	1	1	0	1	0	1	1	0	1	1	1	1	1	0	1	1	1	1	1	1	1	1	0	1	1	1	0	0	0	1	1	1	0	1	0	0
U62317.1|AL513218.1	0	0	1	0	1	0	1	1	1	0	0	0	0	1	1	0	1	0	1	1	0	1	1	1	1	1	1	1	1	1	0	1	1	1	0	0	1	1	1	0	0	0	1	1	1	0	0	0	0
U62317.1|SCAT2	0	0	1	0	1	1	1	1	1	0	0	1	0	1	1	0	1	0	1	0	1	0	1	1	1	0	1	1	0	1	0	1	1	1	0	0	1	1	1	0	0	0	1	1	1	0	0	0	0
U62317.1|NR4A1AS	0	0	0	0	1	0	0	0	0	0	0	0	0	0	0	0	0	0	0	0	0	1	1	1	1	0	1	1	1	1	0	1	1	1	0	0	1	1	1	1	0	0	1	1	1	1	0	0	0
U62317.1|AC007128.1	1	0	1	1	1	1	1	1	1	0	1	1	0	1	1	0	1	0	1	1	0	1	1	1	1	1	1	1	1	1	0	1	1	1	0	1	1	1	1	1	0	0	1	1	1	1	1	0	0
U62317.1|AP005432.2	0	0	0	0	1	1	1	1	1	0	0	0	0	1	0	0	1	0	1	0	0	0	1	1	1	1	0	1	0	1	0	0	1	0	0	0	1	1	1	0	0	0	0	1	1	0	1	0	0
U62317.1|LINC02195	0	0	1	0	1	1	1	1	1	1	0	0	0	1	0	1	1	0	1	1	0	1	1	1	1	1	1	1	1	1	1	1	1	1	1	0	1	1	1	1	1	0	1	1	1	1	1	0	0
U62317.1|AC005180.1	0	0	0	0	0	0	0	0	0	0	0	0	0	0	0	0	0	0	1	0	0	1	1	1	1	1	1	1	1	1	1	1	1	1	0	1	1	1	1	1	0	1	1	1	1	1	1	0	0
U62317.1|TDRKH-AS1	1	0	1	0	1	0	1	1	1	0	0	0	0	1	1	0	1	0	1	0	0	1	1	1	1	1	0	1	1	1	1	1	1	1	1	0	1	1	1	0	0	0	1	1	1	0	1	0	0
U62317.1|AC114488.1	0	0	1	0	1	0	1	1	1	0	0	0	0	1	1	0	1	0	1	1	1	1	1	1	1	1	0	1	1	1	0	1	1	1	0	0	1	1	1	0	1	0	0	1	1	0	1	0	0
AC129926.1|LINC01614	1	0	1	1	1	0	1	0	0	1	0	1	0	0	1	1	1	0	1	0	0	1	0	0	1	0	1	0	1	0	1	1	0	1	0	1	1	0	0	1	0	1	0	1	0	1	0	1	1
AC129926.1|AL355916.1	1	0	1	1	0	0	1	1	0	0	0	1	0	0	1	1	0	0	0	1	1	1	0	0	1	0	1	0	1	1	0	1	0	1	1	1	1	1	0	1	0	1	1	1	0	1	1	1	1
AC129926.1|LINC02544	1	0	1	1	1	0	1	1	0	0	1	1	0	0	1	1	1	0	0	0	0	1	0	0	1	0	1	0	1	1	0	1	0	1	0	1	1	0	0	1	0	1	1	1	0	1	0	1	1
AC129926.1|AF127577.3	1	0	1	1	1	0	1	1	1	1	1	1	0	0	0	1	1	0	0	0	1	1	0	0	1	0	1	1	0	1	0	0	1	1	1	1	1	1	0	1	0	1	1	1	0	1	1	1	0
AC129926.1|LINC02820	1	0	0	1	0	0	1	1	0	0	1	1	0	0	0	0	1	0	0	0	1	1	0	0	0	0	0	0	0	1	1	0	0	1	1	1	1	1	0	1	0	0	0	1	0	1	0	1	0
AC129926.1|LINC02154	1	0	1	1	1	0	1	1	1	1	1	1	0	0	1	1	1	0	1	1	0	1	0	0	0	0	1	1	1	1	1	1	0	1	1	1	1	1	0	1	0	1	1	0	0	1	0	1	1
AC129926.1|SCAT1	1	0	1	1	1	0	1	1	0	1	1	1	0	0	1	1	1	0	1	1	0	1	0	0	0	0	1	0	1	1	1	1	0	1	1	1	1	0	0	1	0	1	1	1	0	1	0	1	1
AC129926.1|AL162424.1	0	0	0	1	0	0	0	0	0	0	0	1	0	0	0	0	0	0	0	0	0	1	0	0	0	0	1	0	1	1	1	1	0	1	1	1	1	1	0	1	0	1	1	1	0	1	1	1	1
AC129926.1|AC053503.3	0	0	0	0	0	0	0	0	0	0	0	0	0	0	0	0	0	0	0	0	0	1	0	0	0	0	1	0	1	1	1	1	0	1	0	1	1	1	0	1	0	1	1	1	1	1	1	1	1
AC129926.1|AC073365.1	1	0	0	1	1	0	1	1	1	0	1	0	0	0	1	1	1	0	1	0	1	0	0	0	1	0	1	1	1	1	0	0	0	1	1	1	1	0	0	1	0	1	1	0	1	1	1	1	1
AC129926.1|AC002401.4	0	0	0	1	1	0	1	0	0	0	0	0	0	0	0	1	0	0	0	1	0	1	0	0	0	0	1	0	0	1	0	0	0	1	1	1	0	0	0	0	0	1	1	0	0	1	0	1	1
AC129926.1|PGM5-AS1	0	0	0	0	0	0	0	0	0	0	0	0	0	0	0	0	0	0	0	1	0	1	0	0	0	1	1	0	1	1	1	1	1	1	1	1	1	1	0	1	0	1	1	1	1	1	0	1	1
AC129926.1|AC011503.2	1	0	0	1	1	0	1	0	0	0	0	1	0	0	0	0	0	0	0	1	0	1	0	0	0	0	1	0	0	1	0	0	0	1	1	1	1	0	0	1	0	0	1	1	0	1	0	1	1
AC129926.1|LINC02163	1	0	0	1	0	0	1	1	1	0	1	1	0	0	1	1	1	0	0	1	1	1	0	0	1	0	1	1	0	1	0	0	0	1	1	1	1	1	0	1	0	1	1	1	0	1	0	1	0
AC129926.1|AC007938.3	0	0	0	1	0	0	1	0	0	0	0	1	0	0	0	0	1	0	0	0	0	1	0	0	1	0	1	0	0	1	0	1	0	1	0	1	1	0	0	1	0	1	1	0	0	1	0	1	1
AC129926.1|MIR100HG	0	0	0	1	0	0	0	0	0	0	0	0	0	0	0	0	0	0	0	0	0	1	0	0	0	0	1	0	1	1	0	1	0	1	0	1	1	0	0	1	0	1	1	1	0	1	0	1	1
AC129926.1|AL161431.1	1	0	1	1	0	0	1	1	0	1	1	1	0	0	1	1	1	0	1	1	0	1	0	0	0	0	1	0	1	1	1	0	0	1	1	1	0	0	0	1	0	1	1	0	1	1	1	1	1
AC129926.1|AL161772.1	1	0	0	1	1	0	1	1	0	0	0	1	0	0	0	1	0	0	1	1	0	1	0	0	1	1	0	1	1	1	1	1	0	1	1	1	1	1	0	1	0	0	1	0	0	1	0	1	1
AC129926.1|AP000593.3	1	0	1	1	0	0	1	1	1	1	0	1	0	0	0	1	1	0	1	1	1	1	0	0	1	0	1	0	1	1	0	1	0	1	1	1	1	1	0	1	0	1	1	0	0	1	0	1	1
AC129926.1|AL513218.1	0	0	1	1	0	0	1	0	0	0	0	1	0	0	1	1	1	0	0	1	0	1	0	0	1	0	1	0	1	1	0	1	0	1	1	1	1	0	0	1	0	0	1	0	0	1	0	1	1
AC129926.1|LINC01711	1	0	1	1	1	0	1	0	1	1	0	1	0	0	1	1	1	0	0	1	0	1	0	0	1	0	1	0	1	1	1	1	0	1	1	1	1	0	0	1	0	1	1	1	0	1	0	1	1
AC129926.1|SCAT2	0	0	1	1	1	0	1	0	0	0	0	1	0	0	0	1	0	0	0	0	0	1	0	0	0	0	1	0	0	1	0	1	0	1	1	1	1	0	0	0	0	0	1	0	0	1	0	1	0
AC129926.1|NR4A1AS	0	0	0	1	0	0	0	0	0	0	0	0	0	0	0	0	0	0	0	0	0	1	0	0	0	0	1	0	1	1	0	1	1	1	1	1	1	1	0	1	0	1	1	0	0	1	0	1	1
AC129926.1|AC007128.1	1	0	1	1	0	0	1	1	1	0	1	1	0	0	1	1	1	0	1	1	0	1	0	0	1	0	1	1	1	1	0	1	0	1	1	1	1	1	0	1	0	1	1	1	0	1	1	1	1
AC129926.1|AP005432.2	0	0	0	1	1	0	1	1	1	0	0	0	0	0	0	0	0	0	0	0	0	1	0	0	0	0	0	0	0	1	0	0	0	1	1	1	1	0	0	0	0	0	0	0	0	0	0	1	1
AC129926.1|LINC02195	0	0	1	1	0	0	1	0	0	1	0	1	0	0	0	1	0	0	0	1	0	1	0	0	0	0	1	0	0	1	1	1	0	1	1	1	1	0	0	1	0	1	1	1	0	1	1	1	1
AC129926.1|AC005180.1	0	0	0	1	0	0	0	0	0	0	0	0	0	0	0	0	0	0	1	0	0	1	0	0	0	0	1	0	1	1	1	1	0	1	0	1	1	1	0	1	0	1	1	1	0	1	0	1	1
AC129926.1|TDRKH-AS1	1	0	1	1	1	0	1	1	1	0	0	1	0	0	1	1	1	0	0	0	0	1	0	0	1	0	0	0	1	1	0	1	0	1	1	1	1	1	0	1	0	1	1	0	0	1	0	1	1
AC129926.1|AC114488.1	0	0	1	1	1	0	1	0	0	0	0	1	0	0	0	0	1	0	1	1	0	1	0	0	1	1	0	0	1	1	0	1	0	1	1	1	1	0	0	1	0	0	1	0	0	1	0	1	0
LINC01614|AL355916.1	1	1	0	0	0	1	0	1	0	0	1	0	1	1	0	0	0	1	0	1	1	1	1	1	0	1	0	1	1	1	0	1	0	0	1	0	0	1	0	0	1	1	1	0	1	0	1	0	0
LINC01614|LINC02544	1	1	1	0	0	1	0	1	0	0	1	0	1	1	0	0	1	1	0	1	1	1	1	1	0	1	0	1	1	1	0	1	1	1	0	0	0	1	1	1	1	1	1	0	1	0	0	0	0
LINC01614|AF127577.3	1	1	1	0	0	1	1	1	1	1	1	0	1	1	0	1	1	1	0	1	1	1	0	1	1	1	0	1	0	1	0	0	1	1	1	0	1	1	1	1	1	1	1	0	1	0	1	0	0
LINC01614|LINC02820	0	1	0	0	0	1	0	1	0	0	1	0	1	1	0	0	1	1	0	1	1	0	0	1	0	0	0	1	0	1	1	0	1	1	1	0	0	1	1	0	0	0	0	0	1	0	1	0	0
LINC01614|LINC02154	0	1	1	0	1	1	0	1	1	1	1	0	1	1	0	1	1	1	0	1	0	1	1	0	0	0	0	1	0	1	1	0	1	1	1	0	0	1	1	1	1	1	1	0	1	0	0	0	0
LINC01614|SCAT1	1	1	0	0	1	1	0	1	1	1	1	0	1	1	0	1	0	1	0	1	1	1	1	1	0	1	0	1	1	1	1	0	0	1	1	0	0	0	0	0	1	1	1	0	0	0	0	0	0
LINC01614|AC079466.1	1	1	0	0	1	1	1	1	1	1	1	0	1	1	0	1	1	1	0	1	1	1	0	1	1	1	0	1	0	1	0	1	1	1	1	0	1	1	1	1	1	0	1	0	1	0	1	0	0
LINC01614|AL162424.1	0	0	0	0	0	0	0	0	0	0	0	0	0	0	0	0	0	0	0	1	0	1	1	1	0	0	0	1	1	1	1	1	0	1	1	0	0	1	1	0	1	1	1	0	1	0	1	0	0
LINC01614|AC053503.3	0	0	0	0	0	0	0	0	0	0	0	0	0	0	0	0	0	0	0	1	0	1	1	1	0	1	0	1	1	1	1	1	1	1	1	0	1	1	1	0	1	1	1	0	1	0	1	0	0
LINC01614|AC073365.1	1	1	0	0	0	1	1	1	1	0	1	0	1	1	0	1	1	1	0	1	1	0	1	1	0	1	0	1	1	1	0	0	1	1	1	0	0	0	1	1	0	0	1	0	1	0	1	0	0
LINC01614|AC002401.4	0	1	0	0	1	1	0	0	0	0	1	0	1	1	0	0	0	1	0	1	1	1	0	1	0	1	0	1	0	1	0	0	0	1	1	0	0	0	0	0	1	1	1	0	1	0	0	0	0
LINC01614|PGM5-AS1	0	0	0	0	0	0	0	0	0	0	0	0	0	0	0	0	0	0	0	1	0	0	1	1	0	1	0	1	0	1	1	1	1	1	1	0	1	1	1	0	0	1	1	0	1	0	1	0	0
LINC01614|AC011503.2	1	1	0	0	1	1	0	1	0	0	1	0	1	1	0	0	0	1	0	1	1	0	0	1	0	1	0	1	0	1	0	0	1	0	1	0	0	0	1	0	0	0	1	0	1	0	0	0	0
LINC01614|LINC02163	1	1	0	0	0	1	1	1	1	0	1	0	1	1	0	1	1	1	0	1	1	0	0	1	0	1	0	1	0	1	0	0	1	1	1	0	0	1	1	1	0	0	1	0	1	0	0	0	0
LINC01614|AC007938.3	0	1	0	0	0	1	0	0	0	0	1	0	1	1	0	0	0	1	0	1	1	0	0	1	0	0	0	1	0	1	0	0	1	0	1	0	0	1	1	0	0	0	1	0	1	0	0	0	0
LINC01614|MIR100HG	0	0	0	0	0	0	0	0	0	0	0	0	0	0	0	0	0	0	0	1	0	0	1	1	0	0	0	1	1	1	0	0	1	1	1	0	0	1	1	0	0	1	1	0	1	0	0	0	0
LINC01614|AL161431.1	1	1	0	0	0	1	1	1	0	1	1	0	1	1	0	1	1	1	0	1	0	1	1	1	0	1	0	0	1	1	1	0	0	1	1	0	0	0	1	1	1	1	1	0	1	0	1	0	0
LINC01614|AL161772.1	0	1	0	0	1	1	0	1	0	0	1	0	1	1	0	0	0	1	0	1	1	0	0	1	0	1	0	1	0	1	1	0	1	0	1	0	0	1	1	0	0	0	1	0	1	0	0	0	0
LINC01614|AP000593.3	0	1	0	0	0	1	0	1	1	1	1	0	1	1	0	0	0	1	0	1	1	1	1	1	0	0	0	1	1	1	0	1	1	1	1	0	0	1	1	0	1	1	1	0	1	0	0	0	0
LINC01614|AL513218.1	0	1	0	0	0	1	0	0	1	0	1	0	1	1	0	0	0	1	0	1	1	0	0	1	0	1	0	1	0	1	0	0	1	0	1	0	0	1	1	0	1	0	1	0	1	0	0	0	0
LINC01614|LINC01711	1	1	1	0	1	1	0	1	1	1	1	0	1	1	0	1	1	1	0	1	1	0	1	1	1	0	0	1	1	1	1	1	1	1	1	0	0	0	1	1	1	1	1	0	1	0	0	0	0
LINC01614|SCAT2	0	1	0	0	0	1	0	0	0	0	1	0	1	1	0	0	0	0	0	1	1	0	0	1	0	0	0	1	0	1	0	0	1	0	1	0	0	1	1	0	0	0	1	0	1	0	0	0	0
LINC01614|NR4A1AS	0	0	0	0	0	0	0	0	0	0	0	0	1	0	0	0	0	0	0	1	0	1	0	1	0	0	0	1	0	1	0	0	1	1	1	0	0	1	1	0	0	1	1	0	1	0	0	0	0
LINC01614|AC007128.1	1	1	0	0	0	1	0	1	1	0	1	0	1	1	0	0	1	1	0	1	1	1	0	1	0	1	0	1	0	1	0	1	1	1	1	0	0	1	1	0	0	1	1	0	1	0	1	0	0
LINC01614|AP005432.2	0	1	0	0	0	1	0	1	1	0	1	0	1	1	0	0	0	0	0	1	1	0	1	1	0	1	0	1	0	1	0	0	1	0	1	0	0	1	1	0	1	0	0	0	1	0	0	0	0
LINC01614|LINC02195	0	1	0	0	0	1	0	0	0	1	1	0	1	1	0	1	0	1	0	1	1	0	1	1	0	1	0	0	0	1	1	0	1	1	1	0	0	1	1	0	1	0	1	0	1	0	1	0	0
LINC01614|AC005180.1	0	0	0	0	0	0	0	0	0	0	0	0	0	0	0	0	0	0	0	1	0	1	1	1	0	1	0	1	1	1	1	1	1	1	1	0	1	1	1	0	1	1	1	0	1	0	1	0	0
LINC01614|TDRKH-AS1	0	1	0	0	0	1	0	1	1	0	1	0	1	1	0	0	0	1	0	1	1	0	0	1	0	1	0	1	0	1	0	0	1	1	1	0	0	1	1	0	0	0	1	0	1	0	0	0	0
LINC01614|AC114488.1	0	1	0	0	0	1	0	0	0	0	1	0	1	1	0	0	0	0	0	1	1	0	0	1	0	1	0	1	0	1	0	0	1	0	1	0	0	1	1	0	1	0	1	0	1	0	0	0	0
AL355916.1|LINC02544	1	0	1	1	1	0	1	0	1	1	1	1	0	0	1	1	1	1	0	0	0	0	1	0	0	1	1	0	1	0	1	1	1	1	0	0	1	0	1	1	0	1	0	1	0	1	0	1	1
AL355916.1|AF127577.3	1	1	1	1	1	0	1	1	1	1	1	1	1	1	0	1	1	1	0	0	1	1	0	1	1	0	0	1	0	1	0	0	1	1	0	1	1	1	1	1	0	0	0	1	0	1	1	0	0
AL355916.1|LINC02820	0	1	0	1	0	0	0	1	0	0	1	0	1	1	0	0	1	1	0	0	1	0	0	0	0	0	0	1	0	0	1	0	1	1	0	1	0	1	1	0	0	0	0	1	0	0	0	1	0
AL355916.1|LINC02154	0	1	1	1	1	0	1	1	1	1	1	1	1	1	1	1	1	1	1	1	0	1	1	0	0	0	1	1	0	1	1	0	1	1	1	0	1	1	1	1	1	1	1	0	1	1	0	0	1
AL355916.1|SCAT1	1	1	1	1	1	0	1	1	1	1	1	1	1	1	1	1	1	1	1	1	0	0	1	1	0	0	0	0	1	1	1	0	0	1	0	1	0	0	1	0	0	1	1	1	0	1	0	1	1
AL355916.1|AL162424.1	0	0	0	0	0	0	0	0	0	0	0	0	0	0	0	0	0	0	0	0	0	0	1	1	0	0	1	0	1	1	1	1	0	1	0	0	0	1	1	0	0	1	0	1	1	1	1	0	1
AL355916.1|AC053503.3	0	0	0	0	0	0	0	0	0	0	0	0	0	0	0	0	0	0	0	0	0	1	1	1	0	0	1	0	1	1	1	1	1	1	0	1	1	0	1	0	1	1	0	1	1	1	1	1	1
AL355916.1|AC073365.1	1	1	0	1	1	0	1	1	1	0	1	0	1	1	1	1	1	1	1	0	1	0	1	0	1	0	1	1	1	1	0	0	1	1	1	1	1	0	1	1	0	0	1	0	1	1	1	1	1
AL355916.1|AC002401.4	0	1	0	1	1	0	1	0	0	0	1	0	1	1	0	0	0	1	0	1	0	1	0	1	0	0	0	0	0	1	0	0	0	1	1	0	0	0	1	0	1	1	1	0	0	0	0	0	0
AL355916.1|PGM5-AS1	0	0	0	0	0	0	0	0	0	0	0	0	0	0	0	0	0	0	0	1	0	0	1	1	0	1	1	1	0	1	1	0	1	1	0	1	1	1	1	0	0	1	0	1	1	1	0	1	1
AL355916.1|LINC02163	1	1	0	1	0	0	1	1	1	0	1	0	1	1	1	1	1	1	0	1	1	0	0	0	0	0	0	1	0	1	0	0	1	1	0	1	1	1	1	1	0	0	0	1	0	1	0	1	0
AL355916.1|MIR100HG	0	0	0	0	0	0	0	0	0	0	0	0	0	0	0	0	0	0	0	0	0	0	1	0	0	0	1	0	1	0	0	0	1	1	0	0	1	0	1	0	0	0	0	1	0	1	0	1	0
AL355916.1|AL161431.1	1	1	1	1	1	0	1	1	0	1	1	1	1	1	1	1	1	1	1	1	0	1	1	1	0	0	1	0	1	1	1	0	0	1	1	0	0	0	1	1	1	1	1	0	1	1	1	1	1
AL355916.1|AL161772.1	0	0	0	0	1	0	1	1	1	1	0	0	0	0	0	0	0	0	1	1	0	0	0	1	1	1	0	1	0	0	1	0	1	0	1	0	1	1	1	0	0	0	0	0	0	0	0	1	0
AL355916.1|AP000593.3	0	1	0	1	1	0	1	0	1	1	1	1	1	0	0	0	1	1	1	1	0	1	1	1	1	0	0	1	0	0	0	0	1	1	1	1	1	1	1	1	0	1	0	0	1	1	0	1	1
AL355916.1|LINC01711	1	0	1	1	1	0	1	0	1	1	0	1	1	1	1	1	1	0	1	1	0	0	1	0	1	0	1	0	1	0	1	1	1	1	0	1	0	0	1	1	1	1	0	1	0	1	0	1	1
AL355916.1|NR4A1AS	0	0	0	0	0	0	0	0	0	0	0	0	0	0	0	0	0	0	0	0	0	0	0	1	0	0	0	1	0	0	0	0	1	1	0	0	1	1	1	1	0	0	0	0	0	1	0	1	0
AL355916.1|AC007128.1	1	1	0	1	0	0	1	1	1	0	1	1	1	1	0	0	1	1	1	1	0	0	0	1	0	0	0	1	0	0	0	0	1	1	0	1	1	1	1	1	0	0	0	1	0	1	0	1	0
AL355916.1|AP005432.2	0	0	0	0	1	0	0	1	1	0	0	0	0	0	0	0	0	0	0	0	0	0	1	1	0	1	0	1	0	0	0	0	1	0	0	0	0	0	1	0	0	0	0	0	0	0	0	0	0
AL355916.1|LINC02195	0	0	1	0	0	0	1	0	1	1	0	1	1	1	0	1	0	1	0	1	0	0	0	0	0	0	0	0	0	0	1	0	1	1	1	1	1	0	1	1	1	0	0	1	0	0	1	1	1
AL355916.1|AC005180.1	0	0	0	0	0	0	0	0	0	0	0	0	0	0	0	0	0	0	1	0	0	0	1	1	0	0	1	0	1	1	1	1	1	1	0	1	1	1	1	0	0	1	0	1	1	1	0	1	1
AL355916.1|TDRKH-AS1	0	0	0	0	1	0	1	0	1	1	0	0	1	1	1	0	1	0	0	0	0	0	0	1	0	0	0	0	0	0	1	0	1	1	1	0	0	1	1	0	0	0	0	0	1	0	0	0	0
AL355916.1|AC114488.1	0	0	0	0	1	0	0	0	1	0	0	0	0	0	0	0	1	0	1	1	0	0	0	1	0	1	0	1	0	0	0	0	1	0	0	0	0	0	1	0	1	0	0	0	0	0	0	0	0
LINC02544|AF127577.3	1	1	0	1	0	1	1	1	1	1	0	0	1	1	0	1	1	0	0	1	1	1	0	1	1	0	0	1	0	1	0	0	1	0	1	1	1	1	1	0	1	0	0	1	0	0	1	0	0
LINC02544|LINC02820	0	1	0	1	0	1	0	1	0	0	0	0	1	1	0	0	1	0	0	1	1	0	0	0	0	0	0	1	0	0	1	0	0	0	1	1	0	1	0	0	0	0	0	1	0	0	1	0	0
LINC02544|LINC02154	0	1	0	1	1	1	0	1	1	1	0	1	1	1	0	1	0	0	1	1	0	1	0	0	0	0	0	1	0	1	1	0	0	0	1	0	1	1	1	0	1	0	1	0	1	1	0	0	0
LINC02544|SCAT1	1	1	0	1	1	1	0	1	1	1	0	1	1	1	1	1	0	0	1	1	1	1	0	1	0	0	0	0	0	1	1	0	0	0	1	1	0	0	0	0	1	1	1	0	0	1	0	0	0
LINC02544|AC079466.1	1	1	0	1	1	1	1	1	1	1	0	1	1	1	1	1	1	0	1	1	1	1	0	1	1	1	0	1	0	1	0	1	1	0	1	1	1	1	1	0	1	0	1	1	1	0	1	0	1
LINC02544|AL162424.1	0	0	0	0	0	0	0	0	0	0	0	0	0	0	0	0	0	0	0	1	0	1	0	1	0	0	0	0	0	1	1	1	0	1	1	0	0	1	1	0	1	0	1	1	1	1	1	0	0
LINC02544|AC053503.3	0	0	0	0	0	0	0	0	0	0	0	0	0	0	0	0	0	0	0	0	0	1	0	1	0	0	0	0	0	1	1	1	0	1	1	1	1	1	1	0	1	1	1	1	1	1	1	0	1
LINC02544|AC073365.1	1	1	0	1	0	1	1	1	1	0	0	0	1	1	1	1	1	0	1	0	1	0	0	0	1	0	0	1	0	1	0	0	0	1	1	1	1	0	1	0	0	0	1	0	1	1	1	0	0
LINC02544|AC002401.4	0	1	0	0	1	1	0	0	0	0	0	0	1	1	0	0	0	0	0	1	0	1	0	1	0	0	0	0	0	1	0	0	0	0	1	0	0	0	0	0	1	0	1	0	0	0	0	0	0
LINC02544|PGM5-AS1	0	0	0	0	0	0	0	0	0	0	0	0	0	0	0	0	0	0	0	1	0	0	0	1	0	1	0	1	0	1	1	0	1	1	1	1	1	1	1	0	0	1	1	1	1	0	1	0	1
LINC02544|AC011503.2	0	1	0	0	1	1	0	0	0	0	0	0	0	1	0	0	0	0	1	1	0	0	0	0	0	0	0	0	0	0	0	0	0	0	1	0	0	0	1	0	0	0	0	1	0	0	0	0	0
LINC02544|LINC02163	1	1	0	1	0	1	1	1	1	0	0	0	1	1	0	1	1	0	1	1	1	0	0	0	0	0	0	1	0	1	0	0	0	0	1	1	1	1	1	0	0	0	1	1	0	1	0	0	0
LINC02544|AC007938.3	0	0	0	0	0	1	0	0	0	0	0	0	0	1	0	0	0	0	0	1	0	0	0	0	1	0	0	0	0	0	0	0	0	0	1	0	0	1	0	0	0	0	1	0	0	0	0	0	0
LINC02544|MIR100HG	0	0	0	0	0	0	0	0	0	0	0	0	0	0	0	0	0	0	0	0	0	0	0	0	0	0	0	0	0	1	0	0	0	0	1	1	1	1	1	0	0	0	1	1	0	0	1	0	0
LINC02544|AL161431.1	1	1	0	1	0	1	1	1	0	1	0	1	1	1	0	1	1	0	1	1	0	1	0	1	0	0	0	0	0	1	1	0	0	0	1	0	0	0	1	0	1	1	1	0	1	1	1	0	1
LINC02544|AL161772.1	0	1	0	0	1	1	0	1	0	0	0	0	0	1	0	0	0	0	1	1	0	0	0	1	1	1	0	1	0	0	1	0	0	0	1	0	1	1	1	0	0	0	1	0	0	0	0	0	0
LINC02544|AP000593.3	0	1	0	0	0	1	0	1	1	1	0	0	1	1	0	0	0	0	1	1	1	1	0	1	1	0	0	1	0	1	0	0	0	0	1	1	1	1	1	0	1	1	1	0	1	0	1	0	0
LINC02544|AL513218.1	0	1	0	0	0	1	0	0	1	0	0	0	1	1	0	0	0	0	1	1	0	0	0	1	1	0	0	0	0	1	0	0	0	0	1	0	1	1	1	0	0	0	1	0	0	0	0	0	0
LINC02544|LINC01711	1	0	0	1	1	1	0	0	1	1	0	1	1	1	1	1	1	0	1	1	1	0	0	0	1	0	0	0	0	1	1	1	0	0	1	1	0	0	0	0	1	0	1	0	0	1	0	0	0
LINC02544|SCAT2	0	1	0	0	0	1	0	0	0	0	0	1	1	1	0	0	0	0	0	1	1	0	0	0	0	0	0	0	0	0	0	0	0	0	1	0	0	1	0	0	0	0	1	0	0	0	0	0	0
LINC02544|NR4A1AS	0	0	0	0	0	0	0	0	0	0	0	0	0	0	0	0	0	0	0	1	0	1	0	1	0	0	0	1	0	1	0	0	1	0	1	0	1	1	1	0	0	0	1	0	1	1	0	0	0
LINC02544|AC007128.1	1	1	0	1	0	1	0	1	1	0	0	0	1	1	0	0	1	0	1	1	1	1	0	1	0	0	0	1	0	1	0	0	0	1	1	1	1	1	1	0	0	0	1	1	1	1	1	0	0
LINC02544|AP005432.2	0	1	0	0	1	1	0	1	1	0	0	0	0	1	0	0	0	0	0	1	1	0	0	1	0	1	0	1	0	1	0	0	1	0	1	0	0	0	1	0	0	0	0	0	0	0	0	0	0
LINC02544|LINC02195	0	1	0	0	0	1	0	0	0	1	0	0	1	1	0	1	0	0	0	1	1	0	0	0	0	0	0	0	0	0	1	0	0	0	1	1	1	1	0	0	1	0	1	1	1	0	1	0	1
LINC02544|AC005180.1	0	0	0	0	0	0	0	0	0	0	0	0	0	0	0	0	0	0	1	0	0	1	0	1	0	0	0	1	0	1	1	1	1	0	1	1	1	1	1	0	1	1	1	1	1	1	1	0	1
LINC02544|TDRKH-AS1	0	1	0	0	1	1	0	1	1	0	0	0	1	1	0	0	0	0	1	1	1	0	0	1	0	0	0	1	0	1	1	0	0	0	1	0	0	1	1	0	0	0	1	0	1	0	0	0	0
LINC02544|AC114488.1	0	0	0	0	0	0	0	0	0	0	0	0	0	0	0	0	0	0	1	1	1	0	0	1	0	1	0	1	0	0	0	0	1	0	1	0	0	0	1	0	1	0	0	0	1	0	0	0	0
AC099850.4|AP005432.2	0	1	1	0	1	1	1	1	1	1	1	0	1	1	0	0	1	1	0	1	1	0	1	1	1	1	0	1	1	1	1	0	1	0	1	0	1	1	1	0	1	0	0	1	1	0	1	0	1
AF127577.3|LINC02820	0	0	0	1	0	1	0	0	0	0	0	0	0	0	0	0	0	0	1	1	1	0	1	0	0	0	0	0	1	0	1	1	0	0	0	1	0	0	0	0	0	0	0	0	1	0	0	1	1
AF127577.3|LINC02154	0	0	0	1	1	1	0	0	0	1	0	1	0	0	1	0	0	0	1	1	0	0	1	0	0	0	1	0	1	0	1	1	0	0	1	0	0	0	0	1	1	1	1	0	1	1	0	0	1
AF127577.3|SCAT1	0	0	0	1	1	1	0	0	0	1	0	1	0	0	1	0	0	0	1	1	0	0	1	0	0	0	1	0	1	0	1	1	0	0	1	1	0	0	0	0	1	1	1	0	0	1	0	1	1
AF127577.3|AC079466.1	0	0	0	1	1	1	1	0	0	1	0	1	0	0	1	0	0	0	1	1	1	0	1	0	0	1	1	0	1	0	0	1	0	0	1	1	0	0	1	1	1	0	1	0	1	0	0	1	1
AF127577.3|AL162424.1	0	0	0	0	0	0	0	0	0	0	0	0	0	0	0	0	0	0	1	0	0	0	1	0	0	0	1	0	1	0	1	1	0	1	1	0	0	0	0	0	1	1	1	0	1	1	0	0	1
AF127577.3|AC053503.3	0	0	0	0	0	0	0	0	0	0	0	0	0	0	0	0	0	0	1	0	0	0	1	0	0	1	1	0	1	0	1	1	0	1	0	1	0	0	0	0	1	1	1	0	1	1	0	1	1
AF127577.3|AC073365.1	0	0	0	1	1	1	1	0	0	0	0	0	0	0	1	0	0	0	1	0	1	0	1	0	0	0	1	0	1	0	0	0	0	1	1	1	0	0	1	1	0	0	1	0	1	1	0	1	1
AF127577.3|AC002401.4	0	0	0	0	1	1	0	0	0	0	0	0	0	0	0	0	0	0	1	1	0	0	0	0	0	0	1	0	1	0	0	1	0	0	1	0	0	0	0	0	1	1	1	0	0	0	0	0	1
AF127577.3|PGM5-AS1	0	0	0	0	0	0	0	0	0	0	0	0	0	0	0	0	0	0	0	1	0	0	1	0	0	1	1	0	1	0	1	1	0	1	1	1	0	0	0	0	0	1	1	0	1	0	0	1	1
AF127577.3|AC011503.2	0	0	0	0	1	1	0	0	0	0	0	0	0	0	0	0	0	0	1	1	0	0	1	0	0	0	0	0	1	0	0	1	0	0	1	0	0	0	0	0	0	0	1	0	0	0	0	0	1
AF127577.3|LINC02163	0	0	0	1	0	1	1	0	0	0	0	0	0	0	1	0	0	0	1	1	1	0	1	0	0	0	1	0	1	0	0	1	0	0	1	1	0	0	0	1	0	0	1	0	1	1	0	1	1
AF127577.3|AC007938.3	0	0	0	0	0	0	0	0	0	0	0	0	0	0	0	0	0	0	1	0	0	0	1	0	0	0	1	0	1	0	0	1	0	0	0	0	0	0	0	0	0	0	1	0	0	0	0	0	1
AF127577.3|MIR100HG	0	0	0	0	0	0	0	0	0	0	0	0	0	0	0	0	0	0	0	0	0	0	1	0	0	0	1	0	1	0	1	1	0	0	0	0	0	0	0	0	0	0	1	0	1	0	0	1	1
AF127577.3|AL161431.1	0	0	0	1	0	1	1	0	0	1	0	1	0	0	1	0	0	0	1	1	0	0	1	0	0	0	1	0	1	0	1	0	0	0	1	0	0	0	0	1	1	1	1	0	1	1	0	1	1
AF127577.3|AL161772.1	0	0	0	0	1	1	0	0	0	0	0	0	0	0	1	0	0	0	1	1	0	0	1	0	0	1	0	0	1	0	1	1	0	0	1	0	0	0	0	0	0	0	1	0	1	0	0	1	1
AF127577.3|AP000593.3	0	0	0	0	0	1	0	0	0	1	0	1	0	0	1	0	0	0	1	1	0	0	1	0	0	0	1	0	1	0	1	1	0	0	1	0	0	0	0	0	0	1	1	0	1	0	0	1	1
AF127577.3|AL513218.1	0	0	0	0	0	1	0	0	0	0	0	1	0	0	1	0	0	0	1	1	0	0	1	0	0	0	1	0	1	0	0	1	0	0	1	0	0	0	0	0	0	0	1	0	1	0	0	0	1
AF127577.3|LINC01711	0	0	0	1	1	1	0	0	0	1	0	1	0	0	1	0	0	0	1	1	0	0	1	0	0	0	1	0	1	0	1	1	0	0	1	1	0	0	0	1	1	1	1	0	1	1	0	1	1
AF127577.3|SCAT2	0	0	0	0	0	1	0	0	0	0	0	1	0	0	1	0	0	0	1	0	0	0	1	0	0	0	0	0	1	0	0	1	0	0	1	0	0	0	0	0	0	0	1	0	1	0	0	0	1
AF127577.3|NR4A1AS	0	0	0	0	0	0	0	0	0	0	0	0	0	0	0	0	0	0	0	0	0	0	1	0	0	0	1	0	1	0	0	1	0	0	1	0	0	0	0	0	0	0	1	0	1	1	0	1	1
AF127577.3|AC007128.1	0	0	0	1	0	1	0	0	0	0	0	1	0	0	1	0	0	0	1	1	0	0	1	0	0	0	1	0	1	0	0	1	0	1	1	1	0	0	0	0	0	0	1	0	1	1	0	1	1
AF127577.3|AP005432.2	0	0	0	0	1	1	0	0	0	0	0	0	0	0	0	0	0	0	0	0	0	0	1	0	0	1	0	0	1	0	1	0	0	0	1	0	0	0	0	0	0	0	0	0	1	0	0	0	1
AF127577.3|LINC02195	0	0	0	0	0	1	0	0	0	1	0	1	0	0	0	0	0	0	1	1	0	0	1	0	0	0	0	0	1	0	1	1	0	0	1	0	0	0	0	0	1	0	1	0	1	0	0	1	1
AF127577.3|AC005180.1	0	0	0	0	0	0	0	0	0	0	0	0	0	0	0	0	0	0	1	0	0	0	1	0	0	0	1	0	1	0	1	1	0	0	0	1	0	0	0	0	0	1	1	0	1	1	0	1	1
AF127577.3|TDRKH-AS1	0	0	0	0	1	1	0	0	0	0	0	0	0	0	1	0	0	0	1	0	0	0	1	0	0	1	0	0	1	0	1	1	0	0	1	0	0	0	0	0	0	0	1	0	1	0	0	0	1
AF127577.3|AC114488.1	0	0	0	0	0	0	0	0	0	0	0	0	0	0	0	0	0	0	1	1	0	0	1	0	0	1	0	0	1	0	0	1	0	0	1	0	0	0	0	0	1	0	0	0	1	0	0	0	1
LINC02820|LINC02154	1	0	1	0	1	0	1	0	1	1	0	1	0	1	1	1	0	0	1	1	0	1	1	0	1	1	1	1	1	1	0	1	1	1	1	0	1	0	1	1	1	1	1	0	1	1	0	0	1
LINC02820|SCAT1	1	0	1	0	1	0	1	0	1	1	0	1	0	1	1	1	0	0	1	1	0	1	1	1	0	1	1	0	1	1	0	1	0	1	1	0	0	0	0	1	1	1	1	0	0	1	0	0	1
LINC02820|AC079466.1	1	0	1	0	1	0	1	0	1	1	0	1	0	1	1	1	0	0	1	1	0	1	0	1	1	1	1	1	1	1	0	1	1	1	1	0	1	0	1	1	1	1	1	0	1	1	1	0	1
LINC02820|AL162424.1	0	0	1	0	0	0	0	0	1	0	0	1	0	0	0	0	0	0	1	0	0	1	1	1	0	0	1	0	1	1	0	1	0	1	1	0	0	0	1	1	1	1	1	0	1	1	1	0	1
LINC02820|AC053503.3	0	0	1	0	0	0	0	0	1	0	0	0	0	0	0	0	0	0	0	0	0	1	1	1	0	1	1	0	1	1	0	1	1	1	0	0	1	0	1	1	1	1	1	0	1	1	1	0	1
LINC02820|AC073365.1	1	0	1	0	1	0	1	0	1	1	0	0	0	1	1	1	0	0	1	0	0	0	1	0	1	1	1	1	1	1	0	0	1	1	1	0	1	0	1	1	0	1	1	0	1	1	1	0	1
LINC02820|AC002401.4	0	0	1	0	1	0	1	0	1	0	0	0	0	1	0	1	0	0	1	1	0	1	0	1	0	1	1	0	1	1	0	1	0	1	1	0	0	0	0	0	1	1	1	0	0	1	0	0	1
LINC02820|PGM5-AS1	0	0	0	0	0	0	0	0	0	0	0	0	0	0	0	0	0	0	0	1	0	1	1	1	0	1	1	0	1	1	0	1	1	1	1	0	1	0	1	0	1	1	1	0	1	1	1	0	1
LINC02820|AC011503.2	1	0	1	0	1	0	1	0	1	1	0	1	0	1	1	1	0	0	1	1	0	1	0	1	1	1	1	0	0	0	0	1	1	0	1	0	1	0	1	1	1	0	1	0	0	0	0	0	1
LINC02820|LINC02163	1	0	1	0	1	0	1	0	1	1	0	1	0	1	1	1	0	0	1	1	0	1	0	0	1	1	1	1	1	1	0	1	1	1	1	0	1	0	1	1	1	1	1	0	0	1	0	0	0
LINC02820|AC007938.3	0	0	1	0	1	0	0	0	1	1	0	1	0	0	1	1	0	0	1	0	0	1	0	0	1	1	1	0	0	0	0	1	1	0	0	0	1	0	1	0	1	1	1	0	0	1	0	0	1
LINC02820|MIR100HG	0	0	0	0	0	0	0	0	0	0	0	0	0	0	0	0	0	0	0	0	0	1	1	1	0	1	1	0	1	1	0	1	1	0	0	0	1	0	1	1	1	1	1	0	0	1	0	0	1
LINC02820|AL161431.1	1	0	1	0	1	0	1	0	1	1	0	1	0	1	1	1	0	0	1	1	0	1	1	1	0	1	1	0	1	1	0	0	0	1	1	0	0	0	1	1	1	1	1	0	1	1	1	0	1
LINC02820|AL161772.1	1	0	1	0	1	0	1	0	1	1	0	0	0	0	1	1	0	0	1	1	0	1	1	1	1	1	0	1	1	0	0	1	1	0	1	0	1	0	1	1	1	1	1	0	0	1	0	0	1
LINC02820|AP000593.3	0	0	1	0	1	0	1	0	1	1	0	1	0	0	1	1	0	0	1	1	0	1	1	1	1	1	1	0	1	1	0	1	1	1	1	0	1	0	1	1	1	1	1	0	1	1	0	0	1
LINC02820|AL513218.1	0	0	1	0	1	0	0	0	1	1	0	1	0	0	1	1	0	0	1	1	0	1	0	1	1	1	1	0	1	1	0	1	1	0	1	0	1	0	1	0	1	1	1	0	1	1	0	0	1
LINC02820|LINC01711	1	0	1	0	1	0	1	0	1	1	0	1	0	0	1	1	0	0	1	1	0	1	1	0	1	1	1	0	1	1	0	1	1	1	1	0	0	0	0	1	1	1	1	0	1	1	0	0	1
LINC02820|SCAT2	0	0	1	0	1	0	1	0	1	0	0	1	0	0	1	1	0	0	1	0	0	1	1	1	0	1	1	0	0	1	0	1	1	0	1	0	0	0	1	0	1	1	1	0	0	0	0	0	0
LINC02820|NR4A1AS	0	0	0	0	1	0	0	0	0	0	0	0	0	0	0	0	0	0	0	0	0	1	1	1	1	0	1	1	1	1	0	1	1	1	1	0	1	0	1	1	1	1	1	0	1	1	0	0	1
LINC02820|AC007128.1	1	0	1	0	1	0	1	0	1	1	0	1	0	1	1	1	0	0	1	1	0	1	1	1	1	1	1	1	1	1	0	1	1	1	1	0	1	0	1	1	1	1	1	0	1	1	1	0	1
LINC02820|AP005432.2	0	0	0	0	1	0	1	0	1	0	0	0	0	0	0	0	0	0	0	0	0	0	1	1	0	1	0	1	0	1	0	0	1	0	1	0	1	0	1	0	1	0	0	0	0	0	0	0	1
LINC02820|LINC02195	0	0	1	0	1	0	1	0	1	1	0	1	0	1	0	1	0	0	1	1	0	1	1	1	0	1	1	0	0	0	0	1	1	1	1	0	1	0	0	1	1	1	1	0	1	1	1	0	1
LINC02820|AC005180.1	0	0	1	0	0	0	0	0	0	0	0	0	0	0	0	0	0	0	1	0	0	1	1	1	1	1	1	0	1	1	0	1	1	1	0	0	1	0	1	1	1	1	1	0	1	1	1	0	1
LINC02820|TDRKH-AS1	1	0	1	0	1	0	1	0	1	1	0	1	0	1	1	1	0	0	1	0	0	1	1	1	1	1	0	0	1	1	0	1	1	0	1	0	0	0	1	0	1	1	1	0	1	1	0	0	1
LINC02820|AC114488.1	0	0	1	0	1	0	0	0	1	1	0	0	0	0	1	1	0	0	1	1	0	1	0	1	1	1	0	1	1	0	0	1	1	0	1	0	0	0	1	0	1	1	1	0	1	1	0	0	0
LINC02154|SCAT1	1	0	0	0	0	0	0	0	0	0	0	0	0	0	1	1	0	0	0	0	1	0	1	1	0	1	0	0	1	1	0	0	0	1	0	1	0	0	0	0	0	1	0	1	0	0	1	1	0
LINC02154|AC079466.1	1	0	0	0	0	0	1	0	1	1	0	0	1	0	1	1	1	0	0	0	1	0	0	1	1	1	0	0	1	1	0	1	1	0	1	1	1	1	1	0	1	0	0	1	1	0	1	1	1
LINC02154|AL162424.1	0	0	0	0	0	0	0	0	0	0	0	0	0	0	0	0	0	0	0	0	1	0	1	1	0	0	0	0	1	0	1	1	0	1	0	1	0	1	0	0	0	0	0	1	1	1	1	0	0
LINC02154|AC053503.3	0	0	0	0	0	0	0	0	0	0	0	0	0	0	0	0	0	0	0	0	1	1	1	1	0	1	0	0	1	1	0	1	1	1	0	1	1	0	1	0	1	1	0	1	1	1	1	1	1
LINC02154|AC073365.1	1	0	0	0	0	0	1	0	1	0	0	0	1	0	1	0	1	0	0	0	1	0	1	1	1	1	0	1	1	1	0	0	1	1	1	1	1	0	1	0	0	0	0	0	1	1	1	1	0
LINC02154|AC002401.4	0	0	0	0	0	0	0	0	0	0	0	0	1	0	0	0	0	0	0	0	1	0	0	1	0	1	0	0	0	0	0	0	0	0	1	0	0	0	0	0	1	0	0	0	0	0	0	0	0
LINC02154|PGM5-AS1	0	0	0	0	0	0	0	0	0	0	0	0	0	0	0	0	0	0	0	0	1	0	1	1	0	1	0	0	0	1	1	1	1	1	0	1	1	1	1	0	0	1	0	1	1	0	1	1	1
LINC02154|LINC02163	1	0	0	0	0	0	1	0	1	0	0	0	1	0	0	1	1	0	0	0	1	0	0	1	1	1	0	1	0	1	0	0	1	1	0	1	1	1	0	0	0	0	0	1	0	1	1	1	0
LINC02154|MIR100HG	0	0	0	0	0	0	0	0	0	0	0	0	0	0	0	0	0	0	0	0	1	0	1	1	0	1	0	0	1	0	0	1	1	0	0	1	1	0	0	0	0	0	0	1	0	0	1	1	0
LINC02154|AL161431.1	1	0	0	0	0	0	1	0	0	1	0	0	1	0	0	1	1	0	0	0	1	1	1	1	0	1	0	0	1	1	0	0	0	1	1	1	0	0	0	0	1	1	0	0	1	0	1	1	1
LINC02154|AL161772.1	0	0	0	0	0	0	0	0	0	0	0	0	0	0	0	0	0	0	0	0	1	0	0	1	1	1	0	0	0	0	0	1	1	0	1	1	0	1	0	0	0	0	0	1	0	0	1	1	0
LINC02154|AP000593.3	0	0	0	0	0	0	0	0	1	1	0	0	1	0	0	0	0	0	0	0	1	0	0	1	1	1	0	0	1	0	0	1	1	0	1	1	1	1	0	0	0	1	0	1	0	0	1	1	0
LINC02154|LINC01711	1	0	1	0	0	0	0	0	1	0	0	0	0	0	1	0	1	0	0	0	1	0	1	1	1	1	0	0	1	0	1	1	1	1	0	1	0	0	0	0	1	1	0	1	0	1	1	1	0
LINC02154|NR4A1AS	0	0	0	0	0	0	0	0	0	0	0	0	0	0	0	0	0	0	0	0	1	0	0	1	0	0	0	0	1	0	0	1	1	0	0	0	1	1	1	0	0	0	0	1	0	0	1	1	0
LINC02154|AC007128.1	1	0	0	0	0	0	0	0	1	0	0	0	1	0	0	0	1	0	0	0	1	0	0	1	1	1	0	1	0	0	0	1	1	1	0	1	0	1	0	0	0	0	0	1	0	0	1	1	0
LINC02154|AP005432.2	0	0	0	0	0	0	0	0	1	0	0	0	0	0	0	0	0	0	0	0	1	0	0	1	0	1	0	0	0	0	0	0	1	0	0	0	0	0	0	0	0	0	0	0	0	0	1	0	0
LINC02154|LINC02195	0	0	0	0	0	0	0	0	0	1	0	0	1	0	0	1	0	0	0	0	1	0	0	1	0	1	0	0	0	0	0	1	0	0	1	1	0	0	0	0	0	0	0	1	0	0	1	1	1
LINC02154|AC005180.1	0	0	0	0	0	0	0	0	0	0	0	0	0	0	0	0	0	0	0	0	1	0	1	1	0	1	0	0	1	1	0	1	1	1	0	1	1	1	0	0	0	1	0	1	1	0	1	1	1
SCAT1|AC079466.1	1	0	0	0	1	0	1	1	1	1	1	0	1	1	0	0	1	0	1	1	1	0	0	1	1	1	1	1	0	1	0	1	1	0	1	1	1	1	1	1	1	0	1	1	1	0	1	0	1
SCAT1|AL162424.1	0	0	0	0	0	0	0	0	0	0	0	0	0	0	0	0	0	0	0	0	0	1	1	1	1	0	1	1	0	0	1	1	1	1	1	0	1	1	1	0	0	0	0	1	1	1	1	0	0
SCAT1|AC053503.3	0	0	0	0	0	0	0	0	0	0	0	0	0	0	0	0	0	0	0	0	0	1	1	1	1	1	1	1	0	1	0	1	1	1	0	1	1	1	1	0	1	0	0	1	1	1	1	0	1
SCAT1|AC073365.1	1	0	0	0	0	0	1	1	1	0	0	0	1	1	0	0	1	0	1	0	1	0	1	0	1	1	1	1	0	1	0	0	1	1	1	1	1	1	1	1	0	0	1	0	1	1	1	0	0
SCAT1|AC002401.4	0	0	0	0	1	0	0	0	0	0	0	0	1	0	0	0	0	0	0	0	0	1	0	0	0	1	0	1	0	0	0	0	0	0	1	0	0	0	1	0	1	0	0	0	1	0	0	0	0
SCAT1|PGM5-AS1	0	0	0	0	0	0	0	0	0	0	0	0	0	0	0	0	0	0	0	0	0	0	1	1	0	1	1	1	0	1	1	1	1	1	0	1	1	1	1	0	0	0	0	1	1	0	1	0	1
SCAT1|AC011503.2	0	0	0	0	0	0	0	0	0	0	0	0	0	0	0	0	0	0	0	0	0	0	0	0	1	0	0	1	0	0	0	0	1	0	0	0	1	1	1	1	0	0	0	1	1	0	0	0	0
SCAT1|LINC02163	1	0	0	0	0	0	1	1	1	0	1	0	1	1	0	0	1	0	0	1	1	0	0	0	1	0	1	1	0	1	0	0	1	0	1	1	1	1	1	1	0	0	0	1	1	1	0	0	0
SCAT1|AC007938.3	0	0	0	0	0	0	0	0	0	0	0	0	0	0	0	0	0	0	0	0	0	0	0	0	1	0	1	1	0	0	0	1	1	0	0	0	1	1	1	0	0	0	0	0	1	0	0	0	0
SCAT1|MIR100HG	0	0	0	0	0	0	0	0	0	0	0	0	0	0	0	0	0	0	0	0	0	0	1	0	1	0	1	0	0	0	0	1	1	0	0	0	1	1	1	0	0	0	0	1	1	0	1	0	0
SCAT1|AL161431.1	1	0	0	0	0	0	1	1	0	1	1	0	1	1	0	0	1	0	1	0	0	1	1	1	0	1	1	0	0	1	0	0	0	0	1	0	0	0	1	1	1	0	0	0	1	0	1	0	1
SCAT1|AL161772.1	0	0	0	0	1	0	0	0	0	0	0	0	0	0	0	0	0	0	1	0	0	0	0	1	1	1	0	1	0	0	0	1	1	0	1	0	1	1	1	0	0	0	0	0	1	0	0	0	0
SCAT1|AP000593.3	0	0	0	0	0	0	0	0	1	1	0	0	1	0	0	0	1	0	1	0	1	1	0	1	1	0	1	1	0	0	0	1	1	0	1	0	1	1	1	1	0	0	0	0	1	0	1	0	0
SCAT1|AL513218.1	0	0	0	0	0	0	0	0	0	0	0	0	1	0	0	0	1	0	0	0	0	0	0	0	1	0	0	1	0	0	0	1	1	0	1	0	1	1	1	0	0	0	0	0	1	0	0	0	0
SCAT1|LINC01711	1	0	1	0	1	0	0	0	1	0	0	0	0	0	0	0	1	0	0	0	1	0	1	0	1	0	1	0	0	0	1	1	1	1	0	0	0	0	1	1	1	0	0	1	1	1	0	0	0
SCAT1|SCAT2	0	0	0	0	0	0	0	0	0	0	0	0	0	0	0	0	0	0	0	0	0	0	0	0	1	0	0	0	0	0	0	0	1	0	1	0	1	1	1	0	0	0	0	0	1	0	0	0	0
SCAT1|NR4A1AS	0	0	0	0	0	0	0	0	0	0	0	0	0	0	0	0	0	0	0	0	0	0	0	1	1	0	1	1	0	0	0	1	1	0	1	0	1	1	1	1	0	0	0	0	1	0	0	0	0
SCAT1|AC007128.1	1	0	0	0	0	0	0	1	1	0	0	0	1	1	0	0	1	0	0	0	0	0	0	1	1	1	1	1	0	0	0	1	1	1	1	0	1	1	1	1	0	0	0	1	1	0	1	0	0
SCAT1|AP005432.2	0	0	0	0	0	0	0	0	1	0	0	0	0	0	0	0	0	0	0	0	0	0	0	1	0	1	0	1	0	0	0	0	1	0	1	0	1	1	1	0	0	0	0	0	1	0	1	0	0
SCAT1|LINC02195	0	0	0	0	0	0	0	0	0	1	0	0	1	1	0	0	0	0	0	0	0	0	0	0	0	1	0	0	0	0	0	1	1	0	1	0	1	1	1	1	1	0	0	1	1	0	1	0	1
SCAT1|AC005180.1	0	0	0	0	0	0	0	0	0	0	0	0	0	0	0	0	0	0	1	0	0	1	1	1	1	1	1	1	0	0	0	1	1	0	0	1	1	1	1	1	0	0	0	1	1	0	1	0	1
SCAT1|TDRKH-AS1	0	0	0	0	0	0	0	0	1	0	0	0	0	1	0	0	1	0	0	0	0	0	0	1	1	1	0	1	0	0	0	0	1	0	1	0	1	1	1	0	0	0	0	0	1	0	0	0	0
SCAT1|AC114488.1	0	0	0	0	0	0	0	0	0	0	0	0	0	0	0	0	1	0	0	0	1	0	0	1	1	1	0	1	0	0	0	0	1	0	1	0	0	1	1	0	1	0	0	0	1	0	0	0	0
AC079466.1|AL162424.1	0	0	0	0	0	0	0	0	0	0	0	0	0	0	0	0	0	0	0	0	0	1	1	0	0	0	0	0	1	0	1	1	0	1	0	0	0	0	0	0	0	1	0	0	0	1	0	0	0
AC079466.1|AC053503.3	0	0	0	0	0	0	0	0	0	0	0	0	0	0	0	0	0	0	0	0	0	1	1	0	0	0	0	0	1	0	1	0	0	1	0	0	1	0	0	0	1	1	0	0	0	1	0	1	1
AC079466.1|AC073365.1	1	0	0	0	0	0	0	0	0	0	0	0	0	0	0	0	0	0	1	0	0	0	1	0	0	0	0	1	1	0	0	0	0	1	0	0	0	0	0	0	0	1	0	0	0	1	0	1	0
AC079466.1|PGM5-AS1	0	0	0	0	0	0	0	0	0	0	0	0	0	0	0	0	0	0	0	0	0	0	1	0	0	0	0	0	0	0	1	0	0	1	0	0	1	1	0	0	0	1	0	0	0	1	0	1	0
AC079466.1|AL161431.1	0	0	0	0	0	0	0	0	0	1	0	0	0	0	0	0	0	0	0	0	0	1	1	0	0	0	0	0	1	0	1	0	0	1	0	0	0	0	0	0	0	1	0	0	0	1	0	1	1
AC079466.1|LINC01711	1	0	1	0	0	0	0	0	0	0	0	0	0	0	0	0	0	0	0	0	0	0	1	0	0	0	0	0	1	0	1	0	0	1	0	0	0	0	0	0	1	1	0	0	0	1	0	1	0
AL162424.1|AC053503.3	0	0	0	0	1	0	0	0	0	0	0	0	1	0	1	0	0	0	0	0	0	1	0	1	0	1	0	1	0	1	0	0	1	0	0	1	1	0	1	0	1	1	0	0	1	0	0	1	1
AL162424.1|AC073365.1	1	1	1	1	1	1	1	1	1	1	1	0	1	1	1	1	1	1	1	0	1	0	0	0	1	1	0	1	0	1	0	0	1	0	1	1	1	0	1	1	0	0	1	0	1	0	0	1	1
AL162424.1|AC002401.4	0	1	0	1	1	1	1	1	0	1	1	0	1	1	1	1	1	1	0	1	1	1	0	0	0	1	0	1	0	1	0	0	0	0	1	0	0	0	0	0	1	1	1	0	0	0	0	0	0
AL162424.1|PGM5-AS1	0	0	0	0	0	0	0	0	0	0	0	0	0	0	0	0	0	0	0	1	0	0	0	0	0	1	0	1	0	1	0	0	1	0	0	1	1	1	1	0	0	1	1	0	1	0	0	1	1
AL162424.1|AC011503.2	1	1	0	0	1	1	1	1	1	1	1	1	1	1	1	1	1	1	1	1	1	0	0	0	1	1	0	1	0	0	0	0	1	0	0	0	1	0	1	1	0	0	0	0	0	0	0	0	0
AL162424.1|LINC02163	1	1	0	1	1	1	1	1	1	1	1	1	1	1	1	1	1	1	1	1	1	0	0	0	1	1	0	1	0	1	0	0	1	0	1	1	1	1	1	1	0	0	0	0	0	0	0	1	0
AL162424.1|AC007938.3	0	1	1	1	1	1	1	1	1	1	1	1	1	1	1	1	1	1	0	0	1	0	0	0	1	1	0	1	0	0	0	0	1	0	0	0	1	0	0	0	0	0	0	0	0	0	0	0	0
AL162424.1|MIR100HG	0	0	0	0	1	0	1	1	0	0	0	0	1	0	0	0	0	1	0	0	1	0	0	0	1	1	0	0	0	0	0	0	1	0	0	1	1	0	0	0	0	0	0	0	0	0	0	1	0
AL162424.1|AL161431.1	1	1	1	1	1	1	1	1	0	1	1	1	1	1	1	1	1	1	1	1	1	1	0	1	0	1	0	0	0	1	0	0	0	0	1	1	0	0	1	1	1	1	1	0	1	0	0	1	1
AL162424.1|AL161772.1	1	1	1	1	1	1	1	1	1	1	1	0	1	1	1	1	1	1	1	1	1	0	0	1	1	1	0	1	0	0	0	0	1	0	1	0	1	0	1	0	0	0	0	0	0	0	0	1	0
AL162424.1|AP000593.3	1	1	1	1	1	1	1	1	1	1	1	1	1	1	1	1	1	1	1	1	1	1	0	1	1	1	0	1	0	0	0	0	1	0	1	1	1	1	1	1	0	1	1	0	0	0	0	1	0
AL162424.1|AL513218.1	0	1	1	1	1	1	1	1	1	1	1	1	1	1	1	1	1	1	1	1	1	0	0	0	1	1	0	1	0	0	0	0	1	0	1	0	1	0	1	0	0	0	0	0	0	0	0	0	0
AL162424.1|LINC01711	1	1	1	1	1	1	1	1	1	1	1	1	1	1	1	1	1	1	1	1	1	0	0	0	1	1	0	0	0	0	0	0	1	0	0	1	0	0	0	1	1	1	0	0	0	0	0	1	1
AL162424.1|SCAT2	0	1	1	1	1	1	1	1	1	1	1	1	1	1	1	1	1	1	0	1	1	0	0	0	0	1	0	0	0	0	0	0	1	0	1	0	0	0	0	0	0	0	0	0	0	0	0	0	0
AL162424.1|NR4A1AS	0	1	0	1	1	1	0	1	0	0	1	0	1	1	0	0	0	1	0	0	1	0	0	1	1	0	0	1	0	0	0	0	1	0	1	0	1	1	1	1	0	0	0	0	0	0	0	1	0
AL162424.1|AC007128.1	1	1	1	1	1	1	1	1	1	1	1	1	1	1	1	1	1	1	1	1	1	0	0	1	1	1	0	1	0	0	0	0	1	0	1	1	1	1	1	1	0	0	0	0	0	0	0	1	0
AL162424.1|AP005432.2	0	1	0	0	1	1	1	1	1	1	1	0	1	1	0	1	1	1	0	0	1	0	0	1	0	1	0	1	0	0	0	0	1	0	1	0	1	0	1	0	0	0	0	0	0	0	0	0	0
AL162424.1|LINC02195	0	1	1	1	1	1	1	1	1	1	1	1	1	1	1	1	1	1	0	1	1	0	0	0	0	1	0	0	0	0	0	0	1	0	1	1	1	0	0	1	1	0	0	0	0	0	0	1	1
AL162424.1|AC005180.1	0	0	1	1	0	0	0	0	0	0	0	0	0	0	0	0	0	0	1	0	0	0	0	0	1	1	0	1	0	1	0	0	1	0	0	1	1	0	1	1	0	1	0	0	0	0	0	1	1
AL162424.1|TDRKH-AS1	1	1	1	1	1	1	1	1	1	1	1	1	1	1	1	1	1	1	1	0	1	0	0	1	1	1	0	1	0	0	0	0	1	0	1	1	0	0	1	0	0	0	0	0	0	0	0	0	0
AL162424.1|AC114488.1	0	1	1	1	1	1	1	1	1	1	1	0	1	1	1	1	1	1	1	1	1	0	0	1	1	1	0	1	0	0	0	0	1	0	1	0	0	0	1	0	1	0	0	0	0	0	0	0	0
AC053503.3|AC073365.1	1	1	1	1	1	1	1	1	1	1	1	0	1	1	1	1	1	1	1	1	1	0	0	0	1	0	0	1	0	0	0	0	0	0	1	0	0	0	1	1	0	0	1	0	0	0	0	0	0
AC053503.3|AC002401.4	0	1	0	1	1	1	1	1	0	1	1	0	1	1	1	1	1	1	1	1	1	0	0	0	0	0	0	0	0	0	0	0	0	0	1	0	0	0	0	0	0	0	1	0	0	0	0	0	0
AC053503.3|PGM5-AS1	0	0	0	0	0	0	0	0	0	0	0	0	0	0	0	0	0	0	0	1	0	0	0	0	0	1	0	1	0	0	1	0	1	0	1	0	0	1	1	0	0	0	1	0	0	0	0	0	0
AC053503.3|AC011503.2	1	1	0	1	1	1	1	1	1	1	1	1	1	1	1	1	1	1	1	1	1	0	0	0	1	0	0	1	0	0	0	0	0	0	1	0	0	0	0	1	0	0	0	0	0	0	0	0	0
AC053503.3|LINC02163	1	1	0	1	1	1	1	1	1	1	1	1	1	1	1	1	1	1	1	1	1	0	0	0	1	0	0	1	0	0	0	0	0	0	1	0	0	1	0	1	0	0	0	0	0	0	0	0	0
AC053503.3|AC007938.3	1	1	1	1	1	1	1	1	1	1	1	1	1	1	1	1	1	1	1	1	1	0	0	0	1	0	0	0	0	0	0	0	0	0	1	0	0	0	0	0	0	0	1	0	0	0	0	0	0
AC053503.3|MIR100HG	0	1	0	1	0	1	1	1	0	0	1	0	1	1	0	0	1	1	0	1	1	0	0	0	1	0	0	0	0	0	0	0	0	0	1	0	0	0	0	1	0	0	0	0	0	0	0	0	0
AC053503.3|AL161431.1	1	1	1	1	1	1	1	1	0	1	1	1	1	1	1	1	1	1	1	1	1	0	0	1	0	0	0	0	0	0	1	0	0	0	1	0	0	0	0	1	0	0	1	0	0	0	0	0	0
AC053503.3|AL161772.1	1	1	1	1	1	1	1	1	1	1	1	1	1	1	1	1	1	1	1	1	1	0	0	1	1	1	0	1	0	0	1	0	0	0	1	0	0	1	0	0	0	0	0	0	0	0	0	0	0
AC053503.3|AP000593.3	1	1	1	1	1	1	1	1	1	1	1	1	1	1	1	1	1	1	1	1	1	0	0	1	1	0	0	1	0	0	0	0	1	0	1	0	0	1	0	1	0	0	1	0	0	0	0	0	0
AC053503.3|AL513218.1	1	1	1	1	1	1	1	1	1	1	1	1	1	1	1	1	1	1	1	1	1	0	0	0	1	0	0	0	0	0	0	0	0	0	1	0	0	0	0	0	0	0	1	0	0	0	0	0	0
AC053503.3|LINC01711	1	1	1	1	1	1	1	1	1	1	1	1	1	1	1	1	1	1	1	1	1	0	0	0	1	0	0	0	0	0	1	1	1	0	1	0	0	0	0	1	0	0	1	0	0	0	0	0	0
AC053503.3|SCAT2	1	1	1	1	1	1	1	1	1	1	1	1	1	1	1	1	1	1	1	1	1	0	0	0	1	0	0	0	0	0	0	0	1	0	1	0	0	0	0	0	0	0	0	0	0	0	0	0	0
AC053503.3|NR4A1AS	0	1	0	1	1	1	0	1	0	0	1	0	1	1	0	0	1	1	0	1	1	0	0	1	1	0	0	1	0	0	0	0	1	0	1	0	0	1	1	1	0	0	0	0	0	0	0	0	0
AC053503.3|AC007128.1	1	1	1	1	1	1	1	1	1	1	1	1	1	1	1	1	1	1	1	1	1	0	0	1	1	0	0	1	0	0	0	0	1	0	1	0	0	1	0	1	0	0	1	0	0	0	0	0	0
AC053503.3|AP005432.2	1	1	0	1	1	1	1	1	1	1	1	0	1	1	0	1	1	1	0	1	1	0	0	1	0	1	0	1	0	0	0	0	1	0	1	0	0	0	0	0	0	0	0	0	0	0	0	0	0
AC053503.3|LINC02195	1	1	1	1	1	1	1	1	1	1	1	1	1	1	1	1	1	1	1	1	1	0	0	0	0	0	0	0	0	0	1	0	0	0	1	0	0	0	0	1	0	0	1	0	0	0	0	0	0
AC053503.3|AC005180.1	1	0	1	1	0	0	0	0	0	0	0	0	0	0	0	0	1	0	1	1	1	0	0	0	1	0	0	1	0	0	1	1	1	0	1	0	0	1	0	1	0	0	1	0	0	0	0	0	0
AC053503.3|TDRKH-AS1	1	1	1	1	1	1	1	1	1	1	1	1	1	1	1	1	1	1	1	1	1	0	0	0	1	1	0	1	0	0	0	0	1	0	1	0	0	1	0	0	0	0	1	0	0	0	0	0	0
AC053503.3|AC114488.1	1	1	1	1	1	1	1	1	1	1	1	1	1	1	1	1	1	1	1	1	1	0	0	1	1	1	0	1	0	0	0	0	1	0	1	0	0	0	0	0	0	0	0	0	0	0	0	0	0
AC073365.1|AC002401.4	0	0	0	0	1	1	0	0	0	0	0	1	0	0	0	0	0	1	0	1	0	1	0	1	0	1	0	0	0	0	1	1	0	0	0	0	0	0	0	0	1	1	0	0	0	0	0	0	0
AC073365.1|PGM5-AS1	0	0	0	0	0	0	0	0	0	0	0	0	0	0	0	0	0	0	0	1	0	1	0	1	0	1	0	0	0	0	1	1	1	0	0	0	1	1	0	0	1	1	0	1	0	0	0	0	1
AC073365.1|AC011503.2	0	0	0	0	1	1	0	0	0	1	0	1	0	0	0	0	0	0	0	1	0	1	0	1	0	0	0	0	0	0	1	1	1	0	0	0	0	1	0	0	1	0	0	1	0	0	0	0	0
AC073365.1|LINC02163	0	0	0	0	0	1	0	1	0	1	1	1	0	0	0	1	0	1	0	1	1	1	0	1	0	0	0	0	0	0	1	1	1	0	0	0	0	1	0	1	1	1	0	1	0	0	0	0	0
AC073365.1|MIR100HG	0	0	0	0	0	0	0	0	0	0	0	1	0	0	0	0	0	0	0	1	0	1	0	1	0	0	0	0	1	0	1	1	1	0	0	0	0	1	0	0	1	1	0	1	0	0	0	0	0
AC073365.1|AL161431.1	0	0	1	0	0	1	0	1	0	1	1	1	0	0	0	1	0	1	0	1	0	1	0	1	0	1	0	0	1	0	1	0	0	0	0	0	0	0	0	1	1	1	0	0	0	0	0	0	1
AC073365.1|AL161772.1	0	0	1	0	1	0	0	0	0	1	0	1	0	0	0	0	0	0	0	1	0	1	0	1	1	1	0	0	0	0	1	1	0	0	0	0	0	1	0	0	1	0	0	1	0	0	0	0	0
AC073365.1|AP000593.3	0	0	1	0	0	1	0	0	0	1	0	1	0	0	0	0	0	1	0	1	0	1	0	1	1	0	0	0	0	0	1	1	1	0	0	0	0	1	0	0	1	1	0	1	0	0	0	0	0
AC073365.1|AL513218.1	0	0	1	0	0	0	0	0	0	1	0	1	0	0	0	0	0	0	0	1	0	1	0	1	1	0	0	0	0	0	1	1	1	0	0	0	0	1	0	0	1	0	0	1	0	0	0	0	0
AC073365.1|LINC01711	0	0	1	0	1	0	0	0	0	1	0	1	0	0	0	0	0	0	0	1	0	1	0	1	1	0	0	0	1	0	1	1	1	0	0	0	0	0	0	1	1	1	0	1	0	0	0	0	0
AC073365.1|SCAT2	0	0	1	0	0	0	0	0	0	0	0	1	0	0	0	0	0	0	0	1	0	1	0	1	0	0	0	0	0	0	1	1	1	0	0	0	0	1	0	0	1	0	0	0	0	0	0	0	0
AC073365.1|NR4A1AS	0	0	0	0	0	0	0	0	0	0	0	0	0	0	0	0	0	0	0	1	0	1	0	1	0	0	0	0	0	0	1	1	1	0	0	0	0	1	0	0	1	1	0	1	0	0	0	0	0
AC073365.1|AC007128.1	0	0	1	0	0	1	0	1	0	1	0	1	0	0	0	0	0	1	0	1	0	1	0	1	0	1	0	0	0	0	1	1	1	0	0	0	0	1	0	0	1	1	0	1	0	0	0	0	0
AC073365.1|AP005432.2	0	0	0	0	1	1	0	0	0	0	0	1	0	0	0	0	0	0	0	1	0	1	0	1	0	1	0	0	0	0	1	0	1	0	0	0	0	1	0	0	1	0	0	0	0	0	0	0	0
AC073365.1|LINC02195	0	0	1	0	0	1	0	0	0	1	0	1	0	0	0	1	0	1	0	1	0	1	0	1	0	1	0	0	0	0	1	1	0	0	0	0	0	1	0	0	1	0	0	1	0	0	0	0	1
AC073365.1|AC005180.1	0	0	0	0	0	0	0	0	0	0	0	1	0	0	0	0	0	0	0	0	0	1	0	1	0	1	0	0	1	0	1	1	1	0	0	0	1	1	0	0	1	1	0	1	0	0	0	0	1
AC073365.1|TDRKH-AS1	0	0	1	0	1	0	0	0	0	1	0	1	0	0	0	0	0	0	0	1	0	1	0	1	0	1	0	0	0	0	1	1	1	0	0	0	0	1	0	0	1	1	0	0	0	0	0	0	0
AC073365.1|AC114488.1	0	0	1	0	0	0	0	0	0	0	0	1	0	0	0	0	0	0	0	1	0	1	0	1	0	1	0	0	0	0	1	1	1	0	0	0	0	1	0	0	1	0	0	0	0	0	0	0	0
AC002401.4|PGM5-AS1	0	0	0	0	0	0	0	0	0	0	0	0	0	0	0	0	0	0	0	0	0	0	1	1	1	1	1	1	1	1	1	1	1	1	0	1	1	1	1	1	0	1	0	1	1	1	1	1	1
AC002401.4|AC011503.2	1	0	1	0	0	0	0	1	1	1	0	1	0	1	1	0	1	0	1	0	0	0	1	0	1	0	0	1	0	0	1	1	1	0	0	1	1	1	1	1	0	0	0	1	1	0	1	0	0
AC002401.4|LINC02163	1	0	1	1	0	0	1	1	1	1	1	1	0	1	1	1	1	0	1	1	1	0	1	0	1	0	1	1	0	1	1	1	1	1	0	1	1	1	1	1	0	0	0	1	1	1	1	1	0
AC002401.4|AC007938.3	1	0	1	0	0	0	0	1	1	1	0	1	0	0	1	0	1	0	1	0	1	0	1	0	1	0	1	1	0	0	1	1	1	0	0	0	1	1	1	1	0	0	0	1	1	0	1	0	0
AC002401.4|MIR100HG	0	0	0	0	0	0	0	0	0	0	0	0	0	0	0	0	0	0	0	0	0	0	1	0	1	0	1	0	1	0	1	1	1	0	0	1	1	1	1	1	0	0	0	1	1	1	1	1	1
AC002401.4|AL161431.1	1	0	1	1	0	0	1	1	0	1	1	1	0	1	1	1	1	0	1	1	0	1	1	1	1	0	1	0	1	1	1	0	0	1	1	1	0	0	1	1	0	1	0	0	1	1	1	1	1
AC002401.4|AL161772.1	1	0	1	0	0	0	1	1	1	1	0	1	0	0	1	0	1	0	1	0	1	0	1	1	1	1	0	1	1	0	1	1	1	0	0	1	1	1	1	1	0	0	0	1	1	0	1	1	0
AC002401.4|AP000593.3	1	0	1	1	0	0	1	1	1	1	0	1	0	0	1	1	1	0	1	1	1	0	1	1	1	0	1	1	1	0	1	1	1	0	0	1	1	1	1	1	0	1	0	1	1	1	1	1	1
AC002401.4|AL513218.1	1	0	1	0	0	0	0	1	1	1	0	1	0	0	1	1	1	0	1	0	1	0	1	1	1	0	0	1	1	0	1	1	1	0	0	1	1	1	1	1	0	0	0	1	1	0	1	0	0
AC002401.4|LINC01711	1	0	1	1	0	0	1	1	1	1	0	1	0	0	1	1	1	0	1	0	1	0	1	0	1	0	1	0	1	0	1	1	1	1	0	1	1	0	1	1	0	1	0	1	1	1	1	1	1
AC002401.4|SCAT2	1	0	1	0	0	0	0	1	1	1	0	1	0	0	1	1	1	0	1	0	1	0	1	0	1	0	0	0	0	0	1	1	1	0	0	1	1	1	1	1	0	0	0	0	1	0	1	0	0
AC002401.4|NR4A1AS	0	0	0	0	0	0	0	0	0	0	0	0	0	0	0	0	0	0	0	0	0	0	1	1	1	0	1	1	1	0	1	1	1	0	0	1	1	1	1	1	0	0	0	1	1	1	1	1	0
AC002401.4|AC007128.1	1	0	1	1	0	0	1	1	1	1	1	1	0	1	1	1	1	0	1	1	1	0	1	1	1	0	1	1	1	0	1	1	1	1	0	1	1	1	1	1	0	0	0	1	1	1	1	1	0
AC002401.4|AP005432.2	1	0	0	0	0	0	0	1	1	1	0	0	0	0	0	0	1	0	0	0	1	0	1	1	1	1	0	1	0	0	1	0	1	0	0	0	1	1	1	1	0	0	0	1	1	0	1	0	0
AC002401.4|LINC02195	1	0	1	0	0	0	1	1	1	1	0	1	0	1	0	1	0	0	0	0	1	0	1	0	1	0	0	0	0	0	1	1	1	1	1	1	1	1	1	1	0	0	0	1	1	1	1	1	1
AC002401.4|AC005180.1	1	0	1	0	0	0	0	0	0	0	0	0	0	0	0	0	0	0	1	0	0	0	1	1	1	0	1	1	1	1	1	1	1	1	0	1	1	1	1	1	0	1	0	1	1	1	1	1	1
AC002401.4|TDRKH-AS1	1	0	1	0	0	0	1	1	1	1	0	1	0	1	1	1	1	0	1	0	1	0	1	1	1	1	0	1	1	0	1	1	1	0	0	1	1	1	1	1	0	0	0	1	1	0	1	1	0
AC002401.4|AC114488.1	1	0	1	0	0	0	0	1	1	1	0	1	0	0	1	0	1	0	1	0	1	0	1	1	1	1	0	1	1	0	0	1	1	0	0	0	1	1	1	1	0	0	0	1	1	0	1	0	0
PGM5-AS1|AC011503.2	1	1	1	1	1	1	1	1	1	1	1	1	1	1	1	1	1	1	1	0	1	0	0	0	1	0	0	0	0	0	0	0	0	0	0	0	0	0	0	1	1	0	0	1	0	0	0	0	0
PGM5-AS1|LINC02163	1	1	1	1	1	1	1	1	1	1	1	1	1	1	1	1	1	1	1	1	1	0	0	0	1	0	0	1	0	0	0	0	0	0	1	0	0	0	0	1	0	0	0	1	0	1	0	0	0
PGM5-AS1|AC007938.3	1	1	1	1	1	1	1	1	1	1	1	1	1	1	1	1	1	1	1	0	1	0	0	0	1	0	0	0	0	0	0	0	0	0	0	0	0	0	0	0	1	0	0	0	0	0	0	0	0
PGM5-AS1|MIR100HG	0	1	1	1	1	1	1	1	0	1	1	1	1	1	1	1	1	1	1	0	1	1	0	0	1	0	0	0	1	0	0	0	0	0	0	0	0	0	0	1	0	0	0	1	0	0	0	0	0
PGM5-AS1|AL161431.1	1	1	1	1	1	1	1	1	1	1	1	1	1	1	1	1	1	1	1	1	1	1	0	1	0	0	0	0	1	0	0	0	0	0	1	0	0	0	0	1	1	1	1	0	0	1	1	0	1
PGM5-AS1|AL161772.1	1	1	1	1	1	1	1	1	1	1	1	1	1	1	1	1	1	1	1	1	1	0	0	1	1	0	0	1	0	0	0	0	0	0	1	0	0	0	0	1	1	0	0	0	0	0	0	0	0
PGM5-AS1|AP000593.3	1	1	1	1	1	1	1	1	1	1	1	1	1	1	1	1	1	1	1	1	1	1	0	1	1	0	0	1	1	0	0	1	0	0	1	0	0	0	0	1	1	0	0	0	0	0	0	0	0
PGM5-AS1|AL513218.1	1	1	1	1	1	1	1	1	1	1	1	1	1	1	1	1	1	1	1	0	1	1	0	0	1	0	0	0	0	0	0	0	0	0	1	0	0	0	0	0	1	0	0	0	0	0	0	0	0
PGM5-AS1|LINC01711	1	1	1	1	1	1	1	1	1	1	1	1	1	1	1	1	1	1	1	1	1	1	0	0	1	0	0	0	1	0	0	1	0	0	1	0	0	0	0	1	1	0	0	0	0	1	0	0	0
PGM5-AS1|SCAT2	1	1	1	1	1	1	1	1	1	1	1	1	1	1	1	1	1	1	1	0	1	0	0	0	1	0	0	0	0	0	0	0	0	0	1	0	0	0	0	0	0	0	0	0	0	0	0	0	0
PGM5-AS1|NR4A1AS	0	1	1	1	1	1	1	1	0	0	1	0	1	1	1	0	1	1	0	0	1	1	0	1	1	0	0	1	1	0	0	0	1	0	1	0	0	0	1	1	0	0	0	0	0	1	0	0	0
PGM5-AS1|AC007128.1	1	1	1	1	1	1	1	1	1	1	1	1	1	1	1	1	1	1	1	1	1	1	0	1	1	0	0	1	0	0	0	1	0	0	1	0	0	0	0	1	1	0	0	1	0	1	1	0	0
PGM5-AS1|LINC02195	1	1	1	1	1	1	1	1	1	1	1	1	1	1	1	1	1	1	1	0	1	0	0	0	0	0	0	0	0	0	0	0	0	0	1	0	0	0	0	1	1	0	0	1	0	0	1	0	1
PGM5-AS1|AC005180.1	1	0	1	1	1	1	1	1	1	1	1	1	0	1	1	1	1	1	1	0	1	1	0	0	1	0	0	0	1	0	0	1	0	0	0	0	0	0	0	1	1	0	0	0	0	1	0	0	0
PGM5-AS1|TDRKH-AS1	1	1	1	1	1	1	1	1	1	1	1	1	1	1	1	1	1	1	1	0	1	1	0	1	1	0	0	0	1	0	0	0	0	0	1	0	0	0	0	0	1	0	0	0	0	0	0	0	0
PGM5-AS1|AC114488.1	1	1	1	1	1	1	1	1	1	1	1	1	1	1	1	1	1	1	1	0	1	1	0	1	1	0	0	1	0	0	0	0	0	0	1	0	0	0	0	0	1	0	0	0	0	0	0	0	0
AC011503.2|LINC02163	1	1	1	1	0	0	1	1	1	0	1	0	1	1	1	1	1	1	0	1	1	1	0	0	1	1	1	1	1	1	1	0	1	1	1	1	1	1	0	1	0	1	1	1	1	1	1	1	0
AC011503.2|AC007938.3	0	0	1	1	0	0	0	0	1	0	0	1	0	0	1	1	1	0	0	0	1	1	0	0	1	0	1	0	1	1	0	1	0	1	0	0	1	1	0	0	0	1	1	0	1	1	1	0	0
AC011503.2|MIR100HG	0	0	0	0	0	0	0	0	0	0	0	0	0	0	0	0	0	0	0	0	0	1	1	0	0	0	1	0	1	1	1	1	1	1	0	1	1	1	0	0	0	1	1	0	1	1	1	1	1
AC011503.2|AL161431.1	1	1	1	1	0	0	1	1	0	1	1	1	1	1	1	1	1	1	1	1	0	1	1	1	0	1	1	0	1	1	1	0	0	1	1	1	0	0	0	1	1	1	1	0	1	1	1	1	1
AC011503.2|AL161772.1	0	0	1	1	1	0	1	1	1	1	0	0	1	0	1	1	1	0	1	1	1	1	1	1	1	1	0	1	1	0	1	1	0	0	1	1	1	1	0	0	1	1	1	0	1	1	1	1	1
AC011503.2|AL513218.1	0	1	1	1	0	0	0	0	1	0	0	1	1	0	1	1	1	1	1	0	1	1	0	1	1	1	1	0	1	1	1	1	1	1	1	1	1	1	0	0	1	1	1	0	1	1	1	0	1
AC011503.2|SCAT2	0	0	1	1	0	0	1	0	1	0	0	1	1	0	1	1	0	0	0	0	1	0	1	0	0	0	1	0	1	1	1	1	1	1	1	1	0	1	0	0	0	1	1	0	1	0	0	0	0
AC011503.2|NR4A1AS	0	0	0	1	0	0	0	0	0	0	0	0	0	0	0	0	0	0	0	0	0	1	1	1	1	0	1	1	1	1	1	1	1	1	1	0	1	1	1	0	0	1	1	0	1	1	1	1	1
AC011503.2|AP005432.2	0	0	0	0	0	0	1	1	1	0	0	0	1	0	0	0	0	0	0	0	1	0	1	1	0	1	0	1	1	1	1	0	1	0	1	0	0	1	0	0	1	0	0	0	1	0	1	0	1
AC011503.2|LINC02195	0	0	1	1	0	0	1	0	1	1	0	1	1	1	0	1	0	1	0	1	1	1	1	0	0	1	1	0	1	0	1	1	0	1	1	1	1	1	0	1	1	1	1	1	1	1	1	1	1
AC011503.2|AC005180.1	0	0	1	1	0	0	0	0	0	0	0	0	0	0	0	0	0	0	1	0	0	1	1	1	0	1	1	1	1	1	1	1	1	1	0	1	1	1	0	0	1	1	1	0	1	1	1	1	1
AC011503.2|TDRKH-AS1	0	0	1	1	0	0	1	1	1	1	0	0	1	1	1	1	1	1	0	0	1	1	1	1	1	1	0	1	1	1	1	1	1	1	1	1	0	1	0	0	0	1	1	0	1	1	1	1	1
AC011503.2|AC114488.1	0	0	1	1	0	0	0	0	1	0	0	0	0	0	0	0	1	0	1	1	1	1	0	1	1	1	0	1	1	0	0	1	1	0	1	0	0	1	0	0	1	1	0	0	1	1	1	1	0
LINC02163|AC007938.3	0	0	1	0	1	0	0	0	0	0	0	1	0	0	0	0	0	0	0	0	0	0	0	1	1	0	0	0	0	0	0	1	0	0	0	0	0	0	0	0	1	0	1	0	0	0	0	0	1
LINC02163|MIR100HG	0	0	0	0	0	0	0	0	0	0	0	0	0	0	0	0	0	0	0	0	0	1	1	1	0	0	1	0	1	0	1	1	0	0	0	0	0	0	0	0	1	1	1	0	1	0	1	0	1
LINC02163|AL161431.1	0	0	1	0	1	0	0	0	0	1	0	1	0	0	1	0	0	0	1	0	0	1	1	1	0	1	1	0	1	0	1	0	0	0	1	0	0	0	0	0	1	1	1	0	1	0	1	0	1
LINC02163|AL161772.1	0	0	1	0	1	0	0	0	0	1	0	0	0	0	0	0	0	0	1	0	0	0	1	1	1	1	0	0	1	0	1	1	0	0	1	0	0	0	0	0	1	0	1	0	1	0	1	0	1
LINC02163|AP000593.3	0	0	1	0	1	0	0	0	0	1	0	1	0	0	0	0	0	0	1	0	0	1	1	1	1	0	0	0	1	0	1	1	1	0	1	0	0	0	0	0	1	1	1	0	1	0	1	0	1
LINC02163|AL513218.1	0	0	1	0	1	0	0	0	0	1	0	1	0	0	0	0	0	0	1	0	0	1	0	1	1	1	0	0	1	0	0	1	1	0	0	0	0	0	1	0	1	0	1	0	1	0	0	0	1
LINC02163|LINC01711	0	0	1	0	1	0	0	0	0	1	0	1	0	0	1	0	0	0	1	0	0	1	1	0	1	0	1	0	1	0	1	1	1	1	0	0	0	0	0	0	1	1	1	0	1	0	0	0	1
LINC02163|SCAT2	0	0	1	0	1	0	0	0	0	0	0	1	0	0	0	0	0	0	0	0	0	0	1	1	0	0	0	0	0	0	0	1	1	0	1	0	0	0	0	0	1	0	1	0	1	0	0	0	0
LINC02163|NR4A1AS	0	0	0	0	1	0	0	0	0	0	0	0	0	0	0	0	0	0	0	0	0	1	1	1	0	0	0	0	1	0	0	1	1	0	0	0	1	0	1	0	1	1	0	0	1	0	0	0	1
LINC02163|AC007128.1	0	0	1	0	1	0	0	0	0	1	0	1	0	0	0	0	0	0	1	0	0	1	1	1	0	1	0	0	1	0	0	1	1	1	0	0	0	0	0	0	1	1	1	0	1	0	1	0	1
LINC02163|AP005432.2	0	0	0	0	1	0	0	0	0	0	0	0	0	0	0	0	0	0	0	0	0	0	1	1	0	1	0	0	0	0	1	0	1	0	0	0	0	0	0	0	1	0	0	0	0	0	1	0	1
LINC02163|LINC02195	0	0	1	0	1	0	0	0	0	1	0	1	0	0	0	0	0	0	0	0	0	0	1	1	0	1	0	0	0	0	1	1	0	0	1	0	0	0	0	0	1	0	1	0	1	0	1	0	1
LINC02163|AC005180.1	0	0	1	0	0	0	0	0	0	0	0	0	0	0	0	0	0	0	1	0	0	1	1	1	0	1	1	0	1	0	1	1	1	0	0	0	1	0	1	0	1	1	1	0	1	0	1	0	1
LINC02163|TDRKH-AS1	0	0	1	0	1	0	0	0	0	1	0	1	0	0	0	0	0	0	1	0	0	1	1	1	1	1	0	0	1	0	1	1	1	0	1	0	0	0	0	0	1	1	1	0	1	0	1	0	1
LINC02163|AC114488.1	0	0	1	0	1	0	0	0	0	0	0	0	0	0	0	0	0	0	1	0	0	1	0	1	0	1	0	0	1	0	0	1	1	0	0	0	0	0	1	0	1	0	0	0	1	0	0	0	0
AC007938.3|MIR100HG	0	0	0	0	0	0	0	0	0	0	0	0	0	0	0	0	0	0	0	0	0	1	1	1	0	0	1	0	1	1	1	1	1	1	0	1	1	1	1	1	0	1	0	1	1	1	1	1	1
AC007938.3|AL161431.1	1	1	1	1	1	1	1	1	0	1	1	1	1	1	1	1	1	1	1	1	0	1	1	1	0	1	1	0	1	1	1	0	0	1	1	1	0	0	1	1	1	1	1	0	1	1	1	1	1
AC007938.3|AL161772.1	1	1	0	0	1	1	1	1	1	1	1	0	1	1	1	1	0	1	1	1	1	1	1	1	1	1	0	1	1	0	1	0	1	0	1	1	1	1	1	1	1	0	0	1	1	0	1	1	1
AC007938.3|AL513218.1	0	1	1	1	1	1	1	1	1	1	1	1	1	1	1	1	1	1	1	1	0	1	1	1	1	1	0	0	1	1	1	1	1	1	1	1	1	1	1	0	1	0	1	1	1	0	1	1	1
AC007938.3|SCAT2	0	1	1	1	1	1	1	1	1	0	1	1	1	0	1	1	0	0	0	1	1	0	1	1	0	0	0	0	0	1	1	0	1	1	1	1	0	1	1	0	0	0	0	0	1	0	0	1	0
AC007938.3|NR4A1AS	0	0	0	0	0	0	0	0	0	0	0	0	0	0	0	0	0	0	0	1	0	1	1	1	0	0	0	1	1	1	1	0	1	1	1	1	1	1	1	1	0	1	0	1	1	1	1	1	1
AC007938.3|AC007128.1	1	1	1	1	0	1	1	1	1	1	1	1	1	1	1	1	1	1	1	1	1	1	1	1	0	1	1	1	1	1	1	1	1	1	1	1	1	1	1	1	1	1	1	1	1	1	1	1	1
AC007938.3|AP005432.2	0	1	0	0	1	1	1	1	1	0	1	0	1	0	0	0	0	0	0	1	1	0	1	1	0	1	0	1	0	1	1	0	1	0	1	0	0	0	1	0	1	0	0	0	1	0	1	0	1
AC007938.3|LINC02195	0	1	1	1	1	1	1	1	1	1	1	1	1	1	0	1	0	1	0	1	1	0	1	1	0	1	0	0	0	0	1	1	1	1	1	1	1	1	0	1	1	1	1	1	1	1	1	1	1
AC007938.3|AC005180.1	0	0	0	0	0	0	0	0	0	0	0	0	0	0	0	0	0	0	1	0	0	1	1	1	0	1	1	1	1	1	1	1	1	1	0	1	1	1	1	1	1	1	1	1	1	1	1	1	1
AC007938.3|TDRKH-AS1	1	1	1	1	1	1	1	1	1	1	0	0	1	1	1	1	1	1	1	1	1	1	1	1	0	1	0	1	1	1	1	0	1	1	1	1	0	1	1	0	1	1	1	0	1	1	1	1	1
AC007938.3|AC114488.1	0	0	1	1	1	0	1	1	1	0	0	0	1	0	0	0	1	0	1	1	1	1	1	1	0	1	0	1	1	0	0	0	1	0	1	0	0	0	1	0	1	0	0	0	1	0	1	1	0
MIR100HG|AL161431.1	1	1	1	1	1	1	1	1	1	1	1	1	1	1	1	1	1	1	1	1	1	1	1	1	0	1	0	0	1	1	1	0	0	1	1	0	0	0	1	1	1	1	1	0	1	1	1	1	1
MIR100HG|AL161772.1	1	1	1	1	1	1	1	1	1	1	1	1	1	1	1	1	1	1	1	1	1	0	0	1	1	1	0	1	0	0	1	0	0	0	1	0	0	1	1	0	1	0	0	0	0	0	0	1	0
MIR100HG|AP000593.3	1	1	1	1	1	1	1	1	1	1	1	1	1	1	1	1	1	1	1	1	1	1	0	1	1	1	0	1	0	1	1	1	1	1	1	1	0	1	1	1	1	1	1	0	1	1	1	1	1
MIR100HG|AL513218.1	1	1	1	1	1	1	1	1	1	1	1	1	1	1	1	1	1	1	1	1	1	0	0	1	1	1	0	1	0	1	0	0	1	0	1	0	0	0	1	0	1	0	1	0	1	0	0	0	0
MIR100HG|SCAT2	1	1	1	1	1	1	1	1	1	1	1	1	1	1	1	1	1	1	1	1	1	0	0	1	0	0	0	0	0	0	0	0	1	0	1	0	0	0	0	0	1	0	1	0	1	0	0	0	0
MIR100HG|NR4A1AS	1	1	0	1	1	1	0	1	0	0	1	0	1	1	1	0	1	1	0	1	1	1	0	1	1	0	0	1	0	1	0	0	1	1	1	0	1	1	1	1	0	0	0	0	1	1	0	0	0
MIR100HG|AC007128.1	1	1	1	1	1	1	1	1	1	1	1	1	1	1	1	1	1	1	1	1	1	1	0	1	1	1	0	1	0	0	0	1	1	1	1	1	0	1	1	1	1	0	1	1	1	1	1	1	0
MIR100HG|AP005432.2	1	1	1	1	1	1	1	1	1	1	1	1	1	1	0	1	1	1	1	1	1	0	0	1	0	1	0	1	0	1	0	0	1	0	1	0	0	0	1	0	1	0	0	0	0	0	0	0	0
MIR100HG|LINC02195	1	1	1	1	1	1	1	1	1	1	1	1	1	1	1	1	1	1	1	1	1	0	0	1	0	1	0	0	0	0	1	0	0	1	1	1	0	0	0	1	1	0	1	1	1	0	1	1	1
MIR100HG|AC005180.1	1	0	1	1	0	0	0	0	1	1	0	1	0	0	0	0	1	0	1	0	0	1	1	1	1	1	1	1	1	1	1	1	1	1	1	1	1	1	1	1	1	1	1	0	1	1	1	1	1
MIR100HG|TDRKH-AS1	1	1	1	1	1	1	1	1	1	1	1	1	1	1	1	1	1	1	1	1	1	0	0	1	1	1	0	1	0	0	1	0	1	0	1	0	0	1	1	0	1	0	1	0	1	0	0	0	0
MIR100HG|AC114488.1	1	1	1	1	1	1	1	1	1	1	1	1	1	1	1	1	1	1	1	1	1	0	0	1	1	1	0	1	0	0	0	0	1	0	1	0	0	0	1	0	1	0	0	0	1	0	0	0	0
AL161431.1|AL161772.1	0	0	0	0	1	0	0	0	1	0	0	0	0	0	0	0	0	0	0	0	1	0	0	0	1	1	0	1	0	0	1	1	1	0	0	0	1	1	0	0	0	0	0	1	0	0	0	0	0
AL161431.1|AP000593.3	0	1	0	0	0	0	0	0	1	0	0	0	0	0	0	0	0	0	0	1	1	0	0	0	1	0	0	1	0	0	0	1	1	0	0	1	1	1	0	0	0	0	0	1	0	0	0	0	0
AL161431.1|AL513218.1	0	1	0	0	0	0	0	0	1	0	0	0	0	0	0	0	0	0	0	0	1	0	0	0	1	0	0	1	0	0	0	1	1	0	0	0	1	1	1	0	0	0	0	1	0	0	0	0	0
AL161431.1|LINC01711	1	0	1	0	1	0	0	0	1	0	0	0	0	0	1	0	1	0	0	0	1	0	0	0	1	0	1	1	1	0	1	1	1	1	0	1	1	1	0	0	1	0	0	1	0	1	0	0	0
AL161431.1|SCAT2	0	0	0	0	1	0	0	0	1	0	0	0	0	0	0	0	0	0	0	0	1	0	0	0	1	0	0	1	0	0	0	1	1	0	0	0	1	1	0	0	0	0	0	1	0	0	0	0	0
AL161431.1|NR4A1AS	0	0	0	0	0	0	0	0	0	0	0	0	0	0	0	0	0	0	0	0	1	0	0	1	1	0	0	1	0	0	0	1	1	0	0	0	1	1	1	0	0	0	0	1	0	0	0	0	0
AL161431.1|AC007128.1	1	1	0	0	0	0	0	0	1	0	0	0	0	0	0	0	1	0	0	0	1	0	0	0	1	0	0	1	0	0	0	1	1	1	0	1	1	1	0	0	0	0	0	1	0	0	0	1	0
AL161431.1|AP005432.2	0	0	0	0	1	0	0	0	1	0	0	0	0	0	0	0	0	0	0	0	1	0	0	1	1	1	0	1	0	0	0	0	1	0	0	0	1	1	1	0	0	0	0	1	0	0	0	0	0
AL161431.1|LINC02195	0	0	1	0	0	0	0	0	1	0	0	0	0	0	0	1	0	0	0	0	1	0	0	0	1	1	0	1	0	0	1	1	1	0	1	1	1	1	0	0	0	0	0	1	0	0	1	1	1
AL161431.1|AC005180.1	0	0	0	0	0	0	0	0	0	0	0	0	0	0	0	0	0	0	0	0	0	0	1	0	1	0	1	1	1	0	1	1	1	0	0	1	1	1	1	0	0	0	0	1	0	0	0	0	0
AL161431.1|TDRKH-AS1	0	0	0	0	1	0	0	0	1	0	0	0	0	0	0	0	0	0	0	0	1	0	0	0	1	1	0	1	0	0	0	1	1	0	0	0	1	1	0	0	0	0	0	1	0	0	0	0	0
AL161431.1|AC114488.1	0	0	0	0	1	0	0	0	1	0	0	0	0	0	0	0	0	0	0	0	1	0	0	1	1	1	0	1	0	0	0	1	1	0	0	0	1	1	1	0	0	0	0	1	0	0	0	0	0
AL161772.1|AP000593.3	0	1	1	1	0	1	0	0	1	1	1	1	1	0	1	1	1	1	1	1	1	1	1	0	1	0	1	0	1	1	0	1	1	1	0	1	1	1	1	1	1	1	1	0	1	1	1	0	1
AL161772.1|AL513218.1	0	1	1	1	0	0	0	0	1	0	0	1	1	0	1	1	1	1	0	0	0	1	0	0	0	0	1	0	0	1	0	1	1	1	0	0	0	0	1	0	1	1	1	0	1	0	0	0	0
AL161772.1|LINC01711	1	0	1	1	1	1	1	0	1	1	1	1	1	1	1	1	1	0	0	1	1	1	1	0	1	0	1	0	1	1	1	1	1	1	0	1	0	0	0	1	1	1	1	1	1	1	0	1	1
AL161772.1|SCAT2	0	1	1	1	0	0	0	0	0	0	0	1	1	0	0	1	0	0	0	0	1	0	1	0	0	0	1	0	0	1	0	0	1	1	0	0	0	0	0	0	0	1	1	0	1	0	0	0	0
AL161772.1|NR4A1AS	0	0	0	0	0	0	0	0	0	0	0	0	0	0	0	0	0	0	0	0	0	1	1	1	0	0	1	0	1	1	0	0	1	1	0	0	1	1	1	1	0	1	0	0	1	1	0	0	0
AL161772.1|AC007128.1	1	1	1	1	0	1	1	1	1	0	1	1	1	1	1	1	1	1	0	1	1	1	1	0	0	0	1	1	0	1	0	1	1	1	0	1	0	1	1	1	0	1	1	1	1	1	1	1	1
AL161772.1|AP005432.2	0	0	0	0	0	1	0	0	1	0	0	0	0	0	0	0	0	0	0	0	1	0	1	1	0	0	0	0	0	1	0	0	1	0	0	0	0	0	1	0	1	0	0	0	0	0	1	0	1
AL161772.1|LINC02195	0	0	1	1	0	1	1	0	0	1	0	1	1	1	0	1	0	1	0	0	1	0	1	0	0	0	1	0	0	0	0	1	0	1	1	1	1	0	0	1	1	1	1	1	1	1	1	1	1
AL161772.1|AC005180.1	0	0	0	0	0	0	0	0	0	0	0	0	0	0	0	0	0	0	1	0	0	1	1	0	0	0	1	0	1	1	1	1	1	1	0	1	1	1	1	1	1	1	1	1	1	1	1	0	1
AL161772.1|TDRKH-AS1	1	0	1	1	0	0	0	0	1	1	0	1	1	1	1	1	1	1	0	0	1	1	1	0	0	0	0	0	1	1	0	0	1	1	1	1	0	1	1	0	0	1	1	0	1	1	1	0	1
AL161772.1|AC114488.1	0	0	1	1	0	0	0	0	1	0	0	0	0	0	0	0	1	0	0	0	1	1	0	1	0	1	1	0	0	1	0	0	1	0	0	0	0	0	1	0	1	1	0	0	1	0	0	0	0
AP000593.3|LINC01711	1	0	1	1	1	0	1	0	0	0	0	1	0	1	1	1	1	0	0	0	0	0	1	0	1	0	1	0	1	0	1	1	1	1	0	1	0	0	0	1	1	0	0	1	0	1	0	1	1
AP000593.3|NR4A1AS	0	0	0	0	0	0	0	0	0	0	0	0	0	0	0	0	0	0	0	0	0	0	0	1	0	0	1	1	0	0	0	0	1	0	0	0	1	1	1	0	0	0	0	1	0	1	0	0	0
AP000593.3|AC007128.1	1	0	0	1	0	0	1	1	0	0	1	0	0	1	1	1	1	0	0	0	0	0	0	1	0	1	1	1	0	0	0	0	0	1	0	1	0	1	1	1	0	0	0	1	0	1	1	1	0
AP000593.3|LINC02195	0	0	1	0	0	0	1	0	0	0	0	0	0	1	0	1	0	0	0	0	0	0	0	0	0	1	0	0	0	0	1	0	0	1	1	1	0	0	0	0	1	0	0	1	0	0	1	1	1
AP000593.3|AC005180.1	0	0	0	0	0	0	0	0	0	0	0	0	0	0	0	0	0	0	1	0	0	0	1	0	0	1	1	0	1	1	1	1	1	1	0	1	1	0	1	0	1	0	0	1	1	1	1	1	1
AP000593.3|TDRKH-AS1	1	0	0	0	1	0	0	1	0	0	0	0	0	1	1	1	0	0	0	0	0	0	0	0	0	1	0	0	0	0	1	0	1	0	1	0	0	0	0	0	0	0	0	0	0	0	0	0	0
AL513218.1|LINC01711	1	0	1	1	1	1	1	1	1	1	1	1	0	1	1	1	1	0	1	1	1	0	1	0	1	0	1	0	1	0	1	1	1	1	0	1	0	0	0	1	1	1	1	1	1	1	1	1	1
AL513218.1|SCAT2	1	0	1	1	1	1	1	1	0	0	0	1	0	0	0	0	0	0	0	0	1	0	1	0	0	0	0	0	0	0	1	0	1	1	1	1	0	1	0	0	0	0	0	0	0	0	0	0	0
AL513218.1|NR4A1AS	0	0	0	0	0	0	0	0	0	0	0	0	0	0	0	0	0	0	0	0	0	1	1	1	0	0	1	1	1	0	0	0	1	1	0	0	1	1	1	1	0	1	0	1	1	1	1	1	1
AL513218.1|AC007128.1	1	0	0	1	0	1	1	1	1	0	1	1	0	1	1	0	1	1	1	1	1	1	1	1	0	1	1	1	0	0	0	1	1	1	1	1	1	1	0	1	0	1	0	1	1	1	1	1	1
AL513218.1|AP005432.2	1	0	0	0	1	1	1	1	1	0	0	0	0	0	0	0	0	0	0	0	1	0	1	1	0	1	0	1	0	1	1	0	1	0	0	0	0	0	0	0	1	0	0	0	0	0	1	0	1
AL513218.1|LINC02195	1	0	1	0	0	1	1	1	0	1	0	1	0	1	0	1	0	1	0	1	1	0	1	0	0	1	0	0	0	0	1	1	0	1	1	1	1	1	0	1	1	1	0	1	1	1	1	1	1
AL513218.1|AC005180.1	0	0	0	0	0	0	0	0	0	0	0	0	0	0	0	0	0	0	1	0	0	1	1	1	0	1	1	1	1	1	1	1	1	1	0	1	1	1	0	1	1	1	0	1	1	1	1	1	1
AL513218.1|TDRKH-AS1	1	0	0	0	1	1	1	1	1	1	0	0	0	1	1	0	1	1	0	0	1	0	1	1	0	1	0	1	1	0	1	0	1	1	1	1	0	1	0	0	0	1	1	0	1	1	1	1	1
AL513218.1|AC114488.1	0	0	0	1	1	0	0	1	0	0	0	0	0	0	0	0	1	0	1	1	1	0	1	1	0	1	0	1	0	0	0	0	1	0	0	0	0	0	1	0	1	0	0	0	1	0	1	1	0
LINC01711|NR4A1AS	0	0	0	0	0	0	0	0	0	0	0	0	0	0	0	0	0	0	0	0	0	1	0	1	0	0	0	1	0	1	0	0	1	0	1	0	1	1	1	0	0	0	0	0	1	0	0	0	0
LINC01711|AC007128.1	0	1	0	0	0	1	1	1	0	0	1	0	1	1	0	0	0	1	1	1	0	1	0	1	0	1	0	1	0	0	0	0	0	1	1	0	1	1	1	0	0	0	0	1	1	0	1	1	0
LINC01711|AP005432.2	0	1	0	0	0	1	0	1	0	0	0	0	0	0	0	0	0	0	0	0	0	0	0	1	0	1	0	1	0	1	0	0	1	0	1	0	1	1	1	0	0	0	0	0	0	0	1	0	0
LINC01711|LINC02195	0	1	0	0	0	1	0	0	0	1	0	0	1	1	0	1	0	1	0	0	0	0	0	1	0	1	0	0	0	0	0	0	0	0	1	0	1	1	0	0	0	0	0	1	1	0	1	1	1
LINC01711|AC005180.1	0	0	0	0	0	0	0	0	0	0	0	0	0	0	0	0	0	0	1	0	0	1	1	1	0	1	0	1	0	1	0	1	1	0	0	1	1	1	1	0	0	1	0	1	1	0	1	0	1
LINC01711|TDRKH-AS1	0	1	0	0	0	0	0	1	0	0	0	0	1	1	0	0	0	1	0	0	0	0	0	1	0	1	0	1	0	0	0	0	1	0	1	0	1	1	1	0	0	0	1	0	1	0	1	0	0
LINC01711|AC114488.1	0	0	0	0	0	0	0	0	0	0	0	0	0	0	0	0	0	0	1	0	1	0	0	1	0	1	0	1	0	0	0	0	1	0	1	0	1	1	1	0	0	0	0	0	1	0	0	0	0
SCAT2|NR4A1AS	0	0	0	0	0	0	0	0	0	0	0	0	0	0	0	0	0	0	0	0	0	1	1	1	1	0	1	1	1	1	0	1	1	1	0	0	1	1	1	1	0	1	0	1	1	1	1	1	1
SCAT2|AC007128.1	1	1	0	1	0	1	1	1	1	1	1	0	1	1	1	1	1	1	1	1	0	1	1	1	1	1	1	1	1	1	0	1	0	1	0	1	1	1	1	1	1	1	1	1	1	1	1	1	1
SCAT2|AP005432.2	0	0	0	0	1	1	0	1	1	0	0	0	0	0	0	0	1	0	0	0	0	0	1	1	0	1	0	1	0	1	1	0	1	0	0	0	1	0	1	1	1	0	0	1	0	0	1	0	1
SCAT2|LINC02195	1	0	1	0	0	1	1	1	0	1	0	0	1	1	0	1	0	1	0	1	0	1	1	1	0	1	1	0	1	0	1	1	0	1	1	1	1	1	0	1	1	1	1	1	1	1	1	1	1
SCAT2|AC005180.1	0	0	0	0	0	0	0	0	0	0	0	0	0	0	0	0	0	0	1	0	0	1	1	1	1	1	1	1	1	1	1	1	1	1	0	1	1	1	1	1	1	1	1	1	1	1	1	1	1
SCAT2|AC114488.1	0	0	0	0	1	0	0	0	1	1	0	0	0	0	0	0	1	0	1	1	1	1	0	1	1	1	0	1	1	0	0	0	1	0	0	0	0	0	1	1	1	0	0	1	1	1	1	1	1
NR4A1AS|AC007128.1	1	1	1	1	1	1	1	1	1	1	1	1	1	1	1	1	1	1	1	1	1	0	0	0	1	1	1	1	0	0	0	1	0	1	1	1	0	1	0	1	1	0	1	1	0	0	1	1	1
NR4A1AS|AP005432.2	1	1	1	0	1	1	1	1	1	1	1	1	1	1	0	1	1	1	1	0	1	0	1	0	0	1	0	0	0	1	1	0	0	0	1	0	0	0	0	0	1	0	0	0	0	0	1	0	1
NR4A1AS|LINC02195	1	1	1	1	1	1	1	1	1	1	1	1	1	1	1	1	1	1	1	1	1	0	1	0	0	1	0	0	0	0	1	1	0	1	1	1	0	0	0	1	1	0	1	1	0	0	1	1	1
NR4A1AS|AC005180.1	1	0	1	0	0	0	1	0	1	1	0	1	0	0	0	1	0	0	1	0	0	1	1	0	0	1	1	0	1	1	1	1	0	1	0	1	1	0	0	0	1	1	1	1	1	0	1	1	1
NR4A1AS|TDRKH-AS1	1	1	1	1	1	1	1	1	1	1	1	1	1	1	1	1	1	1	1	0	1	0	1	0	1	1	0	0	0	0	1	0	0	0	1	1	0	0	0	0	1	0	1	0	1	0	1	0	1
NR4A1AS|AC114488.1	1	1	1	1	1	1	1	1	1	1	1	1	1	1	1	1	1	1	1	1	1	0	0	0	1	1	0	0	0	0	0	0	0	0	1	0	0	0	0	0	1	0	0	0	1	0	1	0	0
AC007128.1|AP005432.2	0	0	0	0	1	0	0	0	0	0	0	0	0	0	0	0	0	0	0	0	1	0	1	1	0	1	0	0	0	1	1	0	1	0	0	0	0	0	1	0	1	0	0	0	0	0	0	0	1
AC007128.1|LINC02195	0	0	1	0	1	0	0	0	0	1	0	0	0	0	0	1	0	0	0	0	0	0	1	0	0	1	0	0	0	0	1	0	0	0	1	0	1	0	0	0	1	0	0	0	1	0	1	0	1
AC007128.1|AC005180.1	0	0	0	0	0	0	0	0	0	0	0	0	0	0	0	0	0	0	1	0	0	1	1	0	0	0	1	0	1	1	1	1	1	0	0	1	1	0	1	0	1	1	0	0	1	0	0	0	1
AC007128.1|TDRKH-AS1	0	0	0	0	1	0	0	0	0	1	0	0	0	0	1	0	0	0	0	0	1	0	1	0	1	1	0	0	1	0	1	0	1	0	1	0	0	0	0	0	1	0	1	0	1	0	0	0	0
AC007128.1|AC114488.1	0	0	1	0	1	0	0	0	0	0	0	0	0	0	0	0	0	0	0	0	1	0	0	1	0	1	0	0	1	0	0	0	1	0	0	0	0	0	1	0	1	0	0	0	1	0	0	0	0
AP005432.2|LINC02195	1	1	1	1	0	0	1	0	0	1	1	1	1	1	1	1	0	1	1	1	0	1	0	0	0	0	1	0	1	0	1	1	0	1	1	1	1	1	0	1	1	1	1	1	1	1	1	1	1
AP005432.2|AC005180.1	0	0	1	1	0	0	0	0	0	0	0	1	0	0	1	0	0	0	1	0	0	1	1	0	1	0	1	0	1	1	1	1	1	1	0	1	1	1	1	1	1	1	1	1	1	1	1	1	1
AP005432.2|TDRKH-AS1	1	1	1	1	0	0	1	0	0	1	0	1	1	1	1	1	1	1	1	0	0	1	0	0	1	0	1	0	1	0	1	1	0	1	1	1	0	1	0	1	0	1	1	0	1	1	0	1	0
AP005432.2|AC114488.1	0	0	1	1	0	0	0	0	0	1	0	1	0	0	1	1	1	0	1	1	1	1	0	0	1	1	1	1	1	0	0	1	1	1	1	0	0	1	1	1	1	1	1	0	1	1	0	1	0
LINC02195|AC005180.1	0	0	0	0	0	0	0	0	0	0	0	0	0	0	0	0	0	0	1	0	0	1	1	1	1	0	1	1	1	1	1	1	1	1	0	1	1	1	1	0	0	1	1	0	1	1	0	0	0
LINC02195|TDRKH-AS1	1	1	0	1	1	0	0	1	1	0	0	0	0	0	1	0	1	0	1	0	1	1	0	1	1	1	0	1	1	1	0	0	1	0	0	0	0	1	1	0	0	1	1	0	1	0	0	0	0
LINC02195|AC114488.1	0	0	0	1	1	0	0	0	1	0	0	0	0	0	1	0	1	0	1	1	1	1	0	1	1	1	0	1	1	1	0	0	1	0	0	0	0	0	1	0	1	0	0	0	1	0	0	0	0
AC005180.1|TDRKH-AS1	1	1	1	1	1	1	1	1	1	1	1	1	1	1	1	1	1	1	0	1	1	0	0	1	1	1	0	1	0	0	0	0	0	0	1	0	0	0	0	0	0	0	1	0	0	0	0	0	0
AC005180.1|AC114488.1	0	1	1	1	1	1	1	1	1	1	1	1	1	1	1	1	1	1	0	1	1	0	0	1	1	1	0	1	0	0	0	0	1	0	1	0	0	0	1	0	1	0	0	0	0	0	0	0	0
TDRKH-AS1|AC114488.1	0	0	1	1	0	0	0	0	0	0	0	0	0	0	0	0	1	0	1	1	1	0	0	1	0	1	1	1	0	0	0	1	1	0	0	0	0	0	1	1	1	0	0	1	0	0	0	0	0
[truncated: 380 more columns]
