# Supplementary material for: An immune-related lncRNA model for predicting prognosis, immune landscape and chemotherapeutic response in bladder cancer
Source: Sci Rep. 2022 Feb 25;12:3225. doi: 10.1038/s41598-022-07334-w (PMC8881497; doi:10.1038/s41598-022-07334-w)
Supplement: Supplementary file 4 — Supplementary Information 4. [file 41598_2022_7334_MOESM4_ESM.xlsx]

## Sheet: Sheet1
LncRNA pairs	HR	HR.95L	HR.95H	P-value
MAFG-DT|AC011503.2	2.1709	1.4063	3.3513	0.0005
MAFG-DT|SCAT2	3.1762	1.9057	5.2937	9.25e-06
MAFG-DT|AC114488.1	1.8381	1.2055	2.8025	0.0047
ACTA2-AS1|LINC01767	1.7512	1.2655	2.4234	0.0007
ACTA2-AS1|LINC01705	0.6586	0.4796	0.9043	0.0098
AL353708.3|MIR100HG	0.6415	0.4651	0.8848	0.0068
FENDRR|LINC01767	1.7691	1.2468	2.5104	0.0014
AC112721.2|LINC01767	1.6876	1.2284	2.3184	0.0012
AC112721.2|LINC02195	1.6839	1.1687	2.4263	0.0052
AC112721.2|TDRKH-AS1	1.7458	1.2425	2.453	0.0013
AC006270.1|MIR100HG	0.5957	0.4069	0.872	0.0077
AC005180.2|AL591848.2	1.7067	1.2386	2.3517	0.0011
LINC00460|PICSAR	1.6665	1.1949	2.3241	0.0026
AL359881.1|AC129926.1	0.633	0.4509	0.8887	0.0082
AP003071.4|LINC02195	1.6851	1.227	2.3144	0.0013
PICSAR|AL161431.1	0.6513	0.4724	0.8979	0.0087
AC134312.5|LINC01767	1.5444	1.1127	2.1436	0.0094
AC134312.5|AC010331.1	1.5763	1.1346	2.1899	0.0067
AC134312.5|SCAT2	1.817	1.2948	2.5497	0.0006
AC026369.2|AC010331.1	1.5782	1.143	2.1791	0.0056
AC026369.2|MIR100HG	0.5911	0.4211	0.8297	0.0024
AC026369.2|SCAT2	1.7153	1.2011	2.4496	0.003
AL591806.1|AL161431.1	0.6519	0.472	0.9004	0.0094
AP001107.5|LINC01767	1.5468	1.1259	2.1249	0.0071
AC092171.4|AF127577.3	0.5907	0.4253	0.8204	0.0017
AC092171.4|MIR100HG	0.5595	0.4069	0.7693	0.0004
LINC01767|LINC01705	0.581	0.4224	0.7989	0.0008
LINC01767|ZNF710-AS1	0.5396	0.362	0.8044	0.0025
LINC01767|MBNL1-AS1	0.613	0.4388	0.8563	0.0041
LINC01767|LINC01615	0.5847	0.4123	0.8292	0.0026
LINC01767|U62317.1	0.5831	0.3919	0.8675	0.0078
LINC01767|LINC01614	0.5849	0.4143	0.8256	0.0023
LINC01767|AL355916.1	0.5545	0.4036	0.7618	0.0003
LINC01767|LINC02544	0.5537	0.3983	0.7698	0.0004
LINC01767|MIR100HG	0.582	0.411	0.8242	0.0023
LINC01767|AL161431.1	0.6255	0.4552	0.8596	0.0038
LINC01767|AP000593.3	0.6184	0.4506	0.8486	0.0029
LINC01767|LINC01711	0.5652	0.4113	0.7768	0.0004
LINC01767|AC005180.1	0.6346	0.4621	0.8716	0.005
AC112721.1|LINC02154	1.6769	1.2184	2.3079	0.0015
AC010331.1|LINC01705	0.6481	0.4675	0.8986	0.0093
AC010331.1|AL355916.1	0.5214	0.3667	0.7414	0.0003
AC010331.1|AF127577.3	0.5626	0.4042	0.783	0.0007
AC010331.1|AC073365.1	0.6169	0.4342	0.8766	0.007
AC010331.1|AC007938.3	0.6468	0.4643	0.901	0.01
AC010331.1|MIR100HG	0.6069	0.4422	0.8329	0.002
AC010331.1|LINC01711	0.5298	0.3678	0.7632	0.0006
AC010331.1|NR4A1AS	0.5752	0.4179	0.7918	0.001
AC010331.1|AC007128.1	0.5336	0.3867	0.7365	0.0001
AC010331.1|TDRKH-AS1	0.5747	0.4161	0.7938	0.0008
AL591848.2|LINC01705	0.6285	0.4578	0.8628	0.0041
AL591848.2|AC100801.1	0.6256	0.4484	0.8728	0.0058
AL591848.2|LINC01614	0.5812	0.4142	0.8156	0.0017
AL591848.2|LINC02544	0.6185	0.4495	0.851	0.0032
AL591848.2|AC053503.3	0.5461	0.3976	0.7501	0.0002
AL591848.2|AL161431.1	0.6247	0.4547	0.8583	0.0037
AL591848.2|AC005180.1	0.4893	0.3559	0.6726	1.07e-05
LINC01082|LINC01705	0.6454	0.4697	0.8868	0.0069
LINC01082|MIR100HG	0.6509	0.4725	0.8967	0.0087
LINC01705|SCAT2	1.6358	1.1517	2.3232	0.006
LINC01705|LINC02195	1.6179	1.1685	2.24	0.0038
ZNF710-AS1|MIR100HG	0.6264	0.4565	0.8596	0.0038
ZNF710-AS1|AL513218.1	1.6645	1.189	2.3301	0.003
ZNF710-AS1|SCAT2	1.543	1.1238	2.1186	0.0073
AL158166.1|AL355916.1	0.6091	0.435	0.853	0.0039
MBNL1-AS1|SCAT2	1.6495	1.1366	2.3938	0.0084
LINC01615|AL513218.1	1.6609	1.2072	2.2849	0.0018
LINC01615|SCAT2	1.5324	1.1146	2.1067	0.0086
LINC01615|LINC02195	1.8423	1.3186	2.5739	0.0003
AC129926.1|SCAT2	1.5904	1.1555	2.1889	0.0044
LINC01614|AC079466.1	1.9945	1.2464	3.1916	0.004
LINC01614|SCAT2	1.5485	1.1282	2.1254	0.0068
LINC01614|AC007128.1	1.683	1.2009	2.3584	0.0025
LINC01614|LINC02195	1.712	1.2378	2.3679	0.0012
AL355916.1|AP005432.2	1.6	1.13	2.2655	0.0081
AL355916.1|TDRKH-AS1	1.6513	1.1741	2.3223	0.004
LINC02544|AC011503.2	1.6707	1.1926	2.3403	0.0028
LINC02544|LINC02195	1.7	1.2385	2.3335	0.001
AF127577.3|AC007938.3	1.6687	1.1917	2.3367	0.0029
AF127577.3|AL513218.1	1.6737	1.2085	2.3179	0.0019
AF127577.3|SCAT2	1.9779	1.4063	2.7817	8.87e-05
LINC02820|AC073365.1	0.6539	0.4737	0.9023	0.0098
AC073365.1|AC114488.1	1.6172	1.1264	2.3217	0.0092
AC011503.2|MIR100HG	0.6088	0.4421	0.8383	0.0024
MIR100HG|SCAT2	1.7433	1.2622	2.4079	0.0007
MIR100HG|TDRKH-AS1	1.5835	1.1446	2.1905	0.0056
AL161431.1|LINC02195	1.5576	1.1348	2.1381	0.0061
AL161772.1|AP005432.2	1.64	1.1777	2.2837	0.0034
AL513218.1|LINC01711	0.6116	0.4318	0.8662	0.0056
NR4A1AS|LINC02195	1.5426	1.1201	2.1245	0.0079
